# Supplementary material for: Copper pyrithione complexes with endoplasmic reticulum localisation showing anticancer activity via ROS generation
Source: Chem Sci. 2025 Oct 8;16(44):21104–10. doi: 10.1039/d4sc06628f (PMC12519996; doi:10.1039/d4sc06628f)
Supplement: SC-016-D4SC06628F-s002 [file SC-016-D4SC06628F-s002.cif]

# Supplementary Information (SI) for Chemical Science.
# This journal is © The Royal Society of Chemistry 2025

####################################################################### 
# 
# This file contains crystal structure data downloaded from the 
# Cambridge Structural Database (CSD) hosted by the Cambridge 
# Crystallographic Data Centre (CCDC).
# 
# Full information about CCDC data access policies and citation 
# guidelines are available at http://www.ccdc.cam.ac.uk/access/V1 
# 
# Audit and citation data items may have been added by the CCDC. 
# Please retain this information to preserve the provenance of 
# this file and to allow appropriate attribution of the data. 
# 
#######################################################################

data_cis_Cu3_OMe_PT
_database_code_depnum_ccdc_archive 'CCDC 2377352'
loop_
_audit_author_name
_audit_author_address
'Dmitry S. Yufit'
;University of Durham
United Kingdom
;
_audit_update_record             
;
2024-08-13 deposited with the CCDC.	2025-10-02 downloaded from the CCDC.
;
_audit_creation_date             2024-08-13
_audit_creation_method           
;
Olex2 1.5-beta
(compiled 2024.02.16 svn.r378c4104 for OlexSys, GUI svn.r6928)
;
_shelx_SHELXL_version_number     2017/1
_chemical_name_common            ?
_chemical_name_systematic        ?
_chemical_formula_moiety         'C12 H12 Cu N2 O4 S2'
_chemical_formula_sum            'C12 H12 Cu N2 O4 S2'
_chemical_formula_weight         375.918
_chemical_melting_point          ?
loop_
_atom_type_symbol
_atom_type_scat_dispersion_real
_atom_type_scat_dispersion_imag
_atom_type_scat_Cromer_Mann_a1
_atom_type_scat_Cromer_Mann_a2
_atom_type_scat_Cromer_Mann_a3
_atom_type_scat_Cromer_Mann_a4
_atom_type_scat_Cromer_Mann_b1
_atom_type_scat_Cromer_Mann_b2
_atom_type_scat_Cromer_Mann_b3
_atom_type_scat_Cromer_Mann_b4
_atom_type_scat_Cromer_Mann_c
_atom_type_scat_source
_atom_type_scat_dispersion_source
C 0.00313 0.00162 2.31000 1.02000 1.58860 0.86500 20.84390 10.20750 0.56870
51.65120 0.21560 'International Tables Volume C Table 6.1.1.4 (pp. 500-502)'
'Brennan, Cowan, Rev. Sci. Instrum., 1992, 63, 850'
Cu 0.32831 1.27084 13.33800 7.16760 5.61580 1.67350 3.58280 0.24700 11.39660
64.81260 1.19100 'International Tables Volume C Table 6.1.1.4 (pp. 500-502)'
'Brennan, Cowan, Rev. Sci. Instrum., 1992, 63, 850'
H 0.00000 0.00000 0.49300 0.32291 0.14019 0.04081 10.51090 26.12570 3.14236
57.79970 0.00304 'International Tables Volume C Table 6.1.1.4 (pp. 500-502)'
'Brennan, Cowan, Rev. Sci. Instrum., 1992, 63, 850'
N 0.00612 0.00332 12.21260 3.13220 2.01250 1.16630 0.00570 9.89330 28.99750
0.58260 -11.52900 'International Tables Volume C Table 6.1.1.4 (pp. 500-502)'
'Brennan, Cowan, Rev. Sci. Instrum., 1992, 63, 850'
O 0.01085 0.00610 3.04850 2.28680 1.54630 0.86700 13.27710 5.70110 0.32390
32.90890 0.25080 'International Tables Volume C Table 6.1.1.4 (pp. 500-502)'
'Brennan, Cowan, Rev. Sci. Instrum., 1992, 63, 850'
S 0.12485 0.12449 6.90530 5.20340 1.43790 1.58630 1.46790 22.21510 0.25360
56.17200 0.86690 'International Tables Volume C Table 6.1.1.4 (pp. 500-502)'
'Brennan, Cowan, Rev. Sci. Instrum., 1992, 63, 850'

_shelx_space_group_comment       
;
The symmetry employed for this shelxl refinement is uniquely defined
by the following loop, which should always be used as a source of
symmetry information in preference to the above space-group names.
They are only intended as comments.
;
_space_group_crystal_system      triclinic
_space_group_IT_number           2
_space_group_name_H-M_alt        'P -1'
_space_group_name_Hall           '-P 1'
loop_
_space_group_symop_id
_space_group_symop_operation_xyz
1 x,y,z
2 -x,-y,-z

_symmetry_Int_Tables_number      2
_cell_length_a                   7.0485(2)
_cell_length_b                   7.2975(2)
_cell_length_c                   14.1070(5)
_cell_angle_alpha                78.535(2)
_cell_angle_beta                 78.6840(10)
_cell_angle_gamma                79.0980(10)
_cell_volume                     688.75(4)
_cell_formula_units_Z            2
_cell_measurement_reflns_used    4243
_cell_measurement_temperature    120.0
_cell_measurement_theta_max      31.42
_cell_measurement_theta_min      2.88
_shelx_estimated_absorpt_T_max   0.945
_shelx_estimated_absorpt_T_min   0.691
_exptl_absorpt_coefficient_mu    1.905
_exptl_absorpt_correction_T_max  0.7462
_exptl_absorpt_correction_T_min  0.6241
_exptl_absorpt_correction_type   multi-scan
_exptl_absorpt_process_details   
;
SADABS-2016/2 (Bruker,2016/2) was used for absorption correction.
wR2(int) was 0.0747 before and 0.0456 after correction.
The Ratio of minimum to maximum transmission is 0.8364.
The \l/2 correction factor is Not present.
;
_exptl_absorpt_special_details   ?
_exptl_crystal_colour            'clear brown'
_exptl_crystal_colour_lustre     clear
_exptl_crystal_colour_primary    brown
_exptl_crystal_density_diffrn    1.813
_exptl_crystal_density_meas      ?
_exptl_crystal_density_method    ?
_exptl_crystal_description       plank
_exptl_crystal_F_000             383.439
_exptl_crystal_size_max          0.21
_exptl_crystal_size_mid          0.06
_exptl_crystal_size_min          0.03
_exptl_transmission_factor_max   ?
_exptl_transmission_factor_min   ?
_diffrn_reflns_av_R_equivalents  0.0391
_diffrn_reflns_av_unetI/netI     0.0566
_diffrn_reflns_Laue_measured_fraction_full 0.9960
_diffrn_reflns_Laue_measured_fraction_max 0.9928
_diffrn_reflns_limit_h_max       10
_diffrn_reflns_limit_h_min       -10
_diffrn_reflns_limit_k_max       10
_diffrn_reflns_limit_k_min       -10
_diffrn_reflns_limit_l_max       19
_diffrn_reflns_limit_l_min       -20
_diffrn_reflns_number            11452
_diffrn_reflns_point_group_measured_fraction_full 0.9960
_diffrn_reflns_point_group_measured_fraction_max 0.9928
_diffrn_reflns_theta_full        25.2417
_diffrn_reflns_theta_max         30.00
_diffrn_reflns_theta_min         2.88
_diffrn_ambient_temperature      120.00
_diffrn_detector                 'Bruker PHOTON III C14 MM CPAD'
_diffrn_detector_area_resol_mean 54.4
_diffrn_detector_type            'CPA sensor'
_diffrn_measured_fraction_theta_full 0.9960
_diffrn_measured_fraction_theta_max 0.9928
_diffrn_measurement_device       '3-circle diffractometer'
_diffrn_measurement_device_type  'Bruker D8 Venture'
_diffrn_measurement_method       '\w- and \f-scans'
_diffrn_radiation_monochromator  'focusing mirrors'
_diffrn_radiation_probe          X-ray
_diffrn_radiation_type           'Mo K\a'
_diffrn_radiation_wavelength     0.71073
_diffrn_source                   'microfocus sealed X-ray tube'
_diffrn_source_current           1.4
_diffrn_source_power             0.07
_diffrn_source_type              'Incoatec I\mS 3.0 microsource'
_diffrn_source_voltage           50.0
_diffrn_standards_number         0
_reflns_Friedel_coverage         0.000
_reflns_Friedel_fraction_full    .
_reflns_Friedel_fraction_max     .
_reflns_limit_h_max              9
_reflns_limit_h_min              -9
_reflns_limit_k_max              10
_reflns_limit_k_min              -9
_reflns_limit_l_max              19
_reflns_limit_l_min              0
_reflns_number_gt                3270
_reflns_number_total             3987
_reflns_special_details          
;
 Reflections were merged by SHELXL according to the crystal
 class for the calculation of statistics and refinement.
 
 _reflns_Friedel_fraction is defined as the number of unique
 Friedel pairs measured divided by the number that would be
 possible theoretically, ignoring centric projections and
 systematic absences.
;
_reflns_threshold_expression     'I > 2\s(I)'
_computing_bruker_data_scaling   'SADABS V2012/1 (Bruker AXS Inc.)'
_computing_cell_refinement       'SAINT V8.40A (Bruker, 2019)'
_computing_data_collection       'APEX3 v.2017.3_0 (Bruker AXS, 2017)'
_computing_data_reduction        'SAINT V8.40A (Bruker, 2019)'
_computing_molecular_graphics    'Olex2 1.5-beta (Dolomanov et al., 2009)'
_computing_publication_material  'Olex2 1.5-beta (Dolomanov et al., 2009)'
_computing_structure_refinement  'olex2.refine 1.5-beta (Bourhis et al., 2015)'
_computing_structure_solution    'XS  (Sheldrick, 2008)'
_refine_diff_density_max         0.8162
_refine_diff_density_min         -0.6308
_refine_diff_density_rms         0.1560
_refine_ls_d_res_high            0.7108
_refine_ls_d_res_low             7.0641
_refine_ls_goodness_of_fit_ref   1.0277
_refine_ls_hydrogen_treatment    constr
_refine_ls_matrix_type           full
_refine_ls_number_constraints    20
_refine_ls_number_parameters     192
_refine_ls_number_reflns         3987
_refine_ls_number_restraints     0
_refine_ls_R_factor_all          0.0552
_refine_ls_R_factor_gt           0.0413
_refine_ls_restrained_S_all      1.0277
_refine_ls_shift/su_max          0.0004
_refine_ls_shift/su_mean         0.0001
_refine_ls_structure_factor_coef Fsqd
_refine_ls_weighting_details     
'w=1/[\s^2^(Fo^2^)+(0.0190P)^2^+0.8820P] where P=(Fo^2^+2Fc^2^)/3'
_refine_ls_weighting_scheme      calc
_refine_ls_wR_factor_gt          0.0763
_refine_ls_wR_factor_ref         0.0809
_refine_special_details          ?
_olex2_refinement_description    
;
1. Fixed Uiso
 At 1.2 times of:
  All C(H) groups
 At 1.5 times of:
  All C(H,H,H) groups
2.a Aromatic/amide H refined with riding coordinates:
 C5(H5), C4(H4), C3(H3), C11(H11), C10(H10), C9(H9)
2.b Idealised Me refined as rotating group:
 C6(H6a,H6b,H6c), C12(H12a,H12b,H12c)
;
_atom_sites_solution_hydrogens   difmap
_atom_sites_solution_primary     direct
_atom_sites_solution_secondary   ?
loop_
_atom_site_label
_atom_site_type_symbol
_atom_site_fract_x
_atom_site_fract_y
_atom_site_fract_z
_atom_site_U_iso_or_equiv
_atom_site_adp_type
_atom_site_occupancy
_atom_site_refinement_flags_posn
Cu1 Cu 0.49712(4) 0.99950(4) 0.25455(2) 0.01241(8) Uani 1.000000 .
S1 S 0.69927(9) 1.18667(9) 0.15850(5) 0.01644(13) Uani 1.000000 .
S2 S 0.72553(9) 0.75323(8) 0.29474(5) 0.01404(13) Uani 1.000000 .
O1 O 0.2851(3) 1.2022(2) 0.23319(13) 0.0172(4) Uani 1.000000 .
O2 O 0.3025(3) 0.8524(2) 0.33156(14) 0.0182(4) Uani 1.000000 .
O3 O 0.7568(3) 1.5668(2) 0.05870(13) 0.0180(4) Uani 1.000000 .
O4 O 0.8165(2) 0.3500(2) 0.36822(13) 0.0155(4) Uani 1.000000 .
N1 N 0.3349(3) 1.3707(3) 0.18667(15) 0.0135(4) Uani 1.000000 .
N2 N 0.3675(3) 0.6670(3) 0.36049(15) 0.0133(4) Uani 1.000000 .
C1 C 0.5236(3) 1.3846(3) 0.14723(17) 0.0127(5) Uani 1.000000 .
C2 C 0.5659(4) 1.5657(3) 0.09851(18) 0.0147(5) Uani 1.000000 .
C3 C 0.4196(4) 1.7198(3) 0.09469(18) 0.0168(5) Uani 1.000000 .
C4 C 0.2279(4) 1.6959(4) 0.13793(19) 0.0185(5) Uani 1.000000 .
C5 C 0.1863(4) 1.5195(4) 0.18278(19) 0.0176(5) Uani 1.000000 .
C6 C 0.8132(4) 1.7439(4) 0.0081(2) 0.0200(5) Uani 1.000000 .
C7 C 0.5621(3) 0.6004(3) 0.34864(17) 0.0116(4) Uani 1.000000 .
C8 C 0.6198(3) 0.4055(3) 0.38272(17) 0.0118(4) Uani 1.000000 .
C9 C 0.4821(4) 0.2913(4) 0.42656(18) 0.0149(5) Uani 1.000000 .
C10 C 0.2841(4) 0.3684(4) 0.43501(19) 0.0173(5) Uani 1.000000 .
C11 C 0.2278(4) 0.5557(4) 0.40133(18) 0.0157(5) Uani 1.000000 .
C12 C 0.8841(4) 0.1516(3) 0.3967(2) 0.0167(5) Uani 1.000000 .
H5 H 0.0556(4) 1.5018(4) 0.21065(19) 0.0211(6) Uiso 1.000000 R
H4 H 0.1261(4) 1.8018(4) 0.13633(19) 0.0222(6) Uiso 1.000000 R
H3 H 0.4486(4) 1.8412(3) 0.06299(18) 0.0202(6) Uiso 1.000000 R
H11 H 0.0928(4) 0.6079(4) 0.40633(18) 0.0188(6) Uiso 1.000000 R
H10 H 0.1876(4) 0.2901(4) 0.46442(19) 0.0207(6) Uiso 1.000000 R
H9 H 0.5212(4) 0.1612(4) 0.45081(18) 0.0179(6) Uiso 1.000000 R
H6a H 0.740(2) 1.7924(14) -0.0465(9) 0.0300(8) Uiso 1.000000 GR
H6b H 0.784(3) 1.8349(9) 0.0535(4) 0.0300(8) Uiso 1.000000 GR
H6c H 0.9539(7) 1.7253(6) -0.0174(12) 0.0300(8) Uiso 1.000000 GR
H12a H 0.819(2) 0.0776(3) 0.3656(11) 0.0250(7) Uiso 1.000000 GR
H12b H 1.0261(5) 0.1248(6) 0.3758(12) 0.0250(7) Uiso 1.000000 GR
H12c H 0.853(2) 0.1170(6) 0.4681(2) 0.0250(7) Uiso 1.000000 GR

loop_
_atom_site_aniso_label
_atom_site_aniso_U_11
_atom_site_aniso_U_22
_atom_site_aniso_U_33
_atom_site_aniso_U_12
_atom_site_aniso_U_13
_atom_site_aniso_U_23
Cu1 0.01287(14) 0.00995(14) 0.01281(15) 0.00010(10) -0.00180(10) -0.00022(11)
S1 0.0141(3) 0.0122(3) 0.0183(3) 0.0017(2) 0.0014(2) 0.0011(2)
S2 0.0112(3) 0.0103(3) 0.0187(3) -0.0014(2) -0.0013(2) 0.0008(2)
O1 0.0172(9) 0.0103(8) 0.0209(10) -0.0003(7) -0.0038(7) 0.0041(7)
O2 0.0167(9) 0.0099(8) 0.0237(10) 0.0012(7) -0.0008(7) 0.0019(7)
O3 0.0163(9) 0.0134(9) 0.0201(9) -0.0020(7) 0.0035(7) 0.0007(7)
O4 0.0125(8) 0.0097(8) 0.0228(9) -0.0005(6) -0.0032(7) 0.0001(7)
N1 0.0155(10) 0.0106(10) 0.0137(10) -0.0001(8) -0.0050(8) 0.0004(8)
N2 0.0144(10) 0.0117(10) 0.0126(10) -0.0009(8) -0.0018(8) -0.0005(8)
C1 0.0144(11) 0.0118(11) 0.0105(11) 0.0016(9) -0.0033(9) -0.0008(9)
C2 0.0175(12) 0.0136(12) 0.0129(11) -0.0028(9) -0.0020(9) -0.0021(9)
C3 0.0252(13) 0.0099(11) 0.0143(12) -0.0014(10) -0.0047(10) 0.0008(9)
C4 0.0200(13) 0.0135(12) 0.0203(13) 0.0040(10) -0.0061(10) -0.0025(10)
C5 0.0127(11) 0.0164(12) 0.0230(13) 0.0016(9) -0.0046(10) -0.0039(10)
C6 0.0228(13) 0.0146(12) 0.0207(13) -0.0053(10) 0.0001(10) -0.0002(10)
C7 0.0109(11) 0.0126(11) 0.0121(11) -0.0018(8) -0.0027(8) -0.0032(9)
C8 0.0120(11) 0.0124(11) 0.0112(11) -0.0007(9) -0.0024(8) -0.0031(9)
C9 0.0180(12) 0.0129(12) 0.0143(12) -0.0038(9) -0.0043(9) -0.0000(9)
C10 0.0176(12) 0.0165(12) 0.0186(13) -0.0071(10) 0.0005(10) -0.0045(10)
C11 0.0120(11) 0.0181(12) 0.0161(12) -0.0028(9) -0.0001(9) -0.0027(10)
C12 0.0174(12) 0.0095(11) 0.0231(13) 0.0005(9) -0.0067(10) -0.0014(10)

_geom_special_details            
;
 All esds (except the esd in the dihedral angle between two l.s. planes)
 are estimated using the full covariance matrix.  The cell esds are taken
 into account individually in the estimation of esds in distances, angles
 and torsion angles; correlations between esds in cell parameters are only
 used when they are defined by crystal symmetry.  An approximate (isotropic)
 treatment of cell esds is used for estimating esds involving l.s. planes.
;
loop_
_geom_bond_atom_site_label_1
_geom_bond_atom_site_label_2
_geom_bond_distance
_geom_bond_site_symmetry_2
_geom_bond_publ_flag
Cu1 S1 2.2303(7) . ?
Cu1 S2 2.2365(7) . ?
Cu1 O1 1.9169(17) . ?
Cu1 O2 1.9292(18) . ?
S1 C1 1.719(2) . ?
S2 C7 1.719(2) . ?
O1 N1 1.349(3) . ?
O2 N2 1.352(3) . ?
O3 C2 1.353(3) . ?
O3 C6 1.433(3) . ?
O4 C8 1.355(3) . ?
O4 C12 1.438(3) . ?
N1 C1 1.352(3) . ?
N1 C5 1.359(3) . ?
N2 C7 1.355(3) . ?
N2 C11 1.361(3) . ?
C1 C2 1.420(3) . ?
C2 C3 1.374(3) . ?
C3 C4 1.397(4) . ?
C3 H3 0.9500 . ?
C4 C5 1.375(4) . ?
C4 H4 0.9500 . ?
C5 H5 0.9500 . ?
C6 H6a 0.9800 . ?
C6 H6b 0.9800 . ?
C6 H6c 0.9800 . ?
C7 C8 1.416(3) . ?
C8 C9 1.373(3) . ?
C9 C10 1.394(3) . ?
C9 H9 0.9500 . ?
C10 C11 1.364(4) . ?
C10 H10 0.9500 . ?
C11 H11 0.9500 . ?
C12 H12a 0.9800 . ?
C12 H12b 0.9800 . ?
C12 H12c 0.9800 . ?

loop_
_geom_angle_atom_site_label_1
_geom_angle_atom_site_label_2
_geom_angle_atom_site_label_3
_geom_angle
_geom_angle_site_symmetry_1
_geom_angle_site_symmetry_3
_geom_angle_publ_flag
S2 Cu1 S1 97.24(2) . . ?
O1 Cu1 S1 88.07(6) . . ?
O1 Cu1 S2 173.96(6) . . ?
O2 Cu1 S1 174.55(6) . . ?
O2 Cu1 S2 87.90(5) . . ?
O2 Cu1 O1 86.89(7) . . ?
C1 S1 Cu1 95.18(9) . . ?
C7 S2 Cu1 95.18(8) . . ?
N1 O1 Cu1 116.37(14) . . ?
N2 O2 Cu1 115.80(14) . . ?
C6 O3 C2 117.6(2) . . ?
C12 O4 C8 116.36(18) . . ?
C1 N1 O1 120.07(19) . . ?
C5 N1 O1 116.2(2) . . ?
C5 N1 C1 123.8(2) . . ?
C7 N2 O2 120.3(2) . . ?
C11 N2 O2 116.4(2) . . ?
C11 N2 C7 123.3(2) . . ?
N1 C1 S1 119.45(18) . . ?
C2 C1 S1 123.31(19) . . ?
C2 C1 N1 117.2(2) . . ?
C1 C2 O3 113.6(2) . . ?
C3 C2 O3 125.9(2) . . ?
C3 C2 C1 120.5(2) . . ?
C4 C3 C2 119.3(2) . . ?
H3 C3 C2 120.35(15) . . ?
H3 C3 C4 120.35(14) . . ?
C5 C4 C3 120.1(2) . . ?
H4 C4 C3 119.93(14) . . ?
H4 C4 C5 119.93(15) . . ?
C4 C5 N1 119.0(2) . . ?
H5 C5 N1 120.48(14) . . ?
H5 C5 C4 120.48(15) . . ?
H6a C6 O3 109.5 . . ?
H6b C6 O3 109.5 . . ?
H6b C6 H6a 109.5 . . ?
H6c C6 O3 109.5 . . ?
H6c C6 H6a 109.5 . . ?
H6c C6 H6b 109.5 . . ?
N2 C7 S2 119.42(18) . . ?
C8 C7 S2 123.32(18) . . ?
C8 C7 N2 117.3(2) . . ?
C7 C8 O4 113.7(2) . . ?
C9 C8 O4 125.7(2) . . ?
C9 C8 C7 120.6(2) . . ?
C10 C9 C8 119.2(2) . . ?
H9 C9 C8 120.42(14) . . ?
H9 C9 C10 120.42(15) . . ?
C11 C10 C9 120.4(2) . . ?
H10 C10 C9 119.79(15) . . ?
H10 C10 C11 119.79(15) . . ?
C10 C11 N2 119.2(2) . . ?
H11 C11 N2 120.39(14) . . ?
H11 C11 C10 120.39(15) . . ?
H12a C12 O4 109.5 . . ?
H12b C12 O4 109.5 . . ?
H12b C12 H12a 109.5 . . ?
H12c C12 O4 109.5 . . ?
H12c C12 H12a 109.5 . . ?
H12c C12 H12b 109.5 . . ?

loop_
_geom_torsion_atom_site_label_1
_geom_torsion_atom_site_label_2
_geom_torsion_atom_site_label_3
_geom_torsion_atom_site_label_4
_geom_torsion
_geom_torsion_site_symmetry_1
_geom_torsion_site_symmetry_2
_geom_torsion_site_symmetry_3
_geom_torsion_site_symmetry_4
_geom_torsion_publ_flag
N1 C1 S1 Cu1 -5.1(2) . . . . ?
N2 C7 S2 Cu1 -6.6(2) . . . . ?
C1 N1 O1 Cu1 8.1(2) . . . . ?
C1 C2 O3 C6 -179.9(2) . . . . ?
C2 C1 S1 Cu1 174.5(2) . . . . ?
C3 C2 O3 C6 0.2(3) . . . . ?
C5 N1 O1 Cu1 -171.86(17) . . . . ?
C7 N2 O2 Cu1 10.2(2) . . . . ?
C7 C8 O4 C12 -176.9(2) . . . . ?
C8 C7 S2 Cu1 173.83(19) . . . . ?
C9 C8 O4 C12 3.7(3) . . . . ?
C11 N2 O2 Cu1 -170.04(17) . . . . ?

loop_
_diffrn_refln_index_h
_diffrn_refln_index_k
_diffrn_refln_index_l
_diffrn_refln_intensity_u
-2 0 0 33.1
-2 0 0 33
-2 0 0 30.5
2 0 0 33.5
2 0 0 33.2
2 0 0 30.8
-3 0 0 22.9
-3 0 0 23
-3 0 0 19.2
3 0 0 23.7
-4 0 0 72.59
-4 0 0 67.79
4 0 0 68.49
4 0 0 73.79
-5 0 0 42.2
-5 0 0 49.1
5 0 0 43
5 0 0 49.9
-6 0 0 19
-6 0 0 13
6 0 0 20.8
6 0 0 14
-7 0 0 4.6
-7 0 0 9.5
7 0 0 7.8
7 0 0 5.1
-8 0 0 12.1
8 0 0 7.4
8 0 0 12.7
-9 0 0 23.4
9 0 0 10.4
9 0 0 24.8
-10 0 0 24.4
10 0 0 26.1
9 -1 0 8.8
9 -1 0 14.6
-9 1 0 18.3
8 -1 0 24.5
8 -1 0 16.2
-8 1 0 22.7
7 -1 0 13.2
7 -1 0 19.2
-7 1 0 19.3
-7 1 0 12.5
6 -1 0 20.1
6 -1 0 16.7
-6 1 0 18.2
-6 1 0 21.9
5 -1 0 23
5 -1 0 27.1
-5 1 0 22.7
-5 1 0 27.4
4 -1 0 27.1
4 -1 0 24.5
-4 1 0 27
-4 1 0 23.5
3 -1 0 35.3
3 -1 0 36.4
3 -1 0 34.5
-3 1 0 36.5
-3 1 0 35.7
-3 1 0 34.2
2 -1 0 43.3
2 -1 0 43.3
2 -1 0 43.2
-2 1 0 43.3
-2 1 0 43.9
-2 1 0 42.8
1 -1 0 17.9
1 -1 0 18
1 -1 0 17.2
-1 1 0 19.8
-1 1 0 17.2
-1 1 0 18.2
0 -1 0 8.5
0 -1 0 8.6
0 -1 0 7.3
0 1 0 7.2
0 1 0 8.5
-1 -1 0 6.7
-1 -1 0 8.7
1 1 0 6.8
1 1 0 8.7
-2 -1 0 43.5
2 1 0 38.4
2 1 0 38.4
2 1 0 43.6
-3 -1 0 6.6
3 1 0 6.6
3 1 0 2.5
3 1 0 2.3
-4 -1 0 16.9
4 1 0 18.6
4 1 0 11.5
-5 -1 0 86.79
5 1 0 78.79
5 1 0 89.79
-6 -1 0 33.2
6 1 0 27.9
6 1 0 35.3
6 1 0 23.4
-7 -1 0 9.5
7 1 0 11.4
7 1 0 3.5
-8 -1 0 13.9
8 1 0 15
-9 -1 0 25.1
9 1 0 28
-10 -1 0 28
10 1 0 31.3
9 -2 0 13.7
9 -2 0 10.3
-9 2 0 14
8 -2 0 13.4
7 -2 0 37.8
7 -2 0 42.5
-7 2 0 42.9
6 -2 0 44.6
6 -2 0 47.9
-6 2 0 49.8
5 -2 0 9.1
-5 2 0 7.9
-5 2 0 11.3
4 -2 0 7.7
4 -2 0 7.3
4 -2 0 6.8
-4 2 0 9.8
-4 2 0 6.5
-4 2 0 6.4
3 -2 0 49.3
3 -2 0 48.5
3 -2 0 48.4
-3 2 0 50.79
-3 2 0 48.4
-3 2 0 48
2 -2 0 134.79
2 -2 0 132.79
2 -2 0 134.39
-2 2 0 132.69
-2 2 0 135.89
-2 2 0 134.79
1 -2 0 42.8
1 -2 0 45.5
1 -2 0 45.7
-1 2 0 46.5
-1 2 0 43
-1 2 0 45.5
0 -2 0 11.3
0 -2 0 9.3
0 -2 0 11.2
0 2 0 11.5
0 2 0 9.2
-1 -2 0 5.1
-1 -2 0 5.2
1 2 0 5.5
1 2 0 5.4
-2 -2 0 61.39
-2 -2 0 65.39
2 2 0 65.39
2 2 0 61.59
-3 -2 0 72.49
3 2 0 72.79
-4 -2 0 40.2
4 2 0 40.5
-5 -2 0 6.4
5 2 0 7
-6 -2 0 8.7
6 2 0 9.3
-7 -2 0 28.9
7 2 0 31.4
-8 -2 0 22.5
8 2 0 25.5
-9 -2 0 15.3
9 2 0 13.6
-10 -2 0 16.2
10 2 0 20.5
9 -3 0 20.9
9 -3 0 18.3
-9 3 0 24
8 -3 0 17.5
8 -3 0 22.7
-8 3 0 22.2
7 -3 0 29.2
7 -3 0 31.7
-7 3 0 33.5
6 -3 0 21.7
6 -3 0 24.6
-6 3 0 27.7
5 -3 0 9.2
5 -3 0 9.1
-5 3 0 11.7
4 -3 0 15.1
4 -3 0 14.5
-4 3 0 19.5
-4 3 0 12.8
3 -3 0 27.5
3 -3 0 25.9
3 -3 0 28.3
-3 3 0 29.8
-3 3 0 27.8
-3 3 0 25.9
2 -3 0 46.5
2 -3 0 45.3
2 -3 0 42.7
-2 3 0 42.5
-2 3 0 47.6
-2 3 0 46.3
1 -3 0 85.69
1 -3 0 85.89
-1 3 0 81.49
-1 3 0 87.49
-1 3 0 85.79
0 -3 0 21.4
0 -3 0 21.3
0 3 0 21.4
-1 -3 0 26.1
-1 -3 0 25.3
1 3 0 25.4
1 3 0 26.4
-2 -3 0 104.29
-2 -3 0 106.69
2 3 0 106.79
2 3 0 104.79
-3 -3 0 73.89
-3 -3 0 80.29
3 3 0 74.19
3 3 0 80.79
-4 -3 0 19.2
4 3 0 19.5
5 3 0 9.8
6 3 0 24.6
-7 -3 0 35.2
7 3 0 38.5
-8 -3 0 29
8 3 0 35.8
-9 -3 0 14.3
9 3 0 13.6
-10 -3 0 19.9
10 3 0 21.4
8 -4 0 21
8 -4 0 22.1
-8 4 0 22.6
7 -4 0 9.6
7 -4 0 7.8
-7 4 0 12.1
6 -4 0 7.3
6 -4 0 8.9
-6 4 0 11.9
5 -4 0 27
5 -4 0 28.9
-5 4 0 32.3
4 -4 0 60.39
4 -4 0 64.99
-4 4 0 59.79
-4 4 0 67.49
3 -4 0 28.2
-3 4 0 28.3
-3 4 0 34.7
2 -4 0 15.4
2 -4 0 16.7
-2 4 0 18
-2 4 0 16
-2 4 0 12.7
1 -4 0 20.6
1 -4 0 20.5
-1 4 0 16.3
-1 4 0 16.7
-1 4 0 20.8
0 -4 0 20
0 -4 0 19.4
0 4 0 15.8
0 4 0 19.5
0 4 0 15.1
-1 -4 0 17.7
-1 -4 0 16
1 4 0 16.2
1 4 0 18.2
-2 -4 0 14.4
-2 -4 0 14
2 4 0 14.5
2 4 0 14
-3 -4 0 27.5
-3 -4 0 23.4
3 4 0 24
3 4 0 27.5
-4 -4 0 22.4
4 4 0 23.2
4 4 0 15.2
5 4 0 15.7
6 4 0 21.1
-7 -4 0 20.8
7 4 0 22.4
-8 -4 0 20.1
8 4 0 23.7
-9 -4 0 21.6
9 4 0 22.4
8 -5 0 21.8
8 -5 0 19.4
-8 5 0 23.3
7 -5 0 11.7
7 -5 0 9.4
-7 5 0 12.2
6 -5 0 9.2
6 -5 0 8.3
5 -5 0 29.6
5 -5 0 25.8
-5 5 0 33.1
4 -5 0 30.3
4 -5 0 35.6
-4 5 0 39
3 -5 0 20.8
-3 5 0 23.1
-3 5 0 15.5
2 -5 0 14
-2 5 0 8.5
-2 5 0 9.9
1 -5 0 12.4
-1 5 0 7.7
-1 5 0 6.9
0 -5 0 58.09
0 5 0 52.19
0 5 0 51.29
0 5 0 56.99
-1 -5 0 106.39
-1 -5 0 108.79
-1 -5 0 101.79
1 5 0 102.39
1 5 0 106.49
-2 -5 0 13.2
-2 -5 0 12
2 5 0 13.5
2 5 0 12.6
-3 -5 0 5.8
3 5 0 6.7
3 5 0 6.6
-4 -5 0 16.1
4 5 0 16.8
4 5 0 22.2
-5 -5 0 35.3
5 5 0 35.3
5 5 0 49.2
6 5 0 30.6
7 5 0 9.9
-8 -5 0 10.2
8 5 0 9.2
-9 -5 0 17.3
9 5 0 18.1
7 -6 0 24.9
-7 6 0 29.7
6 -6 0 33.4
6 -6 0 29.5
-6 6 0 38.6
5 -6 0 24.2
-5 6 0 31.7
4 -6 0 15.8
-4 6 0 20.5
3 -6 0 21.8
-3 6 0 17.3
-3 6 0 15.7
2 -6 0 21
-2 6 0 15.4
-2 6 0 13.8
1 -6 0 17
-1 6 0 8.7
-1 6 0 9.8
0 -6 0 23.3
0 6 0 16.5
0 6 0 17.5
-1 -6 0 35.6
1 6 0 20.2
-2 -6 0 21.8
-2 -6 0 19.7
2 6 0 21.5
2 6 0 19.7
-3 -6 0 11.2
-3 -6 0 12.3
3 6 0 11.9
3 6 0 12.3
-4 -6 0 6.7
4 6 0 7.8
-5 -6 0 15.7
5 6 0 16
5 6 0 24.1
6 6 0 32.7
7 6 0 17.2
8 6 0 10
-9 -6 0 13.2
9 6 0 11.2
6 -7 0 15.9
5 -7 0 19.4
-5 7 0 15.2
4 -7 0 11.1
-4 7 0 8.8
3 -7 0 13.9
-3 7 0 9
-3 7 0 9.7
2 -7 0 35.8
-2 7 0 25.4
-2 7 0 27.6
1 -7 0 61.49
-1 7 0 51.49
-1 7 0 50.19
0 -7 0 25.4
0 7 0 16.6
0 7 0 17.7
-1 -7 0 10.4
1 7 0 5.5
1 7 0 5.4
-2 -7 0 22.4
-2 -7 0 21.8
2 7 0 18.8
3 7 0 45
-4 -7 0 23
4 7 0 22.5
4 7 0 25.8
-5 -7 0 6.5
5 7 0 6.8
5 7 0 10.4
6 7 0 10.9
8 7 0 29.6
5 -8 0 23.3
-5 8 0 15.1
4 -8 0 9.5
-4 8 0 8.5
3 -8 0 22.1
-3 8 0 14
2 -8 0 26
-2 8 0 16.4
-2 8 0 16.9
1 -8 0 22.3
-1 8 0 14
-1 8 0 13.6
0 -8 0 20.5
0 8 0 12.2
0 8 0 13.5
-1 -8 0 16.5
1 8 0 10
1 8 0 9.4
-2 -8 0 17.1
2 8 0 11.3
-3 -8 0 20.2
-4 -8 0 23.5
4 8 0 25.6
-5 -8 0 11.7
5 8 0 17.2
-6 -8 0 6.8
6 8 0 12.4
7 8 0 18.8
3 -9 0 29.7
2 -9 0 11
1 -9 0 10
-1 9 0 4.7
0 -9 0 14.6
0 9 0 7.1
-1 -9 0 24.2
1 9 0 15.5
-2 -9 0 19.4
2 9 0 14.5
-3 -9 0 6.6
3 9 0 5.9
-4 -9 0 7.3
4 9 0 7.6
-5 -9 0 8.8
5 9 0 10.8
1 -10 0 20.9
0 -10 0 13.4
-1 -10 0 27.8
2 10 0 14.5
-3 -10 0 12.5
3 10 0 8.5
-4 -10 0 14.7
4 10 -1 9.2
-4 -10 1 9.2
3 10 -1 8.5
-3 -10 1 14.2
2 10 -1 7.2
-2 -10 1 14
1 10 -1 11.3
-1 -10 1 11.1
0 -10 1 12.3
1 -10 1 19
6 9 -1 9.4
5 9 -1 15.7
-5 -9 1 12.5
4 9 -1 10.9
-4 -9 1 10.4
3 9 -1 10.1
-3 -9 1 12.8
2 9 -1 11.3
-2 -9 1 12.6
1 9 -1 6.1
0 9 -1 11.5
0 -9 1 20.4
1 -9 1 14.3
-2 9 -1 12.6
2 -9 1 23.2
-3 9 -1 11.8
3 -9 1 19.9
7 8 -1 11.2
6 8 -1 12.5
-6 -8 1 5.8
5 8 -1 9
-5 -8 1 11.3
4 8 -1 12.9
-4 -8 1 12
3 8 -1 6.6
-3 -8 1 7
2 8 -1 8.3
-2 -8 1 10.3
1 8 -1 5.3
1 8 -1 5.1
-1 -8 1 7.8
0 8 -1 9.6
0 8 -1 12.6
0 -8 1 16
-1 8 -1 6.6
-1 8 -1 6.6
1 -8 1 14.1
-2 8 -1 14.1
2 -8 1 20.3
-3 8 -1 14.2
3 -8 1 23
-4 8 -1 8.7
4 -8 1 14.3
-5 8 -1 12.2
5 -8 1 19.4
8 7 -1 16.4
7 7 -1 31.8
6 7 -1 18.2
-6 -7 1 7.6
5 7 -1 11.9
5 7 -1 10.4
-5 -7 1 7.9
4 7 -1 14
-4 -7 1 11.1
3 7 -1 8.7
-3 -7 1 6.6
2 7 -1 14.7
-2 -7 1 13.3
-2 -7 1 15.7
1 7 -1 5.4
-1 -7 1 7.3
0 7 -1 10.4
0 7 -1 9.8
0 -7 1 17
-1 7 -1 6.8
-1 7 -1 6.1
1 -7 1 8.1
-2 7 -1 13
-2 7 -1 15.2
2 -7 1 23.6
-3 7 -1 13.6
3 -7 1 19.6
-4 7 -1 11
4 -7 1 14.9
-5 7 -1 9.9
5 -7 1 11.1
-6 7 -1 14.5
-6 7 -1 19.1
6 -7 1 13.6
-9 -6 1 13.6
8 6 -1 11.2
7 6 -1 9.9
6 6 -1 13.3
5 6 -1 5.3
5 6 -1 9.9
-5 -6 1 5.5
4 6 -1 11.1
4 6 -1 14.7
-4 -6 1 10.6
3 6 -1 9.4
3 6 -1 7.8
-3 -6 1 7.6
2 6 -1 27.7
-2 -6 1 28.9
-2 -6 1 27.6
1 6 -1 10.6
-1 -6 1 15.1
0 6 -1 15.2
0 6 -1 13.5
0 -6 1 19.7
-1 6 -1 19.9
-1 6 -1 21.5
1 -6 1 26.9
-2 6 -1 11.6
-2 6 -1 9.9
2 -6 1 14.9
-3 6 -1 18.6
-3 6 -1 21.2
3 -6 1 26.2
-4 6 -1 13
4 -6 1 10
-5 6 -1 27.8
5 -6 1 28.5
-6 6 -1 21.7
6 -6 1 19
-7 6 -1 19.4
7 -6 1 12
7 -6 1 13.3
9 5 -1 15.1
-9 -5 1 12.9
8 5 -1 10.1
-8 -5 1 10.2
7 5 -1 15.6
6 5 -1 14.5
5 5 -1 16.4
-5 -5 1 6.7
4 5 -1 3.9
-4 -5 1 4.1
3 5 -1 12.7
3 5 -1 9.2
-3 -5 1 8.9
-3 -5 1 11.3
2 5 -1 17
2 5 -1 17.2
-2 -5 1 17.1
-2 -5 1 16.9
1 5 -1 13.1
1 5 -1 12.6
-1 -5 1 11.9
-1 -5 1 14
-1 -5 1 14.3
0 5 -1 15.6
0 5 -1 19.1
0 5 -1 16.6
0 -5 1 19.3
-1 5 -1 8.1
-1 5 -1 9.4
-2 5 -1 11.6
-2 5 -1 8.1
-2 5 -1 7.5
2 -5 1 9.7
-3 5 -1 9
-3 5 -1 4.9
3 -5 1 7.4
-4 5 -1 16.2
4 -5 1 13.1
4 -5 1 13.1
-5 5 -1 14.6
5 -5 1 7.8
5 -5 1 9.9
-6 5 -1 20
6 -5 1 13
6 -5 1 10.3
-7 5 -1 13.1
7 -5 1 13
7 -5 1 11.6
-8 5 -1 15.8
8 -5 1 12.9
8 -5 1 11.1
9 4 -1 18
-9 -4 1 13.9
8 4 -1 24.8
-8 -4 1 22.6
7 4 -1 10.8
-7 -4 1 9.9
6 4 -1 13.1
5 4 -1 29
4 4 -1 33.3
4 4 -1 41.6
-4 -4 1 32.5
3 4 -1 4
3 4 -1 5.7
-3 -4 1 3.9
2 4 -1 12
2 4 -1 11.3
-2 -4 1 10.5
-2 -4 1 11.7
1 4 -1 8.7
1 4 -1 8.8
-1 -4 1 8.9
-1 -4 1 9
0 4 -1 6.9
0 4 -1 8.4
0 -4 1 9.9
0 -4 1 8.1
-1 4 -1 12.2
-1 4 -1 10.6
-1 4 -1 9.7
1 -4 1 14
1 -4 1 11.5
-2 4 -1 15
-2 4 -1 11.6
-2 4 -1 8.2
2 -4 1 10.7
2 -4 1 12.3
-3 4 -1 29.9
-3 4 -1 35.4
3 -4 1 35.1
3 -4 1 30
-4 4 -1 21.3
-4 4 -1 25.5
4 -4 1 20.2
4 -4 1 21.9
-5 4 -1 20.5
5 -4 1 12.7
5 -4 1 15.1
-6 4 -1 17.6
6 -4 1 15.4
6 -4 1 13.1
-7 4 -1 9.5
7 -4 1 8
7 -4 1 8.8
-8 4 -1 13.5
8 -4 1 12.4
8 -4 1 16.8
9 3 -1 10.3
-9 -3 1 8.9
8 3 -1 16.4
-8 -3 1 12.7
7 3 -1 10
-7 -3 1 11.3
6 3 -1 16.5
-6 -3 1 14.8
5 3 -1 10.8
4 3 -1 9.1
4 3 -1 3.9
-4 -3 1 7.3
3 3 -1 12.1
3 3 -1 8.3
-3 -3 1 11.3
-3 -3 1 7.7
2 3 -1 5.4
2 3 -1 6.1
-2 -3 1 5.4
-2 -3 1 6.2
1 3 -1 9.2
1 3 -1 8.5
-1 -3 1 8.4
-1 -3 1 8.2
0 3 -1 7.6
0 3 -1 9.9
0 -3 1 9.2
0 -3 1 12.3
-1 3 -1 21.9
-1 3 -1 18.4
-1 3 -1 19.1
-1 3 -1 22.4
1 -3 1 21.8
1 -3 1 21.3
-2 3 -1 9
-2 3 -1 11.2
-2 3 -1 8.1
2 -3 1 7.9
2 -3 1 10.6
2 -3 1 8.9
-3 3 -1 9.6
-3 3 -1 10
-3 3 -1 7.5
3 -3 1 7.6
3 -3 1 10.1
3 -3 1 9.6
-4 3 -1 16.3
-4 3 -1 11.7
4 -3 1 13
4 -3 1 12.8
-5 3 -1 11.3
5 -3 1 8.2
5 -3 1 10.4
-6 3 -1 12
6 -3 1 6.4
6 -3 1 8.9
-7 3 -1 14.4
7 -3 1 9.5
7 -3 1 11.2
-8 3 -1 23.1
8 -3 1 22.3
8 -3 1 16.2
-9 3 -1 12.7
9 -3 1 8.3
9 -3 1 10.2
10 2 -1 13.9
-10 -2 1 17.7
9 2 -1 12.9
-9 -2 1 17.3
8 2 -1 18.2
-8 -2 1 16.2
7 2 -1 15.1
-7 -2 1 11
6 2 -1 15.7
-6 -2 1 15.5
5 2 -1 8.7
-5 -2 1 7.3
4 2 -1 6
4 2 -1 6.1
4 2 -1 13.7
-4 -2 1 12
3 2 -1 13.4
3 2 -1 19.9
-3 -2 1 19.4
-3 -2 1 13.3
2 2 -1 2.7
2 2 -1 4.5
-2 -2 1 2.4
-2 -2 1 3.9
1 2 -1 21.9
1 2 -1 22.8
-1 -2 1 22.8
-1 -2 1 23
0 2 -1 6.2
0 2 -1 6.7
0 -2 1 6
0 -2 1 5.1
0 -2 1 5.9
-1 2 -1 22.9
-1 2 -1 22.5
-1 2 -1 22.3
1 -2 1 22.4
1 -2 1 20.8
1 -2 1 22.7
-2 2 -1 4.7
-2 2 -1 7.5
-2 2 -1 5.8
2 -2 1 6
2 -2 1 5.1
2 -2 1 6.1
-3 2 -1 18.3
-3 2 -1 16.3
-3 2 -1 16.7
3 -2 1 16.9
3 -2 1 16.4
3 -2 1 16.9
-4 2 -1 8.6
-4 2 -1 5.7
-4 2 -1 5.9
4 -2 1 6.3
4 -2 1 6.7
4 -2 1 6.2
-5 2 -1 11.4
-5 2 -1 7.6
5 -2 1 7.1
-6 2 -1 13.1
6 -2 1 11.7
6 -2 1 10
-7 2 -1 11.2
7 -2 1 7.5
7 -2 1 10.4
-8 2 -1 14
8 -2 1 8.6
-9 2 -1 12.5
9 -2 1 11.9
9 -2 1 7.7
10 1 -1 11.2
-10 -1 1 12.6
9 1 -1 11.8
-9 -1 1 11.6
8 1 -1 9.4
-8 -1 1 10.2
7 1 -1 3.4
7 1 -1 4.9
7 1 -1 8.2
-7 -1 1 7.9
6 1 -1 9.1
6 1 -1 3.7
6 1 -1 3.4
-6 -1 1 8.8
5 1 -1 16.3
5 1 -1 8.2
5 1 -1 10.9
-5 -1 1 12.9
4 1 -1 6.7
4 1 -1 7.3
4 1 -1 12.1
-4 -1 1 11.7
-4 -1 1 11.6
3 1 -1 6.7
3 1 -1 6.5
3 1 -1 11.3
-3 -1 1 10.6
2 1 -1 16.7
2 1 -1 20.9
-2 -1 1 20.5
1 1 -1 8
1 1 -1 10.1
-1 -1 1 8
-1 -1 1 10
0 1 -1 2.9
0 1 -1 2.9
0 1 -1 2.7
0 -1 1 2.6
0 -1 1 2.9
0 -1 1 2.6
-1 1 -1 8.9
-1 1 -1 9.4
-1 1 -1 10.6
1 -1 1 9.1
1 -1 1 9.1
-2 1 -1 18.4
-2 1 -1 19.1
-2 1 -1 18.1
2 -1 1 18.3
2 -1 1 18.1
2 -1 1 18.6
-3 1 -1 7.1
-3 1 -1 5.4
-3 1 -1 5.8
3 -1 1 5.8
3 -1 1 6.2
3 -1 1 6.7
-4 1 -1 7.6
-4 1 -1 10.4
-4 1 -1 10.9
4 -1 1 9.6
4 -1 1 7.6
4 -1 1 6.7
-5 1 -1 22.4
-5 1 -1 27.4
5 -1 1 25.9
5 -1 1 22.7
-6 1 -1 38
6 -1 1 38.1
6 -1 1 32
-7 1 -1 6.9
-7 1 -1 11.5
7 -1 1 7.6
7 -1 1 10.4
-8 1 -1 18.6
8 -1 1 10.9
8 -1 1 18.1
-9 1 -1 14.1
9 -1 1 7.8
9 -1 1 10
9 0 -1 14.6
9 0 -1 5.8
-9 0 1 16.2
8 0 -1 14.1
8 0 -1 25.7
8 0 -1 14.5
-8 0 1 22.8
7 0 -1 7.2
7 0 -1 12.1
-7 0 1 10.8
6 0 -1 9.6
6 0 -1 18.7
-6 0 1 8.2
-6 0 1 16.6
5 0 -1 5.6
5 0 -1 9.7
-5 0 1 5.4
-5 0 1 7.5
4 0 -1 6.4
4 0 -1 8.8
-4 0 1 6.3
-4 0 1 9.7
-4 0 1 9.3
3 0 -1 6.8
3 0 -1 4.8
-3 0 1 4.9
-3 0 1 6.8
-3 0 1 7
2 0 -1 5.9
2 0 -1 4.9
-2 0 1 6.2
-2 0 1 6
-2 0 1 4.7
1 0 -1 3.4
1 0 -1 4.5
1 0 -1 3.7
-1 0 1 3.4
-1 0 1 4.6
-1 0 1 3.6
-1 0 -1 3.6
-1 0 -1 2.4
-1 0 -1 3.4
1 0 1 3.3
1 0 1 3.2
1 0 1 2.4
-2 0 -1 4.4
-2 0 -1 4.8
-2 0 -1 3.1
2 0 1 5.1
2 0 1 3.4
2 0 1 4.9
-3 0 -1 6.4
-3 0 -1 6.6
-3 0 -1 3.7
3 0 1 5.9
-4 0 -1 6.2
-4 0 -1 10.7
-4 0 -1 9.4
4 0 1 6.8
4 0 1 8.7
-5 0 -1 12.7
-5 0 -1 8.2
5 0 1 14.9
5 0 1 8.4
-6 0 -1 10.9
-6 0 -1 17.5
6 0 1 11.7
6 0 1 17.9
-7 0 -1 10.2
-7 0 -1 4.3
7 0 1 9.4
7 0 1 5
-8 0 -1 12
8 0 1 4.9
8 0 1 10.8
-9 0 -1 11.8
9 0 1 10.4
9 0 1 3.7
-10 0 -1 12.7
10 0 1 12.3
9 -1 -1 5.2
9 -1 -1 9.8
-9 1 1 9.9
8 -1 -1 9.3
-8 1 1 8.8
7 -1 -1 8.7
7 -1 -1 6.4
-7 1 1 9.1
-7 1 1 5.5
6 -1 -1 10.6
6 -1 -1 8
-6 1 1 11.2
-6 1 1 7.1
5 -1 -1 8.3
5 -1 -1 10.5
-5 1 1 12.5
-5 1 1 7.9
4 -1 -1 11.6
4 -1 -1 13.2
4 -1 -1 11.8
-4 1 1 10.9
-4 1 1 16.4
-4 1 1 13.3
3 -1 -1 14.8
3 -1 -1 15.4
3 -1 -1 14.5
-3 1 1 14
-3 1 1 15.1
-3 1 1 15.9
2 -1 -1 3.6
2 -1 -1 3.6
2 -1 -1 3.1
-2 1 1 4.3
-2 1 1 3.2
-2 1 1 3.1
1 -1 -1 5.8
1 -1 -1 4.3
-1 1 1 5.8
-1 1 1 5.3
-1 1 1 4.1
0 -1 -1 3.5
0 1 1 3.6
-1 -1 -1 2
-1 -1 -1 3.2
1 1 1 2
1 1 1 3.1
-2 -1 -1 11.9
2 1 1 12.1
-3 -1 -1 7.1
-3 -1 -1 2.4
3 1 1 2.3
3 1 1 7.2
-4 -1 -1 15.7
-4 -1 -1 15.3
-4 -1 -1 8.9
4 1 1 16.5
4 1 1 9.1
-5 -1 -1 6.8
-5 -1 -1 13.5
5 1 1 14.3
5 1 1 7.1
-6 -1 -1 23.4
6 1 1 18
6 1 1 24.1
-7 -1 -1 9.9
7 1 1 2.6
7 1 1 3.9
7 1 1 7.4
-8 -1 -1 17.9
8 1 1 16.7
-9 -1 -1 16.6
9 1 1 20.7
-10 -1 -1 11.8
10 1 1 11.4
9 -2 -1 9
9 -2 -1 13.7
-9 2 1 15.5
8 -2 -1 15.6
7 -2 -1 9.6
7 -2 -1 7.2
-7 2 1 10.7
6 -2 -1 15.1
-6 2 1 15.5
5 -2 -1 8.4
-5 2 1 12.2
-5 2 1 7.6
4 -2 -1 9.9
4 -2 -1 9.5
4 -2 -1 10.2
-4 2 1 11.4
-4 2 1 10
-4 2 1 9.4
3 -2 -1 15.8
3 -2 -1 15.2
3 -2 -1 15.1
-3 2 1 14.2
-3 2 1 16.6
-3 2 1 15.5
2 -2 -1 16.7
2 -2 -1 18.8
2 -2 -1 18
-2 2 1 18.7
-2 2 1 16.5
-2 2 1 19.5
1 -2 -1 4.3
1 -2 -1 2.3
1 -2 -1 3.6
-1 2 1 4.1
-1 2 1 3.8
-1 2 1 2.1
0 -2 -1 8.4
0 2 1 4.9
0 2 1 8.3
0 2 1 5.1
-1 -2 -1 5.5
-1 -2 -1 6.2
1 2 1 6.1
1 2 1 5.5
-2 -2 -1 3.1
-2 -2 -1 4.7
2 2 1 2.8
2 2 1 5.1
-3 -2 -1 9.4
3 2 1 10.3
4 2 1 9.8
-5 -2 -1 13.1
5 2 1 13.6
-6 -2 -1 28.9
6 2 1 31
-7 -2 -1 15.5
7 2 1 12.6
-8 -2 -1 8.5
8 2 1 9.3
-9 -2 -1 11.5
9 2 1 12.1
-10 -2 -1 13.1
10 2 1 12.4
9 -3 -1 20.9
9 -3 -1 18.8
-9 3 1 27.8
8 -3 -1 11.5
8 -3 -1 13.2
-8 3 1 13.2
7 -3 -1 12.6
7 -3 -1 15.7
-7 3 1 18
6 -3 -1 12.8
6 -3 -1 12.5
-6 3 1 14.9
5 -3 -1 13.1
5 -3 -1 13
-5 3 1 16.1
4 -3 -1 9.3
4 -3 -1 9.7
-4 3 1 8.6
3 -3 -1 7.4
3 -3 -1 7.1
3 -3 -1 8.4
-3 3 1 7.3
-3 3 1 9.2
-3 3 1 6.1
2 -3 -1 10.2
2 -3 -1 11.9
2 -3 -1 7.8
-2 3 1 12.8
-2 3 1 10.6
-2 3 1 7.6
1 -3 -1 29.6
1 -3 -1 34.6
1 -3 -1 35.1
-1 3 1 29.6
-1 3 1 36.3
-1 3 1 34.4
0 -3 -1 21.6
0 -3 -1 20.9
0 3 1 16.2
0 3 1 20.6
0 3 1 15.7
-1 -3 -1 16.2
-1 -3 -1 14.2
1 3 1 16.2
1 3 1 14
-2 -3 -1 39.8
-2 -3 -1 38.5
2 3 1 39.9
-3 -3 -1 4.3
-3 -3 -1 8.2
3 3 1 8.1
3 3 1 4.5
-4 -3 -1 12.6
4 3 1 13.4
5 3 1 7.7
6 3 1 10.5
-7 -3 -1 10.7
7 3 1 8.5
-8 -3 -1 8.9
8 3 1 8.5
-9 -3 -1 16.2
9 3 1 17.9
-10 -3 -1 12
10 3 1 13.9
8 -4 -1 13.8
8 -4 -1 13.5
-8 4 1 16
7 -4 -1 22.5
7 -4 -1 22.3
-7 4 1 25.6
6 -4 -1 9.7
6 -4 -1 9.8
-6 4 1 12.1
5 -4 -1 17.1
5 -4 -1 15.7
-5 4 1 18.7
4 -4 -1 19.2
4 -4 -1 22.7
-4 4 1 18.4
-4 4 1 26.1
3 -4 -1 24.4
-3 4 1 34.9
-3 4 1 24.1
2 -4 -1 6.2
2 -4 -1 7.1
2 -4 -1 4.4
-2 4 1 6.3
-2 4 1 3.6
-2 4 1 7.7
1 -4 -1 13.7
1 -4 -1 13.9
-1 4 1 12.8
-1 4 1 9.3
-1 4 1 13.2
0 -4 -1 25.7
0 -4 -1 25.1
0 4 1 18.9
0 4 1 25.4
0 4 1 20.5
-1 -4 -1 13.3
-1 -4 -1 10.9
1 4 1 13.6
1 4 1 10.7
-2 -4 -1 22.9
-2 -4 -1 22.6
2 4 1 22.6
2 4 1 22.8
-3 -4 -1 4.1
-3 -4 -1 5.5
3 4 1 5.8
3 4 1 4.3
-4 -4 -1 3.3
-4 -4 -1 5.9
4 4 1 8
4 4 1 3.4
5 4 1 12.1
6 4 1 8
7 4 1 16.4
-8 -4 -1 11.5
8 4 1 14.4
-9 -4 -1 10.1
9 4 1 10.8
-10 -4 -1 17.1
8 -5 -1 11.4
8 -5 -1 13.9
-8 5 1 16.9
7 -5 -1 10.1
7 -5 -1 11.1
-7 5 1 14.5
6 -5 -1 8
6 -5 -1 9.8
-6 5 1 16.9
5 -5 -1 17.1
5 -5 -1 11.9
-5 5 1 19.1
4 -5 -1 17.7
4 -5 -1 12.3
-4 5 1 23.6
-4 5 1 11.4
3 -5 -1 9.5
3 -5 -1 6.6
-3 5 1 10.4
-3 5 1 5.7
2 -5 -1 14.8
-2 5 1 8.7
1 -5 -1 15.8
-1 5 1 9.6
-1 5 1 10.1
0 -5 -1 32.1
0 5 1 31.2
0 5 1 25
0 5 1 24.6
-1 -5 -1 6
-1 -5 -1 9.6
1 5 1 9.5
1 5 1 6.5
-2 -5 -1 22.6
-2 -5 -1 20.8
2 5 1 20.9
2 5 1 22.1
-3 -5 -1 9.9
-3 -5 -1 9.2
3 5 1 9.1
3 5 1 8.7
-4 -5 -1 14.3
-4 -5 -1 10.5
4 5 1 15.9
4 5 1 10.3
5 5 1 20.7
6 5 1 8.1
7 5 1 15.9
-8 -5 -1 9.8
8 5 1 9.1
-9 -5 -1 17
9 5 1 14.9
7 -6 -1 12.3
7 -6 -1 10.6
-7 6 1 16.9
6 -6 -1 9.2
6 -6 -1 8
-6 6 1 11.6
5 -6 -1 7.8
5 -6 -1 10.9
4 -6 -1 13.5
-4 6 1 18.8
3 -6 -1 8.1
-3 6 1 5.5
-3 6 1 5.6
2 -6 -1 9.9
-2 6 1 5.6
-2 6 1 6.9
1 -6 -1 15.8
-1 6 1 7.3
-1 6 1 8.2
0 -6 -1 28.6
0 6 1 19.7
0 6 1 20.7
-1 -6 -1 7
1 6 1 4.2
-2 -6 -1 17.5
-2 -6 -1 21.4
2 6 1 18.4
2 6 1 20.7
-3 -6 -1 6.2
-3 -6 -1 8.5
3 6 1 5.2
-4 -6 -1 5.9
4 6 1 5.2
4 6 1 7.6
-5 -6 -1 5.2
5 6 1 4.6
5 6 1 10.5
6 6 1 10.1
7 6 1 11.1
8 6 1 11
-9 -6 -1 16.3
9 6 1 17
6 -7 -1 11
5 -7 -1 34.9
4 -7 -1 19.9
-4 7 1 13.7
3 -7 -1 16.5
-3 7 1 14.6
-3 7 1 10.7
2 -7 -1 13.7
-2 7 1 7.3
-2 7 1 8.3
1 -7 -1 9.6
-1 7 1 4.2
-1 7 1 4.3
0 -7 -1 15.6
0 7 1 7
0 7 1 7.4
-1 -7 -1 8
1 7 1 3.8
1 7 1 4.1
-2 -7 -1 13.7
-2 -7 -1 8.9
2 7 1 9.5
-3 -7 -1 7.1
-3 -7 -1 10.2
3 7 1 10.3
-4 -7 -1 6.9
4 7 1 6.6
-5 -7 -1 8.7
5 7 1 8.1
5 7 1 12.5
6 7 1 10.1
7 7 1 19.9
8 7 1 10.2
5 -8 -1 13.1
-5 8 1 8.6
4 -8 -1 11.1
-4 8 1 6.3
3 -8 -1 8
-3 8 1 5.3
2 -8 -1 9.9
-2 8 1 5
-2 8 1 5.2
1 -8 -1 9.2
-1 8 1 3.9
-1 8 1 3.6
0 -8 -1 16.7
0 8 1 6.2
0 8 1 6.7
-1 -8 -1 7.8
1 8 1 4.7
1 8 1 4.1
-2 -8 -1 10.5
2 8 1 7.9
-3 -8 -1 9.6
-3 -8 -1 11.2
3 8 1 10.4
-4 -8 -1 12.1
4 8 1 11.5
-5 -8 -1 12.6
5 8 1 17.7
-6 -8 -1 5.2
6 8 1 10.9
7 8 1 14.9
3 -9 -1 20.8
2 -9 -1 17.9
1 -9 -1 10.1
0 -9 -1 18.2
-1 -9 -1 15.9
1 9 1 5.4
1 9 1 8.4
-2 -9 -1 15.7
2 9 1 7.8
-3 -9 -1 10.6
3 9 1 7.5
-4 -9 -1 9.5
4 9 1 9.9
-5 -9 -1 10.5
5 9 1 13.1
6 9 1 9.6
1 -10 -1 16.1
0 -10 -1 22
-1 -10 -1 23.3
-2 -10 -1 16.8
-3 -10 -1 22.7
3 10 1 10.9
-4 -10 -1 13.6
4 10 1 8.7
3 10 -2 13.2
-3 -10 2 16.2
2 10 -2 13.2
-2 -10 2 18.4
1 10 -2 11.3
0 -10 2 23.3
5 9 -2 25.3
-5 -9 2 15.7
4 9 -2 8.1
-4 -9 2 7
3 9 -2 6.7
-3 -9 2 9.4
2 9 -2 15.4
-2 -9 2 18.1
1 9 -2 13.1
-1 -9 2 18.5
0 9 -2 12.7
0 -9 2 16.7
-1 9 -2 8.1
1 -9 2 12.3
-2 9 -2 12.3
2 -9 2 18.1
-3 9 -2 17.8
7 8 -2 18.6
6 8 -2 11.1
-6 -8 2 5.6
5 8 -2 20.1
-5 -8 2 12.2
4 8 -2 19.3
-4 -8 2 14.3
3 8 -2 13.4
-3 -8 2 16.8
2 8 -2 22.1
-2 -8 2 24.3
1 8 -2 40.3
-1 -8 2 40.3
0 8 -2 23.5
0 -8 2 29.8
-1 8 -2 12.2
1 -8 2 12.4
-2 8 -2 11.3
2 -8 2 16.4
-3 8 -2 14.1
3 -8 2 15.4
-4 8 -2 17.6
4 -8 2 25
-5 8 -2 16
5 -8 2 22.1
8 7 -2 18.2
7 7 -2 12.7
6 7 -2 11.5
-6 -7 2 5.1
5 7 -2 7.2
5 7 -2 11.1
-5 -7 2 7
4 7 -2 22.6
-4 -7 2 20.8
3 7 -2 46.2
-3 -7 2 44.5
2 7 -2 24.9
-2 -7 2 23.1
1 7 -2 5.8
-1 -7 2 9.6
0 7 -2 9.9
0 7 -2 7.8
0 -7 2 12.8
-1 7 -2 26.9
-1 7 -2 24.5
1 -7 2 32.2
-2 7 -2 28.7
2 -7 2 33.7
-3 7 -2 16.9
3 -7 2 20.8
-4 7 -2 17.3
4 -7 2 22.2
-5 7 -2 18.6
5 -7 2 21.4
-6 7 -2 19
-6 7 -2 22.5
6 -7 2 20.5
8 6 -2 24.3
7 6 -2 29.1
6 6 -2 16.4
5 6 -2 5.9
5 6 -2 9.3
-5 -6 2 6.1
4 6 -2 31
4 6 -2 25.9
-4 -6 2 21.5
3 6 -2 21
-3 -6 2 20.5
2 6 -2 7.7
-2 -6 2 7.5
-2 -6 2 5.8
1 6 -2 11.5
-1 -6 2 12.6
0 6 -2 12.4
0 6 -2 9.7
0 -6 2 11.6
-1 6 -2 14.3
-1 6 -2 14.2
1 -6 2 18.1
-2 6 -2 36.5
-2 6 -2 34
2 -6 2 41.9
-3 6 -2 20.1
3 -6 2 22.3
-4 6 -2 10.9
-4 6 -2 8.5
4 -6 2 10.9
-5 6 -2 12.3
-6 6 -2 38.3
6 -6 2 31
-7 6 -2 33
7 -6 2 23.1
9 5 -2 20.1
-9 -5 2 21.7
8 5 -2 10.1
-8 -5 2 9.7
7 5 -2 10
6 5 -2 32
5 5 -2 21.6
5 5 -2 31.9
-5 -5 2 20.9
4 5 -2 15.7
4 5 -2 10.2
-4 -5 2 9
3 5 -2 11.3
3 5 -2 12.4
-3 -5 2 10.4
-3 -5 2 12.3
2 5 -2 44.6
2 5 -2 40.6
-2 -5 2 40
-2 -5 2 40.6
1 5 -2 52.19
1 5 -2 50.29
-1 -5 2 51.39
-1 -5 2 49.6
-1 -5 2 53.69
0 5 -2 44
0 5 -2 45.3
0 -5 2 48.8
-1 5 -2 54.99
-1 5 -2 56.99
1 -5 2 61.09
-2 5 -2 21.2
-2 5 -2 20.4
-2 5 -2 16
2 -5 2 18.7
-3 5 -2 10.7
-3 5 -2 8.2
3 -5 2 10.4
-4 5 -2 31.3
4 -5 2 29.5
-5 5 -2 31
5 -5 2 28.2
5 -5 2 24.3
-6 5 -2 24.7
6 -5 2 22
6 -5 2 21.6
-7 5 -2 32.3
7 -5 2 33.8
7 -5 2 20.6
-8 5 -2 16.9
8 -5 2 15.1
8 -5 2 16.3
9 4 -2 29.1
-9 -4 2 22.1
8 4 -2 10.3
-8 -4 2 10.3
7 4 -2 9.6
-7 -4 2 8.8
6 4 -2 24.7
5 4 -2 48
5 4 -2 59.39
4 4 -2 33.1
4 4 -2 45
-4 -4 2 31.9
3 4 -2 8.5
3 4 -2 6.7
-3 -4 2 7.6
-3 -4 2 5.6
2 4 -2 10.2
2 4 -2 9.9
-2 -4 2 8.9
-2 -4 2 10.1
1 4 -2 45
1 4 -2 45.7
-1 -4 2 46.8
-1 -4 2 45.6
-1 -4 2 45.1
0 4 -2 69.49
0 4 -2 75.29
0 -4 2 71.69
0 -4 2 71.29
-1 4 -2 14.8
-1 4 -2 17.1
-1 4 -2 16.1
1 -4 2 18.3
1 -4 2 17.3
-2 4 -2 9.2
-2 4 -2 13.3
2 -4 2 11.9
-3 4 -2 28.6
-3 4 -2 34.5
3 -4 2 32.1
3 -4 2 29.6
-4 4 -2 75.09
4 -4 2 68.39
4 -4 2 71.39
-5 4 -2 36.1
5 -4 2 30.9
5 -4 2 30.4
-6 4 -2 13.1
6 -4 2 9.8
6 -4 2 9.6
-7 4 -2 11.1
7 -4 2 7.6
7 -4 2 10.2
-8 4 -2 25.8
8 -4 2 22.5
8 -4 2 18.3
9 3 -2 11.6
-9 -3 2 13.9
8 3 -2 33.2
-8 -3 2 28.1
7 3 -2 35.5
-7 -3 2 31.9
6 3 -2 13.4
-6 -3 2 11.6
5 3 -2 13.5
5 3 -2 4.5
5 3 -2 4.4
4 3 -2 23.9
-4 -3 2 16.6
3 3 -2 24.1
3 3 -2 18.8
-3 -3 2 18.4
-3 -3 2 26.5
2 3 -2 18.9
2 3 -2 22
-2 -3 2 18.2
-2 -3 2 21.5
1 3 -2 29.3
1 3 -2 29.6
-1 -3 2 28.8
-1 -3 2 29.5
0 3 -2 27.6
0 3 -2 28.9
0 -3 2 28.4
0 -3 2 27.3
0 -3 2 28.4
-1 3 -2 14.2
-1 3 -2 13.2
-1 3 -2 16.6
-1 3 -2 15.4
1 -3 2 15.6
1 -3 2 14.9
-2 3 -2 17.8
-2 3 -2 19.4
-2 3 -2 15.8
2 -3 2 19.4
2 -3 2 18.4
2 -3 2 16.3
-3 3 -2 24.4
-3 3 -2 23.4
-3 3 -2 26.7
3 -3 2 25.3
3 -3 2 23.5
3 -3 2 23.1
-4 3 -2 15.9
-4 3 -2 21.4
4 -3 2 18.4
4 -3 2 18.5
-5 3 -2 29.7
5 -3 2 26.7
5 -3 2 26.9
-6 3 -2 23.5
6 -3 2 20
6 -3 2 18.5
-7 3 -2 10.9
7 -3 2 8.6
7 -3 2 8.6
-8 3 -2 22.5
8 -3 2 16.8
8 -3 2 20.1
-9 3 -2 31.3
9 -3 2 25.3
9 2 -2 10
8 2 -2 25.9
-8 -2 2 20.6
7 2 -2 54.09
-7 -2 2 48.1
6 2 -2 18.8
6 2 -2 18.3
6 2 -2 33
-6 -2 2 32.7
5 2 -2 3
5 2 -2 8.2
-5 -2 2 6.5
4 2 -2 6.3
4 2 -2 2.2
-4 -2 2 5.2
3 2 -2 97.19
3 2 -2 89.89
-3 -2 2 95.79
-3 -2 2 95.39
2 2 -2 194.88
-2 -2 2 194.28
-2 -2 2 190.28
1 2 -2 15.2
1 2 -2 16.3
-1 -2 2 16.8
-1 -2 2 14.7
0 2 -2 4.6
0 2 -2 4.2
0 -2 2 5.1
0 -2 2 4.3
0 -2 2 5
-1 2 -2 30
-1 2 -2 28.6
-1 2 -2 30.2
1 -2 2 29.7
1 -2 2 30
-2 2 -2 192.58
-2 2 -2 191.18
-2 2 -2 193.08
2 -2 2 191.68
2 -2 2 192.48
2 -2 2 191.48
-3 2 -2 74.89
-3 2 -2 74.69
-3 2 -2 77.29
3 -2 2 77.09
3 -2 2 74.89
3 -2 2 75.09
-4 2 -2 7.3
-4 2 -2 9.2
4 -2 2 9.9
4 -2 2 7.3
-5 2 -2 12.5
-5 2 -2 17.3
5 -2 2 16.4
5 -2 2 12.9
-6 2 -2 33.2
6 -2 2 30.7
6 -2 2 31.1
-7 2 -2 34.9
7 -2 2 33.8
7 -2 2 28.9
-8 2 -2 26.2
8 -2 2 19
-9 2 -2 12
9 -2 2 7.6
9 -2 2 11.6
9 1 -2 26.4
8 1 -2 11.5
-8 -1 2 20.1
7 1 -2 6.6
7 1 -2 13
7 1 -2 6
-7 -1 2 12.2
6 1 -2 12.9
6 1 -2 22.3
6 1 -2 14.1
-6 -1 2 28.7
5 1 -2 23.8
5 1 -2 15
5 1 -2 16.2
-5 -1 2 20.7
4 1 -2 18.9
4 1 -2 25.8
4 1 -2 19.5
-4 -1 2 24.8
-4 -1 2 22.5
3 1 -2 76.49
3 1 -2 82.99
3 1 -2 78.19
-3 -1 2 79.29
-3 -1 2 82.09
2 1 -2 49.8
2 1 -2 54.49
-2 -1 2 49.99
-2 -1 2 53.59
1 1 -2 17.6
1 1 -2 15.4
-1 -1 2 17.4
-1 -1 2 15.5
0 1 -2 43
0 1 -2 44.6
0 1 -2 43.6
0 -1 2 42.8
0 -1 2 44.4
0 -1 2 45.1
-1 1 -2 27.4
-1 1 -2 25.8
1 -1 2 25.9
1 -1 2 25.8
-2 1 -2 46.6
-2 1 -2 45.4
-2 1 -2 46.1
2 -1 2 45.7
2 -1 2 46.3
2 -1 2 45.8
-3 1 -2 98.59
-3 1 -2 96.79
-3 1 -2 99.29
3 -1 2 97.79
3 -1 2 98.69
3 -1 2 96.69
-4 1 -2 37.9
-4 1 -2 34.4
-4 1 -2 37.7
4 -1 2 34.9
4 -1 2 36.3
4 -1 2 37.7
-5 1 -2 8.3
5 -1 2 12.3
5 -1 2 9.8
-6 1 -2 10.8
-6 1 -2 8
6 -1 2 7.2
6 -1 2 9.9
-7 1 -2 38.4
-7 1 -2 48
7 -1 2 47.6
7 -1 2 39.4
-8 1 -2 28.3
8 -1 2 25.9
8 -1 2 20.3
-9 1 -2 11.9
9 -1 2 6.1
9 -1 2 11.9
9 0 -2 10.8
9 0 -2 25.3
8 0 -2 8
8 0 -2 21.7
8 0 -2 7.2
-8 0 2 12.9
7 0 -2 6.2
7 0 -2 4.1
7 0 -2 9.4
-7 0 2 8.5
6 0 -2 10.1
6 0 -2 16.8
-6 0 2 16.6
5 0 -2 34.7
-5 0 2 38.8
4 0 -2 64.79
4 0 -2 69.89
-4 0 2 64.19
-4 0 2 67.69
-4 0 2 69.39
3 0 -2 12.4
3 0 -2 15.9
-3 0 2 14.7
-3 0 2 11.9
-3 0 2 14.1
2 0 -2 6.6
2 0 -2 8.6
-2 0 2 7.6
-2 0 2 8.4
1 0 -2 63.99
1 0 -2 60.89
1 0 -2 62.49
-1 0 2 60.89
-1 0 2 63.69
-1 0 -2 65.29
-1 0 -2 64.19
-1 0 -2 64.89
1 0 2 64.99
1 0 2 65.29
1 0 2 64.19
-2 0 -2 32.4
-2 0 -2 34.8
-2 0 -2 35.2
2 0 2 34.9
2 0 2 32.4
2 0 2 34.6
-3 0 -2 9.7
-3 0 -2 10.5
3 0 2 6.6
3 0 2 10.7
-4 0 -2 13.8
-4 0 -2 10
4 0 2 10
4 0 2 13.8
-5 0 -2 56.49
-5 0 -2 63.19
5 0 2 63.59
5 0 2 56.29
-6 0 -2 28.9
-6 0 -2 36.9
6 0 2 29.3
6 0 2 37.8
-7 0 -2 9.5
-7 0 -2 17.7
7 0 2 10
7 0 2 19.9
-8 0 -2 20.6
-8 0 -2 9.5
8 0 2 20.8
8 0 2 9.6
-9 0 -2 23.4
9 0 2 9.3
-10 0 -2 19.4
10 0 2 18.1
9 -1 -2 16.2
9 -1 -2 27.8
-9 1 2 26
8 -1 -2 18.5
-8 1 2 24.8
7 -1 -2 7.4
7 -1 -2 11.6
-7 1 2 10.8
6 -1 -2 12.5
6 -1 -2 16.3
-6 1 2 11
-6 1 2 15.3
5 -1 -2 64.19
-5 1 2 62.79
-5 1 2 67.19
4 -1 -2 71.09
4 -1 -2 68.69
4 -1 -2 69.79
-4 1 2 67.99
-4 1 2 71.19
-4 1 2 70.79
3 -1 -2 7.2
3 -1 -2 6.1
3 -1 -2 7.1
-3 1 2 5.7
-3 1 2 7
-3 1 2 6.7
2 -1 -2 8.1
2 -1 -2 7.9
2 -1 -2 8.5
-2 1 2 8.3
-2 1 2 8.3
-2 1 2 8.1
1 -1 -2 58.99
1 -1 -2 58.39
1 -1 -2 59.79
-1 1 2 59.49
-1 1 2 58.69
0 -1 -2 90.89
0 -1 -2 92.89
0 1 2 92.79
0 1 2 90.89
-1 -1 -2 139.49
1 1 2 139.39
-2 -1 -2 15.2
-2 -1 -2 11.5
2 1 2 11.6
2 1 2 15.1
-3 -1 -2 12.6
-3 -1 -2 7.5
3 1 2 13
3 1 2 7.3
-4 -1 -2 33.2
-4 -1 -2 26
-4 -1 -2 33.8
4 1 2 25.9
4 1 2 34.3
-5 -1 -2 62.09
-5 -1 -2 52.39
5 1 2 63.39
5 1 2 52.39
-6 -1 -2 16.3
-6 -1 -2 26.5
6 1 2 28.3
-7 -1 -2 9.6
7 1 2 10.2
-8 -1 -2 10.9
8 1 2 10.6
-9 -1 -2 19.6
9 1 2 21.8
-10 -1 -2 22.6
10 1 2 24.4
9 -2 -2 14
9 -2 -2 10.3
-9 2 2 12.1
8 -2 -2 10.3
8 -2 -2 8.6
-8 2 2 11
7 -2 -2 38.6
7 -2 -2 34.7
-7 2 2 39.5
6 -2 -2 33.1
6 -2 -2 31.5
-6 2 2 33.7
5 -2 -2 9.5
-5 2 2 9.3
-5 2 2 11.7
4 -2 -2 11.3
4 -2 -2 10.2
4 -2 -2 9.7
-4 2 2 10.1
-4 2 2 11.5
-4 2 2 8.4
3 -2 -2 63.29
3 -2 -2 63.39
3 -2 -2 64.69
-3 2 2 65.59
-3 2 2 62.79
-3 2 2 63.89
2 -2 -2 55.49
2 -2 -2 52.89
2 -2 -2 54.19
-2 2 2 52.59
-2 2 2 55.89
-2 2 2 54.69
1 -2 -2 16.1
1 -2 -2 16.7
1 -2 -2 13
-1 2 2 16.2
-1 2 2 12.8
-1 2 2 16.6
0 -2 -2 47.5
0 2 2 46.8
-1 -2 -2 59.39
-1 -2 -2 57.49
1 2 2 57.59
1 2 2 58.99
-2 -2 -2 9.3
-2 -2 -2 11.4
2 2 2 8.9
2 2 2 11.6
-3 -2 -2 37.5
3 2 2 37.3
-4 -2 -2 47.6
4 2 2 48.4
-5 -2 -2 34.4
5 2 2 33.5
-6 -2 -2 34.4
6 2 2 35.2
-7 -2 -2 14.9
7 2 2 14.3
-8 -2 -2 10.6
8 2 2 10.5
-9 -2 -2 27.3
9 2 2 27.2
-10 -2 -2 24.9
10 2 2 28.4
9 -3 -2 16.1
-9 3 2 17.2
8 -3 -2 10.3
8 -3 -2 9.7
-8 3 2 13.4
7 -3 -2 33.1
7 -3 -2 31
-7 3 2 36.5
6 -3 -2 35.3
6 -3 -2 35.2
-6 3 2 39.2
5 -3 -2 23.2
5 -3 -2 23.6
-5 3 2 26.1
4 -3 -2 9
4 -3 -2 7.4
-4 3 2 5.6
-4 3 2 9
3 -3 -2 13.6
3 -3 -2 11.6
3 -3 -2 13.2
-3 3 2 14.3
-3 3 2 10.6
-3 3 2 11.5
2 -3 -2 128.69
2 -3 -2 130.49
2 -3 -2 124.89
-2 3 2 124.19
-2 3 2 128.89
-2 3 2 131.49
1 -3 -2 134.39
1 -3 -2 135.09
1 -3 -2 128.09
-1 3 2 134.09
-1 3 2 127.99
0 -3 -2 10.5
0 -3 -2 10.3
0 3 2 3.9
0 3 2 9.8
-1 -3 -2 5.2
-1 -3 -2 2.6
1 3 2 2.6
1 3 2 4.4
-2 -3 -2 55.59
-2 -3 -2 55.29
2 3 2 55.79
-3 -3 -2 160.08
-3 -3 -2 154.48
3 3 2 160.28
3 3 2 154.08
-4 -3 -2 35
4 3 2 33.1
5 3 2 9.1
6 3 2 14.3
-7 -3 -2 37.4
7 3 2 39.4
-8 -3 -2 36.2
8 3 2 37.5
-9 -3 -2 13.9
9 3 2 11.3
-10 -3 -2 11.3
10 3 2 10.5
8 -4 -2 23.7
8 -4 -2 23.2
-8 4 2 26.2
7 -4 -2 15.1
7 -4 -2 15.3
-7 4 2 22.8
6 -4 -2 16.7
6 -4 -2 14.6
-6 4 2 20.1
5 -4 -2 25.6
5 -4 -2 23
-5 4 2 27.6
4 -4 -2 12.3
4 -4 -2 15.1
-4 4 2 19.1
-4 4 2 11.5
3 -4 -2 15.4
3 -4 -2 12.9
-3 4 2 11.4
2 -4 -2 36.7
2 -4 -2 30.2
2 -4 -2 35.3
-2 4 2 35.3
-2 4 2 38.3
-2 4 2 29.8
1 -4 -2 26.1
1 -4 -2 25.6
-1 4 2 19.3
-1 4 2 25.7
-1 4 2 18.7
0 -4 -2 17.5
0 -4 -2 16.8
0 4 2 10
0 4 2 16.2
0 4 2 9.7
-1 -4 -2 9.9
-1 -4 -2 14.3
1 4 2 13.9
1 4 2 9.7
-2 -4 -2 20
-2 -4 -2 21.6
2 4 2 21
2 4 2 20
-3 -4 -2 31.9
-3 -4 -2 29.3
3 4 2 28.9
3 4 2 32.5
-4 -4 -2 26.9
-4 -4 -2 19
4 4 2 18.7
4 4 2 26.9
5 4 2 13.4
6 4 2 8.1
7 4 2 20.6
-8 -4 -2 41.4
8 4 2 43.6
-9 -4 -2 22.4
9 4 2 23.7
-10 -4 -2 13.8
10 4 2 10.2
7 -5 -2 12.5
7 -5 -2 14.4
-7 5 2 16.3
6 -5 -2 8.8
6 -5 -2 9.8
-6 5 2 16.1
5 -5 -2 18
5 -5 -2 14.4
-5 5 2 22.5
4 -5 -2 47.8
4 -5 -2 40.7
-4 5 2 40.3
-4 5 2 50.09
3 -5 -2 58.69
3 -5 -2 49.6
-3 5 2 61.69
-3 5 2 49.2
2 -5 -2 16.5
-2 5 2 7.9
1 -5 -2 8.1
-1 5 2 3.1
0 -5 -2 33.8
0 5 2 24.9
0 5 2 24.5
0 5 2 33.1
-1 -5 -2 43.8
-1 -5 -2 37.4
1 5 2 41.5
1 5 2 46
-2 -5 -2 19.1
-2 -5 -2 21.4
2 5 2 21.1
2 5 2 19
-3 -5 -2 7
-3 -5 -2 7.4
3 5 2 7.9
3 5 2 7.4
-4 -5 -2 10.3
-4 -5 -2 14.4
4 5 2 15.3
4 5 2 10
5 5 2 48.1
6 5 2 34.3
7 5 2 13.3
-8 -5 -2 13.4
-9 -5 -2 16.6
9 5 2 12.8
7 -6 -2 13.7
7 -6 -2 18.5
-7 6 2 23.9
6 -6 -2 19.5
6 -6 -2 13.9
-6 6 2 21.2
5 -6 -2 14.8
5 -6 -2 22.2
-5 6 2 42.9
4 -6 -2 26.7
4 -6 -2 35.7
-4 6 2 26.9
3 -6 -2 28.9
-3 6 2 20
2 -6 -2 9
-2 6 2 4
-2 6 2 4.6
1 -6 -2 18.5
-1 6 2 9.8
0 -6 -2 56.29
0 6 2 43.7
0 6 2 46.5
-1 -6 -2 61.29
1 6 2 51.59
-2 -6 -2 54.59
-2 -6 -2 48.8
2 6 2 52.69
2 6 2 48.2
-3 -6 -2 16
-3 -6 -2 14.6
3 6 2 22.5
3 6 2 15.6
-4 -6 -2 6.2
-4 -6 -2 4.4
4 6 2 7.1
4 6 2 5.6
-5 -6 -2 12.2
5 6 2 11.8
5 6 2 20.3
6 6 2 33.2
7 6 2 19.3
8 6 2 13.2
-9 -6 -2 11.8
9 6 2 14.2
6 -7 -2 27.2
5 -7 -2 23.1
4 -7 -2 9.6
-4 7 2 5.8
3 -7 -2 9.8
-3 7 2 5.2
-3 7 2 4.8
2 -7 -2 31.4
-2 7 2 18.2
-2 7 2 19
1 -7 -2 29.2
-1 7 2 17.9
0 -7 -2 13.5
0 7 2 4.2
-1 -7 -2 16.3
1 7 2 7.3
1 7 2 8.9
-2 -7 -2 8.3
-2 -7 -2 12.9
2 7 2 7.9
-3 -7 -2 6.2
-3 -7 -2 8.9
3 7 2 6.3
-4 -7 -2 16.4
4 7 2 16
4 7 2 17.9
-5 -7 -2 10.2
5 7 2 9.7
5 7 2 14.2
6 7 2 10
7 7 2 23.5
8 7 2 22.9
5 -8 -2 24.8
-5 8 2 18.8
4 -8 -2 20.7
-4 8 2 9.3
3 -8 -2 13.5
-3 8 2 6.4
2 -8 -2 25.7
1 -8 -2 41.2
0 -8 -2 23.4
-1 -8 -2 10.9
-2 -8 -2 8.4
2 8 2 4.6
2 8 2 4.4
-3 -8 -2 30.5
3 8 2 25.5
-4 -8 -2 32.9
4 8 2 32.9
-5 -8 -2 10
5 8 2 14.7
5 8 2 12.9
-6 -8 -2 4.4
6 8 2 9.7
7 8 2 13.5
8 8 2 15.5
3 -9 -2 17.5
2 -9 -2 15.9
1 -9 -2 18.3
0 -9 -2 21.7
-1 -9 -2 32.2
-2 -9 -2 26.8
2 9 2 13.5
2 9 2 15
-3 -9 -2 18.7
3 9 2 12.7
-4 -9 -2 15.5
-5 -9 -2 13.4
5 9 2 16.1
6 9 2 10.5
1 -10 -2 11.3
0 -10 -2 16.8
-1 -10 -2 21.1
-2 -10 -2 14.6
-4 -10 -2 8.4
-5 -10 -2 7.4
5 10 2 8.6
2 10 -3 18.8
1 10 -3 8.1
-1 -10 3 9.1
0 10 -3 15.2
5 9 -3 18.8
-5 -9 3 14.5
4 9 -3 22.6
-4 -9 3 19.2
3 9 -3 7.4
-3 -9 3 7.1
2 9 -3 17.7
1 9 -3 6.4
-1 -9 3 10.3
0 9 -3 18.1
0 -9 3 23.9
-1 9 -3 8.7
1 -9 3 14.8
-2 9 -3 10.2
2 -9 3 19.8
-3 9 -3 8.3
3 -9 3 11.9
6 8 -3 16.5
-6 -8 3 7.6
5 8 -3 12.7
-5 -8 3 11.4
4 8 -3 21.3
-4 -8 3 17.8
3 8 -3 9.6
-3 -8 3 8.3
2 8 -3 15.7
-2 -8 3 17.7
1 8 -3 7.5
-1 -8 3 7.7
0 8 -3 16
0 -8 3 21.2
-1 8 -3 11.9
1 -8 3 26.4
-2 8 -3 9.9
2 -8 3 12.3
-3 8 -3 17
3 -8 3 23.8
-4 8 -3 10.2
4 -8 3 11.3
-5 8 -3 22.2
5 -8 3 25.3
7 7 -3 10.3
-6 -7 3 8
5 7 -3 8.3
5 7 -3 7.8
-5 -7 3 5.6
4 7 -3 18.9
-4 -7 3 13.4
3 7 -3 6.5
-3 -7 3 5.8
2 7 -3 10.9
-2 -7 3 12.3
1 7 -3 7.6
-1 -7 3 7.1
0 7 -3 7.8
0 -7 3 9.1
1 -7 3 7.5
-2 7 -3 7.2
2 -7 3 8.6
-3 7 -3 8.4
-4 7 -3 9.3
4 -7 3 12.8
-5 7 -3 15.2
5 -7 3 21.9
-6 7 -3 12.4
-6 7 -3 17.9
6 -7 3 13
8 6 -3 12
-8 -6 3 11.6
7 6 -3 19.5
6 6 -3 22
6 6 -3 10.9
5 6 -3 5.1
5 6 -3 8.6
-5 -6 3 4.9
4 6 -3 17.9
4 6 -3 14
-4 -6 3 13.9
3 6 -3 7.2
-3 -6 3 5.1
2 6 -3 15.8
-2 -6 3 14.4
1 6 -3 12.6
-1 -6 3 14
-1 -6 3 13.1
0 6 -3 9.9
0 6 -3 8.6
0 -6 3 10.8
-1 6 -3 7.6
-1 6 -3 8.5
1 -6 3 11.1
-2 6 -3 11.6
2 -6 3 14.2
-3 6 -3 15.3
-3 6 -3 24.3
3 -6 3 17.4
-4 6 -3 13.2
-4 6 -3 8.9
4 -6 3 10.7
-5 6 -3 25.4
5 -6 3 23.1
-6 6 -3 29.8
6 -6 3 23.2
-7 6 -3 13.9
7 -6 3 11.3
9 5 -3 15.5
-9 -5 3 13.7
8 5 -3 13.3
-8 -5 3 11.9
7 5 -3 15.3
6 5 -3 9.5
5 5 -3 4.6
5 5 -3 8
-5 -5 3 4.1
4 5 -3 9.3
4 5 -3 5.6
-4 -5 3 4.8
-3 -5 3 4.8
2 5 -3 19.4
2 5 -3 17.8
-2 -5 3 18
-2 -5 3 19.4
-2 -5 3 18.7
1 5 -3 33
1 5 -3 33.3
-1 -5 3 33.4
-1 -5 3 33.2
-1 -5 3 32.5
0 5 -3 13.3
0 -5 3 15.6
-1 5 -3 31.6
-1 5 -3 30.8
1 -5 3 33.2
-2 5 -3 6.9
-2 5 -3 11.4
-2 5 -3 8
2 -5 3 10.2
-3 5 -3 14.8
-3 5 -3 20.1
3 -5 3 16.6
-4 5 -3 10.2
4 -5 3 7.5
-5 5 -3 22.2
5 -5 3 16.7
-6 5 -3 15.4
6 -5 3 12.5
6 -5 3 11.1
-7 5 -3 13.7
7 -5 3 10.5
7 -5 3 9
-8 5 -3 19.5
8 -5 3 16.9
8 -5 3 15.8
9 4 -3 14.6
-9 -4 3 12.7
8 4 -3 15.9
-8 -4 3 13.6
7 4 -3 9.7
-7 -4 3 9.9
6 4 -3 19.5
5 4 -3 14.8
5 4 -3 7.3
4 4 -3 29.5
4 4 -3 22.6
-4 -4 3 21.9
3 4 -3 9.4
3 4 -3 13.8
-3 -4 3 9.2
-3 -4 3 10.6
2 4 -3 13.5
2 4 -3 14.6
-2 -4 3 12.7
-2 -4 3 14.5
1 4 -3 16.3
1 4 -3 15.5
-1 -4 3 16.1
-1 -4 3 16.3
-1 -4 3 15.8
0 4 -3 12.4
0 4 -3 11.7
0 -4 3 12.4
0 -4 3 13
-1 4 -3 32.3
-1 4 -3 30.8
-1 4 -3 33.1
-1 4 -3 29.1
1 -4 3 31.8
1 -4 3 31.6
-2 4 -3 5.3
-2 4 -3 7.1
-2 4 -3 4.5
2 -4 3 5.1
-3 4 -3 6.1
-3 4 -3 9.3
3 -4 3 7.8
-4 4 -3 20.5
4 -4 3 17.1
4 -4 3 17.2
-5 4 -3 21.2
5 -4 3 16.3
5 -4 3 16.4
-6 4 -3 15.2
6 -4 3 9.9
6 -4 3 11.9
-7 4 -3 10.8
7 -4 3 9.2
7 -4 3 8.9
-8 4 -3 12.5
8 -4 3 9.6
8 -4 3 9.7
9 3 -3 18.7
8 3 -3 11.5
-8 -3 3 11.6
7 3 -3 12.9
-7 -3 3 10.1
6 3 -3 3
6 3 -3 4
6 3 -3 8.8
-6 -3 3 8.8
5 3 -3 4.6
5 3 -3 8.1
5 3 -3 4.2
4 3 -3 4.5
4 3 -3 7.5
-4 -3 3 3.7
3 3 -3 14.5
3 3 -3 10.2
-3 -3 3 13.1
-3 -3 3 9.8
2 3 -3 8.7
2 3 -3 6
-2 -3 3 7
-2 -3 3 5.6
1 3 -3 45.5
1 3 -3 44.6
-1 -3 3 44.7
-1 -3 3 46.4
-1 -3 3 44.1
0 3 -3 5.7
0 3 -3 6.8
0 -3 3 5.6
0 -3 3 5.9
0 -3 3 6.3
-1 3 -3 42.4
-1 3 -3 41.4
-1 3 -3 40.5
-1 3 -3 39.6
1 -3 3 40.4
1 -3 3 41.6
-2 3 -3 13.6
-2 3 -3 11.4
-2 3 -3 12.4
2 -3 3 13
-3 3 -3 12.2
-3 3 -3 13.2
-3 3 -3 14.4
3 -3 3 12.7
3 -3 3 13.4
3 -3 3 13.7
-4 3 -3 38.2
4 -3 3 34.3
4 -3 3 33.4
-5 3 -3 10
5 -3 3 8.4
5 -3 3 8.1
-6 3 -3 25.2
6 -3 3 20.3
6 -3 3 22
-7 3 -3 15.2
7 -3 3 12.8
7 -3 3 11.6
-8 3 -3 25.2
8 -3 3 21
8 -3 3 23.8
-9 3 -3 11.4
9 -3 3 10
9 -3 3 11.5
9 2 -3 22.1
-9 -2 3 19.8
8 2 -3 13
-8 -2 3 10.7
7 2 -3 2.7
7 2 -3 11.4
-7 -2 3 8.7
6 2 -3 3.9
6 2 -3 3
6 2 -3 9
-6 -2 3 8.7
5 2 -3 5.4
5 2 -3 9
5 2 -3 4.7
-5 -2 3 7.4
4 2 -3 7.2
4 2 -3 3.1
4 2 -3 3.4
3 2 -3 3
3 2 -3 6
-3 -2 3 3.7
-3 -2 3 5.2
2 2 -3 25.6
2 2 -3 21.6
-2 -2 3 21.6
-2 -2 3 24.8
1 2 -3 35.4
1 2 -3 33.2
-1 -2 3 33.2
-1 -2 3 35.5
0 2 -3 5.8
0 2 -3 5.7
0 -2 3 6.5
0 -2 3 5.4
0 -2 3 6.2
-1 2 -3 15.5
-1 2 -3 15.4
-1 2 -3 15.5
-1 2 -3 14.6
1 -2 3 14.6
1 -2 3 15.6
-2 2 -3 13.3
-2 2 -3 11.9
-2 2 -3 12.8
2 -2 3 12.4
2 -2 3 12.8
2 -2 3 12
-3 2 -3 9.9
-3 2 -3 10.6
-3 2 -3 9.7
3 -2 3 12.1
3 -2 3 10.4
3 -2 3 9.6
-4 2 -3 7.5
-4 2 -3 4.9
-4 2 -3 6.2
4 -2 3 5.6
4 -2 3 6.8
-5 2 -3 8.8
-5 2 -3 8.1
5 -2 3 7.8
5 -2 3 8.6
-6 2 -3 13.6
6 -2 3 10.8
-7 2 -3 9.6
7 -2 3 6.7
7 -2 3 9.1
-8 2 -3 14.7
8 -2 3 11.8
8 -2 3 8.2
-9 2 -3 24
9 -2 3 23.6
9 -2 3 15.3
9 1 -3 13.9
8 1 -3 3.9
8 1 -3 4.6
8 1 -3 10.2
-8 -1 3 8.3
7 1 -3 4
7 1 -3 9.6
7 1 -3 3.8
-7 -1 3 7.9
6 1 -3 20
6 1 -3 21
6 1 -3 30.6
-6 -1 3 26
5 1 -3 35.3
5 1 -3 26.3
5 1 -3 27
-5 -1 3 30.6
4 1 -3 3.5
4 1 -3 3.5
4 1 -3 5.4
-4 -1 3 5.6
-4 -1 3 4.6
3 1 -3 7.2
3 1 -3 11
3 1 -3 7.1
-3 -1 3 9.6
-3 -1 3 7.7
2 1 -3 5.9
2 1 -3 3.3
-2 -1 3 4.8
-2 -1 3 3.4
1 1 -3 9.7
1 1 -3 7.9
-1 -1 3 9.8
-1 -1 3 8
0 1 -3 6.6
0 1 -3 5.9
0 1 -3 8
0 -1 3 5.6
0 -1 3 7.5
0 -1 3 6.6
-1 1 -3 16
-1 1 -3 15.7
-1 1 -3 15.6
1 -1 3 15.9
1 -1 3 15.3
-2 1 -3 9
-2 1 -3 8.5
-2 1 -3 8.4
2 -1 3 8.7
2 -1 3 8
2 -1 3 8
-3 1 -3 30.3
-3 1 -3 32.4
-3 1 -3 32
3 -1 3 31.2
3 -1 3 30.5
3 -1 3 31.8
-4 1 -3 18.5
-4 1 -3 16.2
-4 1 -3 17.3
4 -1 3 17.3
4 -1 3 19.2
4 -1 3 15.7
-5 1 -3 7.7
-5 1 -3 5.9
5 -1 3 12.7
5 -1 3 5.1
-6 1 -3 9.9
-6 1 -3 16
6 -1 3 12.5
6 -1 3 10.4
-7 1 -3 4.8
-7 1 -3 9.2
7 -1 3 9.3
7 -1 3 5.8
-8 1 -3 17.7
8 -1 3 14.4
8 -1 3 16.9
-9 1 -3 19.9
9 -1 3 9.4
9 -1 3 17.6
9 0 -3 6.1
9 0 -3 14.6
-9 0 3 13.7
8 0 -3 11.7
8 0 -3 19.2
-8 0 3 20
7 0 -3 9.2
7 0 -3 14.6
-7 0 3 12.1
6 0 -3 7.3
6 0 -3 12.5
6 0 -3 8.7
-6 0 3 11.2
5 0 -3 12.3
5 0 -3 15.4
-5 0 3 14
4 0 -3 7
4 0 -3 8.9
-4 0 3 7.7
-4 0 3 8.8
3 0 -3 13.8
3 0 -3 10.7
-3 0 3 12.9
-3 0 3 11.4
2 0 -3 8.6
2 0 -3 6.9
2 0 -3 7.1
-2 0 3 8.6
-2 0 3 6.4
1 0 -3 3.8
-1 0 3 2
-1 0 3 4.2
0 0 -3 6.7
0 0 -3 9.2
0 0 -3 10
0 0 3 9.8
-1 0 -3 7.9
-1 0 -3 7.7
-1 0 -3 9.6
1 0 3 8.5
-2 0 -3 3.2
-2 0 -3 3.3
-2 0 -3 3.8
2 0 3 2.4
2 0 3 3.3
-3 0 -3 7.7
-3 0 -3 4.7
-3 0 -3 6.6
3 0 3 6.7
3 0 3 4.3
-4 0 -3 11.8
-4 0 -3 12.9
-4 0 -3 7.4
4 0 3 6.6
4 0 3 10.1
-5 0 -3 8.5
-5 0 -3 5.5
5 0 3 8.2
5 0 3 5.2
-6 0 -3 9.6
-6 0 -3 14.6
6 0 3 9.2
6 0 3 13.3
-7 0 -3 6.9
-7 0 -3 12.8
7 0 3 13.1
7 0 3 7.3
-8 0 -3 5.4
-8 0 -3 10.3
8 0 3 9.4
8 0 3 5
-9 0 -3 16.2
9 0 3 14.5
9 0 3 5.4
-10 0 -3 10.5
10 0 3 13.1
9 -1 -3 6.4
9 -1 -3 10.1
-9 1 3 11.1
8 -1 -3 9.2
8 -1 -3 13.1
-8 1 3 12.8
7 -1 -3 10.8
7 -1 -3 11.2
-7 1 3 13.2
6 -1 -3 7.9
6 -1 -3 11.5
-6 1 3 10.5
-6 1 3 6
5 -1 -3 17.6
5 -1 -3 20.6
-5 1 3 19.7
4 -1 -3 5.8
4 -1 -3 5.4
4 -1 -3 7.5
-4 1 3 5.2
-4 1 3 6.5
-4 1 3 7.9
3 -1 -3 12
3 -1 -3 10.5
3 -1 -3 11.2
-3 1 3 11.1
-3 1 3 10.4
-3 1 3 11.3
2 -1 -3 4.5
2 -1 -3 5.4
2 -1 -3 5
-2 1 3 5.4
-2 1 3 5.1
-2 1 3 4.7
1 -1 -3 7.8
1 -1 -3 6.4
1 -1 -3 7.1
-1 1 3 7.1
-1 1 3 6.9
-1 1 3 6.9
0 -1 -3 4.5
0 -1 -3 3.4
0 1 3 3.4
-1 -1 -3 17.7
-1 -1 -3 17.6
1 1 3 17.6
-2 -1 -3 5.3
-2 -1 -3 7.4
2 1 3 5.3
2 1 3 7.5
-3 -1 -3 7
-3 -1 -3 11
3 1 3 11.9
3 1 3 6.7
-4 -1 -3 6.8
-4 -1 -3 5.8
-4 -1 -3 3.5
4 1 3 7.8
4 1 3 3.3
-5 -1 -3 12.4
-5 -1 -3 6.2
5 1 3 13.5
-6 -1 -3 16.4
6 1 3 6.4
6 1 3 14.8
-7 -1 -3 12.6
7 1 3 12.6
-8 -1 -3 18.8
8 1 3 18.8
-9 -1 -3 19.8
9 1 3 22.1
-10 -1 -3 12.5
10 1 3 10.9
9 -2 -3 14.9
9 -2 -3 14.4
-9 2 3 18.7
8 -2 -3 11.4
8 -2 -3 7.8
-8 2 3 9.7
7 -2 -3 8.8
7 -2 -3 10
-7 2 3 11.3
6 -2 -3 15.2
6 -2 -3 17.5
-6 2 3 18.1
5 -2 -3 31
5 -2 -3 29.8
4 -2 -3 17.9
4 -2 -3 17.8
4 -2 -3 16.6
-4 2 3 16.3
-4 2 3 17.3
-4 2 3 19.4
3 -2 -3 4.7
3 -2 -3 5.4
3 -2 -3 5.5
-3 2 3 5.1
-3 2 3 3.6
-3 2 3 5.3
2 -2 -3 11.1
2 -2 -3 8.4
2 -2 -3 9.5
-2 2 3 9.5
-2 2 3 8.3
-2 2 3 10.5
1 -2 -3 9.7
1 -2 -3 7.2
1 -2 -3 10.1
-1 2 3 7.3
-1 2 3 9.7
0 -2 -3 9.8
0 -2 -3 5.7
0 2 3 9.6
-1 -2 -3 8.5
-1 -2 -3 7
1 2 3 7
-2 -2 -3 3.4
-2 -2 -3 3.9
2 2 3 4
-3 -2 -3 5.4
-3 -2 -3 5.7
-3 -2 -3 10.1
3 2 3 9.9
-4 -2 -3 10.9
4 2 3 11.7
-5 -2 -3 16.6
5 2 3 16.6
-6 -2 -3 8.5
6 2 3 8.6
-7 -2 -3 11.7
7 2 3 11.8
-8 -2 -3 11.2
8 2 3 12.2
-9 -2 -3 11.5
9 2 3 11.2
-10 -2 -3 12.8
10 2 3 13.2
8 -3 -3 11.3
8 -3 -3 13.2
-8 3 3 18
7 -3 -3 8.4
7 -3 -3 8.4
-7 3 3 10.9
6 -3 -3 7.6
6 -3 -3 8.2
-6 3 3 9
5 -3 -3 8.9
5 -3 -3 8
-5 3 3 9.7
4 -3 -3 8.9
4 -3 -3 9.7
-4 3 3 7.5
-4 3 3 10.3
3 -3 -3 11.8
3 -3 -3 9.5
3 -3 -3 9.5
-3 3 3 10.8
-3 3 3 12.1
-3 3 3 8.4
2 -3 -3 9.7
2 -3 -3 10.9
2 -3 -3 7.6
-2 3 3 13.5
-2 3 3 12.7
-2 3 3 7.1
1 -3 -3 9.8
1 -3 -3 15.4
1 -3 -3 16.4
-1 3 3 14.9
-1 3 3 9.7
0 -3 -3 22.4
0 3 3 21
-1 -3 -3 4.2
-1 -3 -3 9
1 3 3 7.6
1 3 3 4.1
-2 -3 -3 10.7
-2 -3 -3 9.6
2 3 3 9.8
2 3 3 9.4
-3 -3 -3 13
-3 -3 -3 10.1
3 3 3 13.3
-4 -3 -3 14.4
4 3 3 14.8
5 3 3 11.2
6 3 3 7.5
-7 -3 -3 14.6
7 3 3 16
-8 -3 -3 10.1
8 3 3 10.1
-9 -3 -3 14.9
9 3 3 16.7
-10 -3 -3 11.3
10 3 3 13.6
8 -4 -3 11
8 -4 -3 12.1
-8 4 3 14.1
7 -4 -3 14.2
7 -4 -3 16.4
6 -4 -3 13.2
6 -4 -3 10.7
-6 4 3 13.8
5 -4 -3 11
5 -4 -3 9.2
-5 4 3 10
4 -4 -3 11.9
4 -4 -3 9
-4 4 3 8.3
-4 4 3 11.8
3 -4 -3 15.8
3 -4 -3 10.2
-3 4 3 9.6
-3 4 3 22.3
2 -4 -3 10.2
2 -4 -3 6.8
2 -4 -3 8.9
-2 4 3 6.3
1 -4 -3 7
1 -4 -3 7.1
-1 4 3 2.8
-1 4 3 6.2
0 -4 -3 12.2
0 -4 -3 12.8
0 4 3 9.9
-1 -4 -3 6.1
-1 -4 -3 2
1 4 3 2
1 4 3 4.6
-2 -4 -3 3
-2 -4 -3 4.5
2 4 3 4
2 4 3 3.3
-3 -4 -3 6.2
-3 -4 -3 6.3
3 4 3 5.5
3 4 3 6.5
-4 -4 -3 3.6
-4 -4 -3 7.9
4 4 3 7.3
5 4 3 16.1
6 4 3 8.8
7 4 3 17.3
-8 -4 -3 13.9
8 4 3 10.8
-9 -4 -3 16.5
9 4 3 17.2
-10 -4 -3 12
10 4 3 13.6
7 -5 -3 12.4
7 -5 -3 14.1
-7 5 3 13.5
6 -5 -3 9.3
6 -5 -3 12.2
-6 5 3 15.6
5 -5 -3 15
5 -5 -3 12.9
-5 5 3 19.9
4 -5 -3 5.1
4 -5 -3 9.5
-4 5 3 6
-4 5 3 10.3
3 -5 -3 28.4
3 -5 -3 37.2
-3 5 3 28.1
2 -5 -3 19.7
-2 5 3 11.3
-1 5 3 7.2
-1 5 3 7.5
0 -5 -3 7.4
0 5 3 6.2
-1 -5 -3 8
1 5 3 6.9
1 5 3 3.1
-2 -5 -3 4
-2 -5 -3 6
2 5 3 4.2
2 5 3 5
-3 -5 -3 8.3
-3 -5 -3 9.2
3 5 3 8.1
3 5 3 8.9
-4 -5 -3 7.6
-4 -5 -3 6.2
4 5 3 6.2
4 5 3 7.6
5 5 3 29.9
6 5 3 18.4
7 5 3 10.4
8 5 3 12
-9 -5 -3 16.7
9 5 3 20
7 -6 -3 12.7
7 -6 -3 15.4
-7 6 3 17.2
6 -6 -3 8.9
6 -6 -3 11.8
-6 6 3 17.2
5 -6 -3 6.5
4 -6 -3 14.6
4 -6 -3 9.1
-4 6 3 8.6
3 -6 -3 8.8
-3 6 3 4.2
2 -6 -3 18.5
-2 6 3 7.5
-2 6 3 7.2
1 -6 -3 9.2
0 -6 -3 22.3
-1 -6 -3 13.5
1 6 3 4.3
-2 -6 -3 34.6
-2 -6 -3 27.6
2 6 3 32.8
2 6 3 27.3
-3 -6 -3 10.4
-3 -6 -3 12.2
3 6 3 11.3
-4 -6 -3 11.5
-4 -6 -3 12.5
4 6 3 14.1
4 6 3 10.5
-5 -6 -3 3.4
5 6 3 7.4
6 6 3 17.1
7 6 3 15.7
8 6 3 11.1
-9 -6 -3 12.6
9 6 3 12.3
6 -7 -3 12.2
5 -7 -3 23.2
4 -7 -3 20.7
-4 7 3 12
3 -7 -3 10.9
-3 7 3 5.2
-3 7 3 4.8
2 -7 -3 20.8
-2 7 3 6.4
1 -7 -3 11.1
0 -7 -3 21.7
-1 -7 -3 10.4
-2 -7 -3 15.2
2 7 3 8.2
-3 -7 -3 16
-3 -7 -3 11.9
3 7 3 12
-4 -7 -3 6.7
-4 -7 -3 6.1
4 7 3 7.2
4 7 3 6.1
-5 -7 -3 5.2
5 7 3 8.7
5 7 3 4.4
6 7 3 11
7 7 3 10
8 7 3 11.9
5 -8 -3 10.2
4 -8 -3 17.2
-4 8 3 7.5
3 -8 -3 11.1
2 -8 -3 24
1 -8 -3 11.7
0 -8 -3 19
-1 -8 -3 16.1
-2 -8 -3 12.4
-3 -8 -3 13
-3 -8 -3 8.5
3 8 3 8.7
-4 -8 -3 7.7
-4 -8 -3 10
4 8 3 9
-5 -8 -3 10.1
5 8 3 9.8
5 8 3 13.9
-6 -8 -3 3.4
6 8 3 7.8
7 8 3 21.1
8 8 3 24.5
3 -9 -3 11.3
2 -9 -3 19.5
1 -9 -3 20.7
0 -9 -3 9.4
-1 -9 -3 8.8
-2 -9 -3 7
-3 -9 -3 7.9
3 9 3 4
-4 -9 -3 7.5
4 9 3 5
-5 -9 -3 6.5
5 9 3 6.2
6 9 3 8.2
1 -10 -3 17.8
0 -10 -3 18.5
-1 -10 -3 15.2
-2 -10 -3 12.5
-3 -10 -3 21.7
-4 -10 -3 8.2
-5 -10 -3 8.5
5 9 -4 25.6
-5 -9 4 17.1
4 9 -4 21.4
-4 -9 4 17.2
3 9 -4 14.9
-3 -9 4 21.9
2 9 -4 18.2
-2 -9 4 19.1
1 9 -4 23.7
-1 -9 4 26.7
0 9 -4 17.1
0 -9 4 21.4
-1 9 -4 14.1
1 -9 4 19.1
-2 9 -4 21.5
2 -9 4 26.7
-3 9 -4 17.9
3 -9 4 25
6 8 -4 23.4
5 8 -4 15.3
-5 -8 4 12
4 8 -4 10.7
-4 -8 4 7.3
3 8 -4 8.5
-3 -8 4 7
2 8 -4 14.7
-2 -8 4 13
1 8 -4 24.6
-1 -8 4 27.2
0 8 -4 18.8
0 -8 4 22.1
-1 8 -4 8.4
1 -8 4 8.3
-2 8 -4 8.1
2 -8 4 10.1
-3 8 -4 11.9
3 -8 4 15.9
-4 8 -4 30.6
4 -8 4 33.7
7 7 -4 17.4
6 7 -4 19.6
-6 -7 4 10.2
5 7 -4 19.3
4 7 -4 23.4
-4 -7 4 18.6
3 7 -4 20.9
-3 -7 4 18.8
2 7 -4 15.8
-2 -7 4 16.1
1 7 -4 17.6
-1 -7 4 18.9
0 7 -4 19.4
0 -7 4 20.4
-1 7 -4 14.9
1 -7 4 19.9
-2 7 -4 17.5
2 -7 4 19.1
-3 7 -4 25
3 -7 4 26.5
-4 7 -4 21.4
4 -7 4 23.3
-5 7 -4 14.3
-5 7 -4 10.6
5 -7 4 11.4
-6 7 -4 20.5
-6 7 -4 28.6
6 -7 4 20.9
8 6 -4 25.4
-8 -6 4 22
7 6 -4 29.5
6 6 -4 9.1
6 6 -4 5.8
5 6 -4 7.9
5 6 -4 9.7
-5 -6 4 6.6
4 6 -4 19.2
-4 -6 4 14.7
3 6 -4 44.2
-3 -6 4 44.4
2 6 -4 48.9
-2 -6 4 46.6
1 6 -4 14
-1 -6 4 13.7
0 6 -4 6.5
0 -6 4 7.6
1 -6 4 43.2
-2 6 -4 58.89
2 -6 4 61.59
-3 6 -4 22
-3 6 -4 25.4
3 -6 4 25
-4 6 -4 14.8
-4 6 -4 12.9
4 -6 4 14.8
-5 6 -4 16.7
-5 6 -4 24.2
5 -6 4 19.5
-6 6 -4 22.8
6 -6 4 17.5
-7 6 -4 18.5
7 -6 4 15.9
8 5 -4 12.7
-8 -5 4 10.1
7 5 -4 16.4
6 5 -4 22.5
6 5 -4 10.9
6 5 -4 11.4
5 5 -4 19.2
5 5 -4 28.5
-5 -5 4 18.9
4 5 -4 17.9
-4 -5 4 12.4
3 5 -4 13.4
3 5 -4 15.3
-3 -5 4 12.3
2 5 -4 20.7
2 5 -4 22.7
-2 -5 4 20.9
-2 -5 4 21.1
1 5 -4 16.9
-1 -5 4 16.2
-1 -5 4 18.7
-1 -5 4 17.3
0 5 -4 19.2
0 -5 4 19.3
-1 5 -4 23
-1 5 -4 20.5
1 -5 4 24.1
-2 5 -4 24.2
-2 5 -4 20.9
2 -5 4 21.5
-3 5 -4 27.4
-3 5 -4 23.6
3 -5 4 25.8
-4 5 -4 18.5
4 -5 4 14.6
-5 5 -4 14.2
5 -5 4 13
-6 5 -4 33.1
6 -5 4 28.7
-7 5 -4 41.8
7 -5 4 36.2
7 -5 4 35.1
9 4 -4 26.8
-9 -4 4 21.2
8 4 -4 11.3
-8 -4 4 11.1
-7 -4 4 9.1
6 4 -4 7
6 4 -4 16.8
6 4 -4 7.2
5 4 -4 32.5
5 4 -4 43.4
4 4 -4 42.1
4 4 -4 50.79
-4 -4 4 41.4
3 4 -4 13
3 4 -4 19.6
-3 -4 4 12.8
2 4 -4 5.8
2 4 -4 8.1
-2 -4 4 5.5
-2 -4 4 5.6
1 4 -4 37.7
1 4 -4 38.8
-1 -4 4 37.3
-1 -4 4 37.8
-1 -4 4 37
0 4 -4 116.09
0 4 -4 116.29
0 -4 4 116.19
-1 4 -4 30.2
-1 4 -4 28.5
1 -4 4 27.9
1 -4 4 29.4
-2 4 -4 13.6
-2 4 -4 11.6
-2 4 -4 9.5
2 -4 4 14.8
-3 4 -4 18
3 -4 4 15.1
-4 4 -4 21.2
4 -4 4 18.6
4 -4 4 17.4
-5 4 -4 32.2
5 -4 4 26.6
5 -4 4 26.9
-6 4 -4 24.4
6 -4 4 21.8
6 -4 4 21.9
-7 4 -4 15.2
7 -4 4 12
7 -4 4 11.2
-8 4 -4 18
8 -4 4 16
8 -4 4 14.4
9 3 -4 26
-9 -3 4 21.2
8 3 -4 22.4
-8 -3 4 17.1
7 3 -4 15.2
-7 -3 4 10.1
6 3 -4 12.1
6 3 -4 22.3
6 3 -4 11.5
5 3 -4 30.7
5 3 -4 20.8
5 3 -4 20.7
4 3 -4 19
4 3 -4 13.4
-4 -3 4 13.6
3 3 -4 17.7
3 3 -4 13.1
-3 -3 4 16.4
-3 -3 4 13.3
2 3 -4 16.9
2 3 -4 20
-2 -3 4 17
-2 -3 4 20.6
1 3 -4 18.8
1 3 -4 21
-1 -3 4 18.8
-1 -3 4 18.4
-1 -3 4 20.1
0 3 -4 25.9
0 3 -4 25.2
0 -3 4 24.4
0 -3 4 25.4
0 -3 4 25.4
-1 3 -4 19.6
-1 3 -4 18.4
-1 3 -4 19.5
1 -3 4 18.7
1 -3 4 19.5
-2 3 -4 14.8
-2 3 -4 12.7
-2 3 -4 11.8
2 -3 4 12.7
2 -3 4 13.5
-3 3 -4 14.5
-3 3 -4 17.4
3 -3 4 15.6
3 -3 4 15.8
-4 3 -4 56.59
4 -3 4 55.09
-5 3 -4 63.39
5 -3 4 60.49
5 -3 4 61.19
-6 3 -4 22
6 -3 4 16.1
6 -3 4 19.5
-7 3 -4 12.1
7 -3 4 8.7
7 -3 4 8
-8 3 -4 12.3
8 -3 4 11.9
8 -3 4 9.6
-9 3 -4 25.6
9 -3 4 26
9 -3 4 31.6
9 2 -4 13.3
-9 -2 4 11.6
8 2 -4 25.1
-8 -2 4 16.6
7 2 -4 19.8
7 2 -4 20.9
7 2 -4 34.8
-7 -2 4 28.5
6 2 -4 25.1
6 2 -4 36.5
6 2 -4 24.5
-6 -2 4 29.7
5 2 -4 11.3
5 2 -4 11.8
5 2 -4 19.1
-5 -2 4 13.8
4 2 -4 13.5
4 2 -4 7.1
4 2 -4 7.5
3 2 -4 26.9
3 2 -4 33.1
-3 -2 4 31.9
-3 -2 4 27.4
2 2 -4 76.69
2 2 -4 71.99
-2 -2 4 71.89
-2 -2 4 76.89
1 2 -4 69.79
1 2 -4 66.99
-1 -2 4 67.39
-1 -2 4 69.99
-1 -2 4 67.29
0 2 -4 34.7
0 2 -4 33.1
0 -2 4 34.5
0 -2 4 31.8
0 -2 4 33.2
-1 2 -4 52.09
-1 2 -4 52.79
-1 2 -4 52.09
-1 2 -4 51.99
1 -2 4 52.59
1 -2 4 50.59
-2 2 -4 49.2
-2 2 -4 49.99
-2 2 -4 50.39
2 -2 4 49.99
2 -2 4 48.6
-3 2 -4 26.4
-3 2 -4 23.5
3 -2 4 24.1
3 -2 4 24.6
3 -2 4 23.4
-4 2 -4 30.3
-4 2 -4 27.3
4 -2 4 28.8
4 -2 4 27.4
-5 2 -4 21.3
5 -2 4 17.8
5 -2 4 19
-6 2 -4 16.7
6 -2 4 13.5
6 -2 4 11.2
-7 2 -4 22.9
7 -2 4 21.4
7 -2 4 16.9
-8 2 -4 24.4
8 -2 4 18.5
8 -2 4 24.1
-9 2 -4 26.8
9 -2 4 25
9 -2 4 18.4
9 1 -4 11.3
-9 -1 4 10.4
8 1 -4 17.2
8 1 -4 8.4
-8 -1 4 14.5
7 1 -4 27.9
7 1 -4 26.5
7 1 -4 40.5
-7 -1 4 33.5
6 1 -4 15.3
6 1 -4 14.6
6 1 -4 23.2
-6 -1 4 18
5 1 -4 10.8
5 1 -4 10.9
5 1 -4 16
-5 -1 4 12.9
4 1 -4 9.6
4 1 -4 6.3
4 1 -4 5.9
-4 -1 4 7.9
3 1 -4 62.19
3 1 -4 68.29
3 1 -4 62.39
-3 -1 4 74.19
-3 -1 4 61.19
2 1 -4 96.39
2 1 -4 91.69
-2 -1 4 95.39
-2 -1 4 92.19
1 1 -4 49.8
1 1 -4 52.09
-1 -1 4 52.59
-1 -1 4 49.9
0 1 -4 8.3
0 1 -4 6.8
0 1 -4 5.6
0 -1 4 5.3
0 -1 4 7.3
0 -1 4 7.9
-1 1 -4 4.1
-1 1 -4 3.9
-1 1 -4 3.4
-1 1 -4 4.5
1 -1 4 3.3
1 -1 4 3.5
-2 1 -4 86.59
-2 1 -4 86.29
-2 1 -4 85.69
2 -1 4 85.69
2 -1 4 87.09
2 -1 4 85.29
-3 1 -4 98.49
-3 1 -4 96.49
-3 1 -4 98.29
3 -1 4 98.49
3 -1 4 97.19
3 -1 4 96.69
-4 1 -4 15.6
-4 1 -4 17.8
-4 1 -4 19.3
4 -1 4 17.3
4 -1 4 16.5
4 -1 4 19
-5 1 -4 7
-5 1 -4 11.6
5 -1 4 10.3
5 -1 4 8.1
-6 1 -4 21.6
-6 1 -4 15.6
6 -1 4 21.2
6 -1 4 17
-7 1 -4 48.1
7 -1 4 40.5
7 -1 4 48.5
8 -1 4 25.3
8 -1 4 33.7
-9 1 -4 14.2
9 -1 4 11.1
9 -1 4 7.3
9 0 -4 30.3
-9 0 4 29.4
8 0 -4 13.1
8 0 -4 23.9
-8 0 4 19.4
7 0 -4 7.2
7 0 -4 10.3
7 0 -4 13.9
-7 0 4 11.6
6 0 -4 12.9
6 0 -4 18.6
-6 0 4 16.6
5 0 -4 43.1
5 0 -4 42.1
5 0 -4 49.9
-5 0 4 44.5
4 0 -4 45.2
4 0 -4 45.1
4 0 -4 49.99
-4 0 4 48.8
-4 0 4 45.4
3 0 -4 6.7
3 0 -4 7.6
3 0 -4 6.3
-3 0 4 5.9
-3 0 4 7.9
2 0 -4 17.8
2 0 -4 17.1
2 0 -4 19.8
-2 0 4 19.4
-2 0 4 14.9
1 0 -4 53.19
1 0 -4 51.69
-1 0 4 53.09
-1 0 4 51.89
0 0 -4 11
0 0 -4 15
0 0 -4 14
0 0 4 14
0 0 4 14.7
-1 0 -4 15.1
-1 0 -4 15.7
-1 0 -4 15.6
1 0 4 15.1
-2 0 -4 38.1
-2 0 -4 38.2
-2 0 -4 36.6
2 0 4 38.9
2 0 4 36.6
-3 0 -4 66.49
-3 0 -4 62.49
3 0 4 62.29
3 0 4 66.19
-4 0 -4 28.9
-4 0 -4 29.3
-4 0 -4 24.6
4 0 4 24.6
4 0 4 29.2
-5 0 -4 11.3
-5 0 -4 24.6
5 0 4 18.6
5 0 4 11.5
-6 0 -4 16
-6 0 -4 22
6 0 4 21.5
6 0 4 15.9
-7 0 -4 23.2
-7 0 -4 15.5
7 0 4 23.8
7 0 4 15.5
-8 0 -4 23.3
-8 0 -4 14.1
8 0 4 23.5
8 0 4 14.1
-9 0 -4 18.9
9 0 4 20
9 0 4 7.1
-10 0 -4 12.2
10 0 4 12.6
9 -1 -4 20.2
9 -1 -4 31.6
-9 1 4 30.3
8 -1 -4 15.8
8 -1 -4 22.3
-8 1 4 21.6
7 -1 -4 7.2
7 -1 -4 6.9
-7 1 4 8.1
6 -1 -4 7.8
6 -1 -4 9.8
-6 1 4 9.9
5 -1 -4 30.6
5 -1 -4 27.1
-5 1 4 28.8
4 -1 -4 58.39
4 -1 -4 56.39
4 -1 -4 55.49
-4 1 4 56.59
-4 1 4 57.59
-4 1 4 55.09
3 -1 -4 52.59
3 -1 -4 50.99
3 -1 -4 53.69
-3 1 4 52.59
-3 1 4 53.89
-3 1 4 52.29
2 -1 -4 5.5
2 -1 -4 5.5
2 -1 -4 4
-2 1 4 5.2
-2 1 4 4.9
-2 1 4 5.5
1 -1 -4 7.1
1 -1 -4 9
1 -1 -4 8.8
-1 1 4 8.8
-2 -1 -4 18.3
2 1 4 16.3
2 1 4 18.3
-3 -1 -4 11.1
3 1 4 9.5
3 1 4 6
-4 -1 -4 33.2
-4 -1 -4 38.4
4 1 4 32.2
4 1 4 38.6
-5 -1 -4 43.2
-5 -1 -4 51.49
5 1 4 52.39
5 1 4 42.5
-6 -1 -4 18.8
-6 -1 -4 28
6 1 4 18.4
6 1 4 28.3
-7 -1 -4 6.7
-7 -1 -4 15
7 1 4 16.9
7 1 4 6.3
-8 -1 -4 14.8
8 1 4 14.8
-9 -1 -4 22.1
9 1 4 23.1
-10 -1 -4 25.2
10 1 4 25.4
9 -2 -4 16.3
9 -2 -4 13.3
-9 2 4 19.6
8 -2 -4 22.2
8 -2 -4 17.8
-8 2 4 21.3
7 -2 -4 21
7 -2 -4 15.6
-7 2 4 19.8
6 -2 -4 9.3
6 -2 -4 9.2
-6 2 4 10.3
5 -2 -4 20.5
5 -2 -4 21.1
-5 2 4 22.2
4 -2 -4 38.3
4 -2 -4 36.3
4 -2 -4 38.9
-4 2 4 39.4
-4 2 4 37.7
-4 2 4 36.8
3 -2 -4 27.2
3 -2 -4 28.1
3 -2 -4 29.6
-3 2 4 30.9
-3 2 4 29.4
-3 2 4 28.1
2 -2 -4 17.9
2 -2 -4 15.9
2 -2 -4 15.5
-2 2 4 17.6
-2 2 4 17.2
-2 2 4 15.8
1 -2 -4 23.4
1 -2 -4 20.9
1 -2 -4 24.8
-1 2 4 21.5
-1 2 4 24.2
0 -2 -4 21.9
0 -2 -4 18.1
0 2 4 21.3
0 2 4 18
-1 -2 -4 6.3
-1 -2 -4 8.1
1 2 4 6.3
-2 -2 -4 29
-2 -2 -4 29.9
-2 -2 -4 30.2
2 2 4 29.9
-3 -2 -4 9
-3 -2 -4 9
-3 -2 -4 12.8
3 2 4 12.5
-4 -2 -4 2.3
-4 -2 -4 6.1
-4 -2 -4 2.3
4 2 4 6.5
-5 -2 -4 50.69
5 2 4 50.69
-6 -2 -4 71.49
6 2 4 73.29
-7 -2 -4 18.2
7 2 4 20.2
-8 -2 -4 9.2
8 2 4 8.7
-9 -2 -4 18.4
9 2 4 17.4
-10 -2 -4 28.1
10 2 4 29.7
8 -3 -4 10.6
8 -3 -4 10.8
-8 3 4 12.6
7 -3 -4 24.8
7 -3 -4 23.3
-7 3 4 26.9
6 -3 -4 43.7
6 -3 -4 44
-6 3 4 47.2
5 -3 -4 29.5
5 -3 -4 30.7
-5 3 4 32.7
4 -3 -4 5.8
4 -3 -4 8
-4 3 4 6.3
-4 3 4 8.2
3 -3 -4 12.8
3 -3 -4 9
3 -3 -4 9.4
-3 3 4 10.3
-3 3 4 13.9
-3 3 4 9.1
2 -3 -4 64.39
2 -3 -4 61.49
2 -3 -4 67.29
-2 3 4 67.39
-2 3 4 65.19
-2 3 4 61.39
1 -3 -4 63.99
1 -3 -4 71.59
1 -3 -4 70.49
-1 3 4 64.09
-1 3 4 70.19
0 -3 -4 17.3
0 3 4 15.9
-1 -3 -4 5.5
-1 -3 -4 2.4
1 3 4 4.6
1 3 4 2.3
-2 -3 -4 17.1
-2 -3 -4 18.3
2 3 4 17.4
2 3 4 17.3
-3 -3 -4 32.9
-3 -3 -4 29.8
3 3 4 32.8
-4 -3 -4 39.4
-4 -3 -4 31.6
-4 -3 -4 31.9
4 3 4 39.6
5 3 4 23.3
6 3 4 7.6
-7 -3 -4 16.2
7 3 4 15.5
-8 -3 -4 25
8 3 4 24.9
-9 -3 -4 17.2
9 3 4 16.8
-10 -3 -4 21.4
10 3 4 17.4
8 -4 -4 12.1
8 -4 -4 13
-8 4 4 18.3
7 -4 -4 21.8
7 -4 -4 21.1
6 -4 -4 39.7
6 -4 -4 41.8
-6 4 4 46.6
5 -4 -4 16.6
5 -4 -4 20.4
-5 4 4 20.8
4 -4 -4 6.4
4 -4 -4 8.2
-4 4 4 5.4
-4 4 4 9.5
3 -4 -4 11.3
3 -4 -4 16.3
-3 4 4 10.9
-3 4 4 16.8
2 -4 -4 27
2 -4 -4 32.4
2 -4 -4 34.6
-2 4 4 27.2
1 -4 -4 51.49
1 -4 -4 61.99
1 -4 -4 62.89
-1 4 4 51.59
-1 4 4 60.89
0 -4 -4 47.1
0 -4 -4 46.9
0 4 4 45.4
-1 -4 -4 10.4
1 4 4 9.5
-2 -4 -4 35.1
2 4 4 33.6
2 4 4 31.4
-3 -4 -4 86.19
-3 -4 -4 85.39
3 4 4 86.49
3 4 4 83.99
-4 -4 -4 43.3
-4 -4 -4 41.8
4 4 4 43.5
5 4 4 12.3
6 4 4 12.6
7 4 4 29.1
-8 -4 -4 32.7
8 4 4 32.5
-9 -4 -4 27.1
9 4 4 23.4
-10 -4 -4 12.2
10 4 4 10.9
7 -5 -4 15.6
7 -5 -4 14.9
-7 5 4 16.7
6 -5 -4 7.6
6 -5 -4 10
-6 5 4 11.8
5 -5 -4 13.7
5 -5 -4 10.2
-5 5 4 15.6
4 -5 -4 34.6
4 -5 -4 26.9
-4 5 4 36.2
-4 5 4 26.1
3 -5 -4 43.1
3 -5 -4 32.8
-3 5 4 32.8
2 -5 -4 14.7
2 -5 -4 24.8
1 -5 -4 23.3
0 -5 -4 18.9
0 5 4 18.3
-1 -5 -4 17.6
1 5 4 15.7
-2 -5 -4 13.1
-2 -5 -4 11.7
2 5 4 11.4
2 5 4 9
-3 -5 -4 16.3
-3 -5 -4 14.4
3 5 4 14.8
3 5 4 14.8
-4 -5 -4 28.8
-4 -5 -4 32.7
4 5 4 28.1
4 5 4 32.7
5 5 4 16.7
6 5 4 8.8
7 5 4 18
8 5 4 26.9
-9 -5 -4 23.9
9 5 4 24.2
7 -6 -4 15.1
7 -6 -4 13.9
6 -6 -4 11.2
6 -6 -4 8
5 -6 -4 7.9
5 -6 -4 13.8
4 -6 -4 38.3
4 -6 -4 27.3
3 -6 -4 33.2
-3 6 4 21.4
2 -6 -4 20.5
-2 6 4 6.8
-2 6 4 8.1
1 -6 -4 12
0 -6 -4 18.7
-2 -6 -4 47.7
-2 -6 -4 38.1
2 6 4 44.8
-3 -6 -4 6.2
-3 -6 -4 4.4
3 6 4 5.9
3 6 4 4.6
-4 -6 -4 6.4
4 6 4 4.8
4 6 4 6.2
-5 -6 -4 17.3
5 6 4 26.2
6 6 4 34.4
7 6 4 17.5
-9 -6 -4 11.7
9 6 4 16.6
6 -7 -4 25.7
5 -7 -4 27.5
4 -7 -4 21.3
-4 7 4 13.1
3 -7 -4 21.4
-3 7 4 13.7
-3 7 4 9.2
2 -7 -4 21.4
1 -7 -4 11.6
0 -7 -4 12.3
-1 -7 -4 27.1
-2 -7 -4 27.8
-3 -7 -4 16.4
-3 -7 -4 11
3 7 4 11.2
-4 -7 -4 5.2
-4 -7 -4 5.3
4 7 4 5.8
4 7 4 5
-5 -7 -4 8
5 7 4 13.1
5 7 4 7.6
6 7 4 31.2
7 7 4 24.8
8 7 4 10.9
5 -8 -4 20.2
4 -8 -4 12.9
3 -8 -4 10.9
2 -8 -4 19.6
1 -8 -4 41
0 -8 -4 44.7
-1 -8 -4 11.6
-2 -8 -4 8.6
-3 -8 -4 22.1
-3 -8 -4 30.6
3 8 4 21.4
-4 -8 -4 29.1
4 8 4 26.2
-5 -8 -4 11.4
5 8 4 11.5
5 8 4 14.1
-6 -8 -4 4.2
6 8 4 9
7 8 4 9.1
8 8 4 22.1
3 -9 -4 10.6
2 -9 -4 23.3
1 -9 -4 27.8
0 -9 -4 27.6
-1 -9 -4 18
-2 -9 -4 9.7
-3 -9 -4 15.9
-4 -9 -4 24.9
4 9 4 17
-5 -9 -4 19
5 9 4 20.4
6 9 4 10.2
7 9 4 13
1 -10 -4 11.3
0 -10 -4 14.2
-1 -10 -4 16.2
-2 -10 -4 19.7
-3 -10 -4 21.6
-4 -10 -4 9.1
-5 -10 -4 7.6
4 9 -5 10.4
-4 -9 5 11.6
3 9 -5 13.7
-3 -9 5 11.4
2 9 -5 9.4
-2 -9 5 8.1
1 9 -5 8.1
-1 -9 5 9.9
0 9 -5 8.5
0 -9 5 8.5
-1 9 -5 7.8
1 -9 5 11.1
-2 9 -5 20.4
2 -9 5 24.8
6 8 -5 14.8
5 8 -5 15.6
-5 -8 5 13.5
4 8 -5 24.8
-4 -8 5 16.6
3 8 -5 8.6
-3 -8 5 7.7
2 8 -5 14.4
-2 -8 5 11.8
1 8 -5 9.5
-1 -8 5 8.5
0 8 -5 11.4
0 -8 5 14
-1 8 -5 15.4
1 -8 5 18.3
-2 8 -5 8.4
2 -8 5 10.1
-3 8 -5 19.1
3 -8 5 24.9
-4 8 -5 9.6
4 -8 5 11.2
7 7 -5 11.6
6 7 -5 12.6
-6 -7 5 6.6
-5 -7 5 6.7
4 7 -5 20.2
-4 -7 5 15.3
3 7 -5 14
-3 -7 5 15.3
2 7 -5 11.1
-2 -7 5 10.3
1 7 -5 11.2
-1 -7 5 10.5
0 7 -5 13.1
0 -7 5 16.6
-1 7 -5 21.2
1 -7 5 22.6
-2 7 -5 6.8
2 -7 5 8.5
-3 7 -5 25.1
3 -7 5 25.8
-4 7 -5 15.5
4 -7 5 16.2
-5 7 -5 24.9
-5 7 -5 20.6
5 -7 5 22.7
-8 -6 5 13
7 6 -5 23.8
6 6 -5 28.3
5 6 -5 9.6
-5 -6 5 5.8
4 6 -5 10.9
-4 -6 5 8.2
3 6 -5 7.3
-3 -6 5 6.7
2 6 -5 14.1
-2 -6 5 12.6
1 6 -5 14.9
-1 -6 5 14.2
0 6 -5 6.7
0 -6 5 7.5
-1 6 -5 7.2
1 -6 5 7.8
-2 6 -5 11.3
2 -6 5 13.2
-3 6 -5 24.5
-3 6 -5 18.5
3 -6 5 18.1
-4 6 -5 8.9
-4 6 -5 12.1
4 -6 5 10.8
-5 6 -5 16
-5 6 -5 12.3
5 -6 5 12.3
-6 6 -5 17.9
-6 6 -5 13.7
6 -6 5 12.5
7 -6 5 15.3
8 5 -5 14
-8 -5 5 9
7 5 -5 12.1
-7 -5 5 10.3
6 5 -5 10.1
6 5 -5 21.9
6 5 -5 8.9
5 5 -5 18.4
5 5 -5 18
-5 -5 5 11.5
4 5 -5 8.8
4 5 -5 7.1
-4 -5 5 8.5
3 5 -5 17.8
-3 -5 5 11.6
2 5 -5 25.6
-2 -5 5 23.4
-2 -5 5 22.7
-1 -5 5 32.7
-1 -5 5 35.4
0 5 -5 7.2
0 -5 5 6.6
-1 5 -5 29
1 -5 5 29
-2 5 -5 17.8
-2 5 -5 20.6
2 -5 5 18.2
-3 5 -5 28.1
-3 5 -5 25.6
3 -5 5 24.9
-4 5 -5 24.6
-4 5 -5 21.5
4 -5 5 21.3
-5 5 -5 23.4
5 -5 5 20
-6 5 -5 26.1
-7 5 -5 13.4
7 -5 5 9.8
8 4 -5 17.1
-8 -4 5 10.7
7 4 -5 9.9
-7 -4 5 9
6 4 -5 5.2
6 4 -5 5.4
6 4 -5 10.3
-6 -4 5 8
5 4 -5 9.1
5 4 -5 4.6
4 4 -5 10.2
4 4 -5 17.4
-4 -4 5 10.2
3 4 -5 5.6
3 4 -5 7.6
-3 -4 5 5.9
2 4 -5 7.4
2 4 -5 9.4
-2 -4 5 7.6
-2 -4 5 7.8
1 4 -5 13.9
1 4 -5 12.2
-1 -4 5 9.4
-1 -4 5 11.5
-1 -4 5 11.5
0 4 -5 7.6
0 -4 5 8.2
-1 4 -5 12.9
-1 4 -5 15.9
-1 4 -5 14.6
1 -4 5 13.7
1 -4 5 15.5
-2 4 -5 7.7
-2 4 -5 6.6
-2 4 -5 5.4
2 -4 5 6.9
-3 4 -5 9.8
-3 4 -5 7.3
3 -4 5 7.9
-4 4 -5 19.7
4 -4 5 14.8
-5 4 -5 19.7
5 -4 5 15.4
5 -4 5 13.5
-6 4 -5 15.8
6 -4 5 10.5
6 -4 5 8.8
-7 4 -5 18.5
7 -4 5 14.6
7 -4 5 26.6
-8 4 -5 11.5
8 -4 5 10.2
8 -4 5 11.1
9 3 -5 13
-9 -3 5 10.2
8 3 -5 26.9
-8 -3 5 20.4
7 3 -5 8
7 3 -5 8
-7 -3 5 15.1
6 3 -5 8.9
6 3 -5 18.9
6 3 -5 9.5
-6 -3 5 13.1
5 3 -5 7.9
5 3 -5 4.6
5 3 -5 3.8
4 3 -5 51.69
4 3 -5 42.5
-4 -3 5 43
3 3 -5 29.4
3 3 -5 34.4
-3 -3 5 29.7
2 3 -5 12.7
2 3 -5 10
-2 -3 5 13.1
-2 -3 5 11.1
1 3 -5 9.7
1 3 -5 10.3
-1 -3 5 8.1
-1 -3 5 9.4
-1 -3 5 11.5
0 3 -5 12.1
0 -3 5 9.3
0 -3 5 8.4
0 -3 5 11.8
-1 3 -5 5.6
-1 3 -5 6.3
-1 3 -5 7.5
-1 3 -5 8.1
1 -3 5 6.4
1 -3 5 5.9
-2 3 -5 18.6
-2 3 -5 17
-2 3 -5 19.2
-2 3 -5 17.6
2 -3 5 18.3
2 -3 5 16.6
-3 3 -5 11.6
-3 3 -5 8.5
3 -3 5 9.6
-4 3 -5 31.3
4 -3 5 29.2
4 -3 5 28.2
-5 3 -5 11.6
5 -3 5 7.8
5 -3 5 6.6
-6 3 -5 18.7
6 -3 5 17.3
6 -3 5 15.7
-7 3 -5 21
7 -3 5 9
7 -3 5 6.8
-8 3 -5 10.8
8 -3 5 8.3
8 -3 5 9
-9 3 -5 13
9 -3 5 10.8
9 -3 5 12.4
9 2 -5 11.2
-9 -2 5 9.5
8 2 -5 3.4
8 2 -5 9.3
-8 -2 5 7.5
7 2 -5 10.6
7 2 -5 3.8
7 2 -5 4.6
-7 -2 5 6.3
6 2 -5 16.5
6 2 -5 8.1
6 2 -5 8.7
-6 -2 5 11.2
5 2 -5 6.1
5 2 -5 10.6
5 2 -5 5.3
-5 -2 5 6.8
4 2 -5 6.3
4 2 -5 6.1
4 2 -5 8.8
-4 -2 5 6.3
3 2 -5 14.8
3 2 -5 10.2
-3 -2 5 10.8
-3 -2 5 12.9
2 2 -5 16.9
2 2 -5 13.3
-2 -2 5 14
1 2 -5 10.8
1 2 -5 9.8
-1 -2 5 10.1
-1 -2 5 10.7
0 2 -5 8.4
0 2 -5 7.4
0 -2 5 8
0 -2 5 7.2
0 -2 5 6
-1 2 -5 23.1
-1 2 -5 22
-1 2 -5 22
-1 2 -5 21.7
1 -2 5 22.3
1 -2 5 20.2
-2 2 -5 19.4
-2 2 -5 18.8
-2 2 -5 19
2 -2 5 19.6
2 -2 5 17.9
-3 2 -5 9.6
-3 2 -5 12.3
-3 2 -5 9.9
3 -2 5 11.6
3 -2 5 10.7
3 -2 5 9.2
-4 2 -5 8.2
4 -2 5 7.6
4 -2 5 9.5
-5 2 -5 15
5 -2 5 10.4
5 -2 5 13.1
-6 2 -5 17.9
6 -2 5 13.9
6 -2 5 11.9
-7 2 -5 11.8
7 -2 5 11.2
7 -2 5 8.4
-8 2 -5 20.6
8 -2 5 13.8
8 -2 5 18.5
-9 2 -5 20
9 -2 5 13.8
9 -2 5 16.7
9 1 -5 18.5
-9 -1 5 16.9
8 1 -5 13
8 1 -5 6.9
-8 -1 5 10.4
7 1 -5 6
7 1 -5 9.3
7 1 -5 12.7
-7 -1 5 8.6
6 1 -5 13.8
6 1 -5 19.6
6 1 -5 13.3
-6 -1 5 15.3
5 1 -5 12.9
5 1 -5 9.1
5 1 -5 8.1
-5 -1 5 10.6
4 1 -5 11.4
4 1 -5 7.3
4 1 -5 6.7
-4 -1 5 6.8
3 1 -5 10.6
3 1 -5 13.7
-3 -1 5 9.4
-3 -1 5 13.5
2 1 -5 10.6
2 1 -5 13.5
-2 -1 5 13.2
-2 -1 5 11
1 1 -5 13.9
1 1 -5 16.8
-1 -1 5 16.5
-1 -1 5 14.9
-1 -1 5 9.6
0 1 -5 12.3
0 1 -5 16.8
0 1 -5 14.6
0 -1 5 16.2
0 -1 5 11.5
0 -1 5 15.3
-1 1 -5 14.6
-1 1 -5 15.8
-1 1 -5 17.2
-1 1 -5 16.3
1 -1 5 16
1 -1 5 14.2
-2 1 -5 10.5
-2 1 -5 9.4
-2 1 -5 9.4
2 -1 5 10.7
2 -1 5 10.5
2 -1 5 9.2
-3 1 -5 18.5
-3 1 -5 19.7
-3 1 -5 17.1
3 -1 5 17.3
3 -1 5 17.1
3 -1 5 19.3
-4 1 -5 14.1
-4 1 -5 12.4
-4 1 -5 11.4
4 -1 5 12.2
4 -1 5 13.1
4 -1 5 11.5
-5 1 -5 7.2
-5 1 -5 10.5
5 -1 5 8.9
5 -1 5 6
-6 1 -5 9.1
-6 1 -5 12.8
6 -1 5 9.4
6 -1 5 13
-7 1 -5 18.6
7 -1 5 13.1
7 -1 5 17.8
-8 1 -5 11.4
8 -1 5 6
8 -1 5 17.2
-9 1 -5 11
9 -1 5 10.8
9 -1 5 6.2
9 0 -5 10.2
8 0 -5 10.2
-8 0 5 9.6
7 0 -5 9.5
7 0 -5 5.8
-7 0 5 9.3
6 0 -5 9.9
6 0 -5 6.5
6 0 -5 12.2
-6 0 5 10.6
5 0 -5 13.4
5 0 -5 16.5
-5 0 5 12.6
4 0 -5 14.5
4 0 -5 11.7
4 0 -5 11.2
-4 0 5 11
3 0 -5 5.1
3 0 -5 5.5
3 0 -5 7.2
-3 0 5 4.4
2 0 -5 14.1
2 0 -5 14.7
2 0 -5 16.2
-2 0 5 10.5
-2 0 5 16.1
1 0 -5 19.3
1 0 -5 20.9
-1 0 5 20.6
-1 0 5 19.8
0 0 -5 6.5
0 0 -5 11.1
0 0 -5 10.1
0 0 5 10.3
0 0 5 10.7
-1 0 -5 8
-1 0 -5 8.5
-1 0 -5 7.4
-1 0 -5 6.6
1 0 5 7.4
-2 0 -5 5
-2 0 -5 3.7
-2 0 -5 5
2 0 5 4.5
2 0 5 5.9
-3 0 -5 7.8
-3 0 -5 10.5
-3 0 -5 12
3 0 5 8.6
3 0 5 10.7
-4 0 -5 15.3
-4 0 -5 12.8
-4 0 -5 15.8
4 0 5 16.8
4 0 5 12.9
-5 0 -5 8.2
-5 0 -5 5.1
5 0 5 8.3
5 0 5 5.2
-6 0 -5 29.3
-6 0 -5 35.3
6 0 5 37.5
6 0 5 29.1
-7 0 -5 26.4
-7 0 -5 19.7
7 0 5 27.4
7 0 5 19.2
-8 0 -5 14.9
8 0 5 8.8
8 0 5 11.5
-9 0 -5 18
9 0 5 16.8
9 0 5 6.7
-10 0 -5 19.5
10 0 5 13.7
9 -1 -5 8.2
9 -1 -5 13.2
-9 1 5 11.8
8 -1 -5 16.4
8 -1 -5 24.3
-8 1 5 20.5
7 -1 -5 18.2
7 -1 -5 22.3
-7 1 5 20.5
6 -1 -5 9.3
-6 1 5 9.1
5 -1 -5 11.6
5 -1 -5 11.8
-5 1 5 12.5
4 -1 -5 4.8
4 -1 -5 7.3
4 -1 -5 7.2
-4 1 5 6
-4 1 5 5.7
3 -1 -5 3.6
3 -1 -5 4.8
3 -1 -5 5.5
-3 1 5 4.4
-3 1 5 5.5
2 -1 -5 5.8
2 -1 -5 5.8
-2 1 5 4.7
-2 1 5 5.1
1 -1 -5 9.2
1 -1 -5 7.8
1 -1 -5 4.7
1 -1 -5 6.8
-1 1 5 7.1
0 -1 -5 13.1
0 -1 -5 13.5
0 1 5 13.1
-1 -1 -5 7.6
-1 -1 -5 7.9
1 1 5 8.4
-2 -1 -5 8.5
-2 -1 -5 6.5
2 1 5 7.5
2 1 5 7.7
-3 -1 -5 6.3
-3 -1 -5 3.9
-3 -1 -5 6.4
3 1 5 6.7
3 1 5 4.5
-4 -1 -5 6.6
-4 -1 -5 5.6
-4 -1 -5 3.8
4 1 5 5.8
4 1 5 3.5
-5 -1 -5 3.5
5 1 5 6.6
5 1 5 3.4
-6 -1 -5 8.2
-6 -1 -5 16.7
6 1 5 7.6
6 1 5 17.4
-7 -1 -5 5.2
-7 -1 -5 10
7 1 5 9.8
7 1 5 4.5
-8 -1 -5 9.9
-8 -1 -5 3.2
8 1 5 3.1
8 1 5 9.7
-9 -1 -5 9.5
9 1 5 10.7
-10 -1 -5 15.6
10 1 5 13.9
8 -2 -5 9
8 -2 -5 13.9
-8 2 5 12.9
7 -2 -5 13.7
7 -2 -5 11
-7 2 5 15.3
6 -2 -5 7.5
6 -2 -5 7.3
-6 2 5 8.8
5 -2 -5 7.5
5 -2 -5 7.3
-5 2 5 6.9
4 -2 -5 12.7
4 -2 -5 10.5
4 -2 -5 13.8
-4 2 5 12.9
-4 2 5 11.8
3 -2 -5 24.3
3 -2 -5 21.7
3 -2 -5 22.9
-3 2 5 23.7
-3 2 5 23.1
-3 2 5 23.6
2 -2 -5 11.6
2 -2 -5 14.3
2 -2 -5 12.2
-2 2 5 12.2
-2 2 5 13
-2 2 5 12.5
1 -2 -5 7.2
1 -2 -5 5.7
1 -2 -5 9.1
-1 2 5 8
-1 2 5 5.7
0 -2 -5 6.7
0 -2 -5 4.4
0 2 5 4.2
0 2 5 5.6
-1 -2 -5 5.4
-1 -2 -5 7
-2 -2 -5 11.1
-2 -2 -5 12
-2 -2 -5 11.2
2 2 5 11.6
-3 -2 -5 6.2
-3 -2 -5 9.4
3 2 5 8.7
4 2 5 17.2
-5 -2 -5 2.7
5 2 5 7.7
-6 -2 -5 17.2
-6 -2 -5 30
6 2 5 30.7
-7 -2 -5 20.7
7 2 5 19.8
-8 -2 -5 10.4
8 2 5 10.5
-9 -2 -5 17
9 2 5 16.8
-10 -2 -5 14.9
10 2 5 12.2
8 -3 -5 13.3
8 -3 -5 15.5
-8 3 5 16.9
7 -3 -5 12.1
7 -3 -5 11.2
-7 3 5 14.8
6 -3 -5 11.1
6 -3 -5 13.1
-6 3 5 14.4
5 -3 -5 14.2
5 -3 -5 17.7
-5 3 5 17
4 -3 -5 7.8
4 -3 -5 7
-4 3 5 6.3
-4 3 5 7.6
3 -3 -5 8.5
3 -3 -5 10.1
3 -3 -5 7.9
-3 3 5 7.8
-3 3 5 10.8
2 -3 -5 5.1
2 -3 -5 8
2 -3 -5 6.2
-2 3 5 5.3
-2 3 5 8.1
1 -3 -5 5.7
1 -3 -5 11.4
1 -3 -5 9
-1 3 5 5.7
-1 3 5 8.7
0 -3 -5 7.4
0 -3 -5 2.7
0 -3 -5 2.6
0 3 5 6.3
-1 -3 -5 2.8
-1 -3 -5 5.5
-1 -3 -5 2.7
1 3 5 4.3
-2 -3 -5 7.1
-2 -3 -5 8.6
2 3 5 7.1
-3 -3 -5 9.3
-3 -3 -5 7.2
-3 -3 -5 8.1
3 3 5 9.4
-4 -3 -5 6
-4 -3 -5 6.3
-4 -3 -5 4.6
4 3 5 6.6
5 3 5 6.4
6 3 5 15.9
-7 -3 -5 21.3
7 3 5 17.4
-8 -3 -5 10.8
8 3 5 10
-9 -3 -5 13.6
9 3 5 11.1
-10 -3 -5 14.8
10 3 5 12.1
8 -4 -5 18.5
8 -4 -5 16.5
-8 4 5 23
7 -4 -5 12.3
7 -4 -5 10.7
6 -4 -5 10.7
6 -4 -5 7.9
-6 4 5 10.2
5 -4 -5 17.5
5 -4 -5 20.9
-5 4 5 23
4 -4 -5 8.3
4 -4 -5 12.1
-4 4 5 11
-4 4 5 7.5
3 -4 -5 10.1
3 -4 -5 14.6
-3 4 5 9.6
2 -4 -5 5.1
2 -4 -5 7.7
-2 4 5 5.6
1 -4 -5 12.8
1 -4 -5 21.2
1 -4 -5 22.3
-1 4 5 12.9
-1 4 5 20.1
0 -4 -5 40.9
0 -4 -5 40.7
0 4 5 38.9
-1 -4 -5 10.1
1 4 5 7.6
-2 -4 -5 21.3
-2 -4 -5 20.8
2 4 5 16.6
2 4 5 19.2
-3 -4 -5 15.5
-3 -4 -5 16
3 4 5 15.7
-4 -4 -5 7.8
-4 -4 -5 10.1
-4 -4 -5 6.6
4 4 5 10.6
5 4 5 13.8
6 4 5 12.5
7 4 5 7.4
-8 -4 -5 13
8 4 5 12.6
-9 -4 -5 11.8
9 4 5 12.3
-10 -4 -5 14.7
10 4 5 15.8
7 -5 -5 18.8
7 -5 -5 16.6
-7 5 5 20.7
6 -5 -5 21.7
6 -5 -5 14.6
-6 5 5 20.9
5 -5 -5 11.3
5 -5 -5 7.4
-5 5 5 9.7
4 -5 -5 12.2
4 -5 -5 7.3
-4 5 5 6.9
3 -5 -5 19.2
3 -5 -5 28.8
-3 5 5 19.5
2 -5 -5 18.2
2 -5 -5 9.3
-2 5 5 10.1
1 -5 -5 8.7
0 -5 -5 8.7
-1 -5 -5 11
1 5 5 8
-2 -5 -5 13.9
-2 -5 -5 7.7
2 5 5 7.6
2 5 5 11.6
-3 -5 -5 7
-3 -5 -5 10.6
3 5 5 8.4
3 5 5 7.8
-4 -5 -5 4.7
-4 -5 -5 4.5
4 5 5 5.4
5 5 5 10.3
6 5 5 11.4
7 5 5 10.5
8 5 5 12
-9 -5 -5 13.3
9 5 5 13.1
6 -6 -5 8.3
6 -6 -5 8.8
5 -6 -5 11.4
5 -6 -5 12.7
4 -6 -5 16.6
4 -6 -5 9.6
-4 6 5 10.1
3 -6 -5 13.4
-3 6 5 5.3
2 -6 -5 15
1 -6 -5 12.1
0 -6 -5 25.7
-1 -6 -5 15.7
-2 -6 -5 18.6
-3 -6 -5 16.2
-3 -6 -5 12.4
3 6 5 12.4
3 6 5 15.1
-4 -6 -5 5.3
-4 -6 -5 4.4
4 6 5 4.9
4 6 5 4
-5 -6 -5 9
-5 -6 -5 9
5 6 5 13.3
6 6 5 12.5
7 6 5 12.5
8 6 5 13.3
-9 -6 -5 10.4
9 6 5 11.1
6 -7 -5 9
6 -7 -5 8.9
5 -7 -5 9.2
4 -7 -5 9.7
3 -7 -5 14.6
2 -7 -5 13.4
1 -7 -5 9.1
0 -7 -5 14.6
-1 -7 -5 20.6
-2 -7 -5 8.9
-3 -7 -5 4.8
3 7 5 4.9
-4 -7 -5 4.3
-4 -7 -5 5.6
4 7 5 5.3
4 7 5 4.7
-5 -7 -5 8.5
5 7 5 11.3
6 7 5 7.5
7 7 5 16.3
8 7 5 9.5
5 -8 -5 24.8
4 -8 -5 32.3
3 -8 -5 9.5
2 -8 -5 16.4
1 -8 -5 11.5
0 -8 -5 11.5
-1 -8 -5 11.1
-2 -8 -5 8.3
-3 -8 -5 7.3
-4 -8 -5 4.7
-4 -8 -5 7.2
4 8 5 5.1
-5 -8 -5 5.9
5 8 5 6.3
-6 -8 -5 4.2
6 8 5 8.2
7 8 5 12.1
8 8 5 10.9
3 -9 -5 10.7
2 -9 -5 13.2
1 -9 -5 10.8
0 -9 -5 14.7
-1 -9 -5 18.5
-2 -9 -5 9.9
-3 -9 -5 17.6
-4 -9 -5 7.5
4 9 5 3.1
-5 -9 -5 15.2
5 9 5 13.5
-6 -9 -5 13
6 9 5 11.5
7 9 5 13.1
1 -10 -5 12.4
0 -10 -5 12.1
-1 -10 -5 12.5
-2 -10 -5 9.4
-5 -10 -5 7.6
3 9 -6 23
-3 -9 6 22.6
2 9 -6 17.6
-2 -9 6 20.8
1 9 -6 13.5
-1 -9 6 13.1
0 9 -6 16
0 -9 6 20.3
-1 9 -6 21.2
1 -9 6 22.7
2 -9 6 18.5
5 8 -6 31.7
-5 -8 6 23.9
4 8 -6 15.8
-4 -8 6 12.1
3 8 -6 10.3
-3 -8 6 8.1
2 8 -6 16.5
-2 -8 6 11.9
1 8 -6 20.4
-1 -8 6 21.6
0 8 -6 16.8
0 -8 6 16.4
-1 8 -6 14.2
1 -8 6 15.7
-2 8 -6 14.4
2 -8 6 14.6
-3 8 -6 23
3 -8 6 22.9
-4 8 -6 26.8
4 -8 6 27.8
6 7 -6 19.1
5 7 -6 19.4
-5 -7 6 12.5
4 7 -6 20
-4 -7 6 15.2
3 7 -6 12.1
-3 -7 6 10.5
2 7 -6 16.6
-2 -7 6 15
1 7 -6 35.2
-1 -7 6 35.1
0 7 -6 43
0 -7 6 42.3
-1 7 -6 18
1 -7 6 19.4
-2 7 -6 10.3
2 -7 6 11.9
-3 7 -6 18.9
3 -7 6 24.2
-4 7 -6 23.3
4 -7 6 20.5
-5 7 -6 22.4
5 -7 6 23.2
7 6 -6 18.6
6 6 -6 13.9
5 6 -6 12
-5 -6 6 9.1
4 6 -6 15.4
-4 -6 6 12
3 6 -6 32.8
-3 -6 6 29.2
2 6 -6 43.4
-2 -6 6 41.5
1 6 -6 18.5
-1 -6 6 18.1
0 6 -6 13.4
0 -6 6 10.7
-1 6 -6 17.3
1 -6 6 17.9
-2 6 -6 29.9
2 -6 6 29.7
-3 6 -6 23.7
3 -6 6 23.5
-4 6 -6 35.5
-4 6 -6 21.7
4 -6 6 44.4
-5 6 -6 24.6
-5 6 -6 29.2
5 -6 6 26.8
-6 6 -6 19.2
-6 6 -6 20.3
6 -6 6 18.9
8 5 -6 25.2
-8 -5 6 17.8
7 5 -6 31.5
-7 -5 6 24.9
6 5 -6 13.9
6 5 -6 25.1
5 5 -6 5.1
5 5 -6 9.8
-5 -5 6 5.6
4 5 -6 18.5
-4 -5 6 11.2
3 5 -6 40.7
-3 -5 6 39.3
-3 -5 6 35.3
2 5 -6 18.1
-2 -5 6 15.3
-2 -5 6 16.3
1 5 -6 8.3
-1 -5 6 8.5
0 5 -6 11.7
0 -5 6 10.2
-1 5 -6 14.4
1 -5 6 14.9
-2 5 -6 25.8
-2 5 -6 24.7
2 -5 6 24
-3 5 -6 36.2
-3 5 -6 38.7
3 -5 6 36.7
-4 5 -6 17.2
-4 5 -6 14.3
4 -5 6 13.4
-5 5 -6 13.7
5 -5 6 10.4
-6 5 -6 27.7
6 -5 6 21.6
-7 5 -6 34
7 -5 6 29.7
8 4 -6 21.6
-8 -4 6 13.1
7 4 -6 3.4
7 4 -6 8.9
-7 -4 6 8
6 4 -6 9.8
6 4 -6 20.3
6 4 -6 9.8
-6 -4 6 12.9
5 4 -6 23.1
5 4 -6 32.5
4 4 -6 16.7
4 4 -6 22.5
-4 -4 6 17.2
3 4 -6 12.5
3 4 -6 9.1
-3 -4 6 11.8
2 4 -6 22.3
2 4 -6 25.2
-2 -4 6 22.3
-2 -4 6 21.7
1 4 -6 48
-1 -4 6 43.7
-1 -4 6 45.1
0 4 -6 26.9
0 -4 6 27.5
-1 4 -6 43.8
1 -4 6 39.9
1 -4 6 42.8
-2 4 -6 72.49
2 -4 6 62.49
-3 4 -6 18.9
-3 4 -6 17.8
3 -4 6 17.5
-4 4 -6 13.5
4 -4 6 12.1
-5 4 -6 26.9
5 -4 6 23.1
-6 4 -6 32.9
6 -4 6 24.9
6 -4 6 23.9
-7 4 -6 30.2
7 -4 6 28.6
-8 4 -6 23.6
8 -4 6 19.5
8 -4 6 24.9
8 3 -6 19.6
-8 -3 6 11.8
7 3 -6 6.4
7 3 -6 6.2
7 3 -6 14.2
-7 -3 6 9.3
6 3 -6 11.3
6 3 -6 5.8
6 3 -6 6
-6 -3 6 7.8
5 3 -6 29.7
5 3 -6 39.7
5 3 -6 29.7
-5 -3 6 30.2
4 3 -6 53.79
4 3 -6 59.89
-4 -3 6 51.39
3 3 -6 23.7
-3 -3 6 19.3
2 3 -6 4.5
2 3 -6 7.3
-2 -3 6 5.6
-2 -3 6 4.6
1 3 -6 21
1 3 -6 18.3
-1 -3 6 16.7
-1 -3 6 21.2
-1 -3 6 19.3
0 3 -6 61.49
0 3 -6 64.19
0 -3 6 59.09
0 -3 6 61.69
0 -3 6 63.09
-1 3 -6 52.09
-1 3 -6 54.19
-1 3 -6 51.09
-1 3 -6 51.79
1 -3 6 49.5
1 -3 6 52.29
-2 3 -6 8.7
-2 3 -6 7.2
-2 3 -6 7.7
2 -3 6 7.4
2 -3 6 6.6
-3 3 -6 10.3
3 -3 6 8.7
-4 3 -6 54.39
4 -3 6 50.49
-5 3 -6 52.59
5 -3 6 47.9
5 -3 6 48.4
-6 3 -6 22.7
6 -3 6 19.3
6 -3 6 17.1
-7 3 -6 13.4
7 -3 6 9.4
7 -3 6 11.3
-8 3 -6 15
8 -3 6 14.4
8 -3 6 10.7
-9 3 -6 25.5
9 -3 6 18.1
9 -3 6 22.4
9 2 -6 12.6
-9 -2 6 11
8 2 -6 5.8
8 2 -6 17.5
-8 -2 6 11.5
7 2 -6 18.5
7 2 -6 19
-7 -2 6 22.1
6 2 -6 14.3
6 2 -6 22.1
6 2 -6 16.5
-6 -2 6 14.5
5 2 -6 9.1
5 2 -6 13.7
5 2 -6 7.7
-5 -2 6 9.1
4 2 -6 24.2
4 2 -6 17.4
-4 -2 6 16.4
3 2 -6 17.6
3 2 -6 22.3
-3 -2 6 18.8
2 2 -6 13.6
2 2 -6 7.7
-2 -2 6 9.8
-2 -2 6 10.9
1 2 -6 20.8
1 2 -6 23.7
-1 -2 6 19.2
-1 -2 6 21
0 2 -6 45
0 2 -6 41.8
0 -2 6 42
0 -2 6 44.1
0 -2 6 38.2
-1 2 -6 28.9
-1 2 -6 27.8
-1 2 -6 26.2
-1 2 -6 29
1 -2 6 24.7
1 -2 6 27.2
-2 2 -6 9.9
-2 2 -6 10.3
-2 2 -6 9.8
-2 2 -6 11.5
2 -2 6 9.2
2 -2 6 10.7
-3 2 -6 12.3
-3 2 -6 10.8
-3 2 -6 11.2
3 -2 6 13.3
3 -2 6 10.3
-4 2 -6 21.6
4 -2 6 20.7
4 -2 6 18.5
-5 2 -6 29.2
5 -2 6 29.2
5 -2 6 26.7
-6 2 -6 30.3
6 -2 6 30.2
6 -2 6 27
-7 2 -6 10.5
7 -2 6 9.5
7 -2 6 10.5
-8 2 -6 10.8
8 -2 6 6.3
8 -2 6 10.5
-9 2 -6 27.7
9 -2 6 26.8
9 -2 6 20.5
9 1 -6 12.3
-9 -1 6 9.2
8 1 -6 13.9
8 1 -6 6.4
-8 -1 6 8.2
7 1 -6 24.3
7 1 -6 36.2
7 1 -6 25.3
-7 -1 6 27.7
6 1 -6 38.4
6 1 -6 39.9
6 1 -6 50.19
-6 -1 6 39.4
5 1 -6 21.1
5 1 -6 21.3
5 1 -6 15.6
-5 -1 6 14.9
4 1 -6 6.2
4 1 -6 6.4
4 1 -6 9.3
-4 -1 6 5.8
3 1 -6 16.1
3 1 -6 11.1
-3 -1 6 14.2
-3 -1 6 9.7
2 1 -6 110.29
2 1 -6 114.49
-2 -1 6 103.19
-2 -1 6 110.79
1 1 -6 89.59
1 1 -6 86.29
-1 -1 6 89.29
-1 -1 6 86.99
0 1 -6 5.7
0 1 -6 10.5
0 1 -6 7.5
0 -1 6 7.9
0 -1 6 4.9
0 -1 6 9.3
-1 1 -6 11.2
-1 1 -6 8.1
-1 1 -6 10.3
-1 1 -6 8.7
1 -1 6 9.4
1 -1 6 8.2
-2 1 -6 52.29
-2 1 -6 51.09
-2 1 -6 50.69
2 -1 6 49.8
2 -1 6 50.99
-3 1 -6 102.69
-3 1 -6 101.09
-3 1 -6 103.39
3 -1 6 101.39
3 -1 6 103.99
3 -1 6 101.49
-4 1 -6 29.5
-4 1 -6 27.2
4 -1 6 30.1
4 -1 6 26.5
-5 1 -6 10.3
-5 1 -6 14.5
5 -1 6 10.8
5 -1 6 11.8
-6 1 -6 22.3
6 -1 6 17.4
6 -1 6 23.2
-7 1 -6 27.5
7 -1 6 25.8
7 -1 6 21.9
-8 1 -6 26.5
8 -1 6 19
8 -1 6 25.1
-9 1 -6 17.3
9 -1 6 10.3
9 -1 6 17
9 0 -6 19.2
-9 0 6 18.2
8 0 -6 25.7
8 0 -6 16.6
-8 0 6 20.7
7 0 -6 24.2
7 0 -6 17
-7 0 6 18.9
6 0 -6 19.6
6 0 -6 14.6
-6 0 6 14.8
5 0 -6 14.9
5 0 -6 16.3
5 0 -6 20.4
-5 0 6 15.6
4 0 -6 8.9
4 0 -6 10.5
-4 0 6 8.5
3 0 -6 30.8
3 0 -6 27.1
3 0 -6 27.6
-3 0 6 29.8
-3 0 6 23.4
2 0 -6 88.89
2 0 -6 91.79
2 0 -6 89.49
-2 0 6 91.89
-2 0 6 82.29
1 0 -6 40.8
1 0 -6 42.8
-1 0 6 42.1
-1 0 6 42.9
0 0 -6 9.8
0 0 -6 15.8
0 0 -6 14.2
0 0 6 15.5
0 0 6 15.3
-1 0 -6 17.2
-1 0 -6 19.9
-1 0 -6 19
-1 0 -6 20.5
1 0 6 19.7
-2 0 -6 28.5
-2 0 -6 27.7
-2 0 -6 27.1
2 0 6 27.7
-3 0 -6 66.89
-3 0 -6 68.89
-3 0 -6 69.59
3 0 6 67.19
3 0 6 70.29
-4 0 -6 64.59
-4 0 -6 65.39
-4 0 -6 61.29
4 0 6 65.89
4 0 6 61.29
-5 0 -6 10.6
-5 0 -6 14.7
5 0 6 10.5
5 0 6 15.4
-6 0 -6 13.9
-6 0 -6 10.1
6 0 6 12.7
6 0 6 9.8
-7 0 -6 21.2
-7 0 -6 14.4
7 0 6 14.2
7 0 6 20.9
-8 0 -6 28.6
8 0 6 28
8 0 6 51.19
-9 0 -6 22.2
9 0 6 7.4
9 0 6 19.4
-10 0 -6 11.9
10 0 6 12.7
8 -1 -6 18.6
8 -1 -6 14.8
-8 1 6 17.4
7 -1 -6 8.1
7 -1 -6 10.9
-7 1 6 8.5
6 -1 -6 10.6
6 -1 -6 8.5
-6 1 6 8.6
5 -1 -6 17.7
5 -1 -6 19.5
-5 1 6 16.7
4 -1 -6 39.4
4 -1 -6 37.8
4 -1 -6 37.3
-4 1 6 35.7
3 -1 -6 36.1
3 -1 -6 40.5
3 -1 -6 46.2
3 -1 -6 41.5
-3 1 6 37.4
-3 1 6 45.1
2 -1 -6 10.8
2 -1 -6 10.2
2 -1 -6 6.7
2 -1 -6 10.4
-2 1 6 9.8
1 -1 -6 9.7
1 -1 -6 9.8
1 -1 -6 10.3
1 -1 -6 5.8
-1 1 6 9.4
0 -1 -6 52.39
0 -1 -6 52.39
0 1 6 51.99
-1 -1 -6 39.2
-1 -1 -6 39.1
-1 -1 -6 39.9
1 1 6 40.2
-2 -1 -6 37.8
-2 -1 -6 36.6
2 1 6 37
2 1 6 38
-3 -1 -6 21.6
-3 -1 -6 18.8
-3 -1 -6 21.3
3 1 6 19.2
3 1 6 22.1
-4 -1 -6 6.2
-4 -1 -6 9.2
-4 -1 -6 8.6
4 1 6 6.6
4 1 6 9.4
-5 -1 -6 22.1
-5 -1 -6 16
5 1 6 24.2
5 1 6 15.7
-6 -1 -6 32.6
-6 -1 -6 25.1
6 1 6 34.7
6 1 6 24.7
-7 -1 -6 24.8
-7 -1 -6 16.1
7 1 6 15.3
7 1 6 24.6
-8 -1 -6 22.1
-8 -1 -6 10.6
8 1 6 21.7
8 1 6 10.4
-9 -1 -6 21.9
9 1 6 21.4
-10 -1 -6 17.7
10 1 6 20
8 -2 -6 28.8
8 -2 -6 32.3
-8 2 6 33.4
7 -2 -6 17.6
7 -2 -6 17.7
-7 2 6 16.6
6 -2 -6 8.7
6 -2 -6 9.2
-6 2 6 11.5
5 -2 -6 23.1
5 -2 -6 23.5
-5 2 6 23.2
4 -2 -6 84.09
4 -2 -6 90.09
-4 2 6 90.29
-4 2 6 83.49
3 -2 -6 35.5
3 -2 -6 37.9
3 -2 -6 39.7
-3 2 6 38.4
-3 2 6 37.9
-3 2 6 37.7
2 -2 -6 10.6
2 -2 -6 11.9
2 -2 -6 9.4
-2 2 6 10.2
-2 2 6 10.9
1 -2 -6 4.3
1 -2 -6 4.2
1 -2 -6 5.8
-1 2 6 4.5
0 -2 -6 59.19
0 -2 -6 56.19
0 2 6 56.29
-1 -2 -6 80.49
-1 -2 -6 79.19
-1 -2 -6 78.49
-1 -2 -6 80.89
-2 -2 -6 54.79
-2 -2 -6 55.39
-2 -2 -6 55.09
2 2 6 55.19
-3 -2 -6 3.5
-3 -2 -6 5.1
3 2 6 5.4
-4 -2 -6 3.4
-4 -2 -6 5.1
4 2 6 5.5
-5 -2 -6 39.9
-5 -2 -6 31.2
5 2 6 40.3
-6 -2 -6 35.1
-6 -2 -6 24.6
6 2 6 36.2
-7 -2 -6 18
7 2 6 21.7
-8 -2 -6 10.5
8 2 6 9
-9 -2 -6 12.6
9 2 6 14
-10 -2 -6 21.8
10 2 6 20.2
8 -3 -6 13.9
8 -3 -6 14.1
-8 3 6 13.3
7 -3 -6 18.7
7 -3 -6 13.4
-7 3 6 17.5
6 -3 -6 34.4
6 -3 -6 32.8
-6 3 6 34.8
5 -3 -6 15.3
5 -3 -6 17.5
-5 3 6 17.6
4 -3 -6 6.7
4 -3 -6 9.9
-4 3 6 9.1
-4 3 6 6.2
3 -3 -6 21.3
3 -3 -6 31.7
3 -3 -6 23.8
-3 3 6 23.6
-3 3 6 21.4
2 -3 -6 43.1
2 -3 -6 47.6
2 -3 -6 41.3
-2 3 6 42.1
-2 3 6 45
1 -3 -6 16.7
1 -3 -6 11.3
1 -3 -6 14.6
-1 3 6 15
0 -3 -6 15.5
0 -3 -6 10.1
0 3 6 14.3
-1 -3 -6 55.19
-1 -3 -6 59.99
-1 -3 -6 54.69
-2 -3 -6 28.1
-2 -3 -6 30.1
-2 -3 -6 30.5
2 3 6 27.9
-3 -3 -6 9
-3 -3 -6 6.5
-3 -3 -6 7.6
3 3 6 8.5
-4 -3 -6 17.1
-4 -3 -6 30.2
-4 -3 -6 17.6
4 3 6 22.1
-5 -3 -6 29.7
5 3 6 35
6 3 6 42.6
-7 -3 -6 25.5
7 3 6 24.5
-8 -3 -6 13.2
8 3 6 14.1
-9 -3 -6 15
9 3 6 10.9
-10 -3 -6 31.4
10 3 6 29.3
7 -4 -6 19.5
7 -4 -6 19.8
-7 4 6 27.7
6 -4 -6 38
6 -4 -6 35.3
-6 4 6 40.2
5 -4 -6 25
5 -4 -6 30.1
-5 4 6 30.6
4 -4 -6 19
4 -4 -6 12.9
-4 4 6 16.9
-4 4 6 12.9
3 -4 -6 10.1
3 -4 -6 6.4
-3 4 6 5.5
2 -4 -6 29.9
2 -4 -6 22.4
2 -4 -6 26.3
-2 4 6 22.5
1 -4 -6 104.09
1 -4 -6 101.79
1 -4 -6 91.99
-1 4 6 92.09
0 -4 -6 45.9
0 -4 -6 47.3
0 4 6 43.7
-1 -4 -6 6.9
1 4 6 4.6
-2 -4 -6 10.9
-2 -4 -6 13
2 4 6 8.6
2 4 6 11.4
-3 -4 -6 61.09
-3 -4 -6 61.89
3 4 6 60.99
-4 -4 -6 59.79
-4 -4 -6 55.99
-4 -4 -6 56.69
4 4 6 60.29
5 4 6 14.7
6 4 6 7.2
7 4 6 20
8 4 6 31.7
-9 -4 -6 24.2
9 4 6 23.6
-10 -4 -6 11
10 4 6 12
7 -5 -6 18.5
7 -5 -6 17.4
6 -5 -6 17
6 -5 -6 13.8
5 -5 -6 24.2
5 -5 -6 16.7
4 -5 -6 22.9
4 -5 -6 12.7
-4 5 6 12
3 -5 -6 9.2
3 -5 -6 4.7
-3 5 6 4.5
2 -5 -6 16.4
2 -5 -6 23.4
-2 5 6 13.4
1 -5 -6 43.3
-1 -5 -6 12.8
1 5 6 9.1
-2 -5 -6 4.8
-2 -5 -6 13.2
2 5 6 8.1
-3 -5 -6 26.8
-3 -5 -6 23
3 5 6 23.2
3 5 6 24.3
-4 -5 -6 31.7
-4 -5 -6 31.3
-4 -5 -6 30.3
4 5 6 32.4
-5 -5 -6 8.9
-5 -5 -6 9.9
5 5 6 14.9
6 5 6 9.3
7 5 6 9
-8 -5 -6 30.5
8 5 6 29.4
-9 -5 -6 35.1
9 5 6 32.9
6 -6 -6 10
6 -6 -6 7.8
5 -6 -6 11
4 -6 -6 26.9
4 -6 -6 16.4
-4 6 6 17.1
3 -6 -6 31
3 -6 -6 46.4
-3 6 6 31.2
2 -6 -6 30.7
1 -6 -6 10.9
0 -6 -6 17.1
-1 -6 -6 27.3
-2 -6 -6 18.9
-3 -6 -6 8.8
-3 -6 -6 14.3
3 6 6 9.2
3 6 6 12.1
-4 -6 -6 10.4
-4 -6 -6 8.6
4 6 6 9.2
-5 -6 -6 15.4
-5 -6 -6 15.9
5 6 6 20.5
6 6 6 31.9
7 6 6 18.3
8 6 6 11.3
-9 -6 -6 16.1
9 6 6 15.3
5 -7 -6 11.9
4 -7 -6 23.9
2 -7 -6 23
1 -7 -6 11.7
0 -7 -6 21.6
-1 -7 -6 53.79
-2 -7 -6 56.59
-3 -7 -6 31.3
-4 -7 -6 6.1
-4 -7 -6 7.5
4 7 6 6.2
4 7 6 6
-5 -7 -6 9
5 7 6 9.6
6 7 6 22.6
7 7 6 22.5
8 7 6 16.8
4 -8 -6 16.1
3 -8 -6 10.8
2 -8 -6 20.6
1 -8 -6 27.2
0 -8 -6 21.5
-1 -8 -6 12.7
-2 -8 -6 18
-3 -8 -6 10.6
-4 -8 -6 5.3
-4 -8 -6 9.4
4 8 6 4.6
-5 -8 -6 11
5 8 6 10.7
-6 -8 -6 7.6
6 8 6 11.1
7 8 6 17.3
8 8 6 21.7
3 -9 -6 17.2
2 -9 -6 14.7
1 -9 -6 32.3
0 -9 -6 34
-1 -9 -6 13.6
-2 -9 -6 9.6
-3 -9 -6 13.7
-4 -9 -6 27.9
5 9 6 11.4
-6 -9 -6 6.8
6 9 6 7.6
7 9 6 10
1 -10 -6 21.1
0 -10 -6 22
-1 -10 -6 22.5
-2 -10 -6 22.3
-4 -10 -6 19.2
-5 -10 -6 18.3
2 9 -7 14.1
-2 -9 7 15.1
1 9 -7 26.5
-1 -9 7 24
0 9 -7 13.8
0 -9 7 17.2
-1 9 -7 22.2
1 -9 7 22
5 8 -7 9.5
-5 -8 7 9.2
4 8 -7 19.3
-4 -8 7 17.3
3 8 -7 17.9
-3 -8 7 19.4
2 8 -7 14.3
-2 -8 7 9.3
1 8 -7 12
-1 -8 7 12.3
0 8 -7 10.6
0 -8 7 11.4
-1 8 -7 21.3
1 -8 7 21.5
-2 8 -7 9
2 -8 7 10.5
-3 8 -7 10.7
3 -8 7 11.8
6 7 -7 12.7
5 7 -7 10.5
-5 -7 7 7.1
4 7 -7 24.1
-4 -7 7 19.8
3 7 -7 22.4
-3 -7 7 19.9
2 7 -7 12.2
-2 -7 7 8.9
1 7 -7 17
-1 -7 7 16
0 7 -7 14.2
0 -7 7 15.7
-1 7 -7 22.4
-2 7 -7 8.4
2 -7 7 12.5
-3 7 -7 19.7
3 -7 7 16.6
-4 7 -7 31.4
4 -7 7 16.3
-5 7 -7 12.8
5 -7 7 12.3
7 6 -7 12.4
-7 -6 7 9.8
6 6 -7 11
5 6 -7 16.6
-5 -6 7 10.1
4 6 -7 8.4
-4 -6 7 8.1
3 6 -7 8.8
-3 -6 7 8
2 6 -7 10.2
-2 -6 7 10.8
1 6 -7 7.3
-1 -6 7 8.3
0 6 -7 7.3
0 -6 7 6.8
-1 6 -7 16.7
1 -6 7 18.1
-2 6 -7 10.7
2 -6 7 9.8
-3 6 -7 10.2
3 -6 7 7.8
-4 6 -7 10
-4 6 -7 15.2
4 -6 7 10
-5 6 -7 21.8
-5 6 -7 26.2
5 -6 7 18.2
-6 6 -7 21.6
-6 6 -7 31.1
6 -6 7 20
7 5 -7 14.5
-7 -5 7 9.1
6 5 -7 25.5
6 5 -7 15.4
5 5 -7 20.7
-5 -5 7 13.2
4 5 -7 17.3
-4 -5 7 12.8
3 5 -7 15
-3 -5 7 11.8
-3 -5 7 13.3
2 5 -7 12.9
-2 -5 7 11.7
-2 -5 7 10.5
1 5 -7 17.5
-1 -5 7 16.7
0 5 -7 8.9
0 -5 7 8.7
-1 5 -7 14.2
1 -5 7 14.5
-2 5 -7 13.1
-2 5 -7 11.4
2 -5 7 11.4
-3 5 -7 22
-3 5 -7 21.2
3 -5 7 19.2
-4 5 -7 19.4
-4 5 -7 13.7
4 -5 7 11.8
-5 5 -7 10.8
5 -5 7 7.6
-6 5 -7 25.9
6 -5 7 21.6
-7 5 -7 15.3
7 -5 7 12.1
8 4 -7 15
-8 -4 7 8.7
7 4 -7 12.1
7 4 -7 5.1
-7 -4 7 7.8
6 4 -7 10.9
6 4 -7 22.1
6 4 -7 11.9
-6 -4 7 12.5
5 4 -7 12.2
4 4 -7 9
-4 -4 7 6.5
3 4 -7 9
-3 -4 7 5.9
-3 -4 7 7.5
2 4 -7 12.6
-2 -4 7 10.5
1 4 -7 43
-1 -4 7 36.7
-1 -4 7 40.6
0 4 -7 26.3
0 -4 7 23.7
0 -4 7 21.4
-1 4 -7 28.9
1 -4 7 27.9
1 -4 7 24.2
-2 4 -7 25.5
-2 4 -7 24.9
2 -4 7 23.8
-3 4 -7 12.7
-3 4 -7 11.3
3 -4 7 10.3
-4 4 -7 22.2
-4 4 -7 17.8
4 -4 7 17.8
-5 4 -7 9.4
5 -4 7 8.2
-6 4 -7 30.7
6 -4 7 17.5
-7 4 -7 13.7
7 -4 7 9.1
-8 4 -7 19.5
8 -4 7 17.7
8 -4 7 16.9
8 3 -7 15.5
-8 -3 7 12.1
7 3 -7 5.8
7 3 -7 10.8
-7 -3 7 8.1
6 3 -7 12.6
6 3 -7 8.2
6 3 -7 7.4
-6 -3 7 8.3
5 3 -7 5.9
5 3 -7 9.6
5 3 -7 5.3
-5 -3 7 6
4 3 -7 23.5
4 3 -7 17.4
-4 -3 7 18.6
3 3 -7 22
3 3 -7 25.9
-3 -3 7 22.3
2 3 -7 6.1
2 3 -7 5.3
-2 -3 7 6.1
-2 -3 7 3.9
1 3 -7 14.7
1 3 -7 11.3
-1 -3 7 12.1
-1 -3 7 9.4
0 3 -7 6
0 -3 7 5.7
0 -3 7 4.5
-1 3 -7 19.5
-1 3 -7 21.9
1 -3 7 19.9
1 -3 7 17.1
-2 3 -7 16.9
-2 3 -7 15.5
2 -3 7 13.6
2 -3 7 12.9
-3 3 -7 9.7
-3 3 -7 8.1
3 -3 7 6.6
-4 3 -7 20.1
4 -3 7 16.6
-5 3 -7 23.9
5 -3 7 22.5
5 -3 7 20.1
-6 3 -7 13.5
6 -3 7 9.6
6 -3 7 12.6
-7 3 -7 12.1
7 -3 7 10.4
7 -3 7 8.4
-8 3 -7 14.8
8 -3 7 8.2
8 -3 7 11.6
8 2 -7 26.2
-8 -2 7 16.6
7 2 -7 13.8
7 2 -7 8.4
-7 -2 7 10.7
6 2 -7 5.4
6 2 -7 5.5
6 2 -7 11.7
-6 -2 7 5.9
5 2 -7 5.9
5 2 -7 8.7
5 2 -7 5.3
-5 -2 7 5.4
4 2 -7 10
4 2 -7 6
-4 -2 7 4.9
3 2 -7 17.9
3 2 -7 12.5
-3 -2 7 14.4
2 2 -7 8.8
2 2 -7 13.6
-2 -2 7 5.8
-2 -2 7 11
1 2 -7 16.3
1 2 -7 20
-1 -2 7 12.3
-1 -2 7 17.1
-1 -2 7 19.2
0 2 -7 27.3
0 2 -7 24.3
0 -2 7 20.5
0 -2 7 25.4
0 -2 7 25.8
-1 2 -7 23.2
-1 2 -7 20.5
-1 2 -7 20.8
-1 2 -7 22.1
1 -2 7 22.2
1 -2 7 18.6
-2 2 -7 31.4
-2 2 -7 34.4
-2 2 -7 31.5
-2 2 -7 32.1
2 -2 7 31.8
2 -2 7 29.6
-3 2 -7 9.7
3 -2 7 6.2
3 -2 7 6.4
-4 2 -7 21.9
4 -2 7 22.4
4 -2 7 22.8
-5 2 -7 21.8
5 -2 7 20.9
5 -2 7 19
-6 2 -7 22.2
6 -2 7 14.5
6 -2 7 18
-7 2 -7 20
7 -2 7 14.1
7 -2 7 21.4
-8 2 -7 24.6
8 -2 7 24.4
8 -2 7 16.4
-9 2 -7 15.4
9 -2 7 12
9 -2 7 15.4
8 1 -7 13.8
8 1 -7 19.5
-8 -1 7 14
7 1 -7 14.5
-7 -1 7 9.2
6 1 -7 10.5
6 1 -7 6.9
-6 -1 7 7.1
5 1 -7 9.1
5 1 -7 6.7
5 1 -7 7
-5 -1 7 6.4
4 1 -7 5.9
4 1 -7 9
4 1 -7 6.8
-4 -1 7 4.7
3 1 -7 6.7
3 1 -7 4.7
-3 -1 7 2.8
2 1 -7 13.8
2 1 -7 11
-2 -1 7 13.4
-2 -1 7 12.1
1 1 -7 26.5
1 1 -7 23.8
-1 -1 7 24.8
0 1 -7 10.9
0 1 -7 12.8
0 1 -7 7.8
0 -1 7 7.1
0 -1 7 12.3
0 -1 7 11.8
-1 1 -7 5.2
-1 1 -7 5.4
-1 1 -7 6.9
1 -1 7 4.7
1 -1 7 6.6
-2 1 -7 5.1
-2 1 -7 6.6
-2 1 -7 6.4
-2 1 -7 5.1
2 -1 7 4.5
2 -1 7 5.5
-3 1 -7 6.2
-3 1 -7 7.6
-3 1 -7 8.5
3 -1 7 9.9
3 -1 7 8.3
-4 1 -7 10
-4 1 -7 12.9
4 -1 7 15.8
4 -1 7 10.8
-5 1 -7 10
5 -1 7 9.1
5 -1 7 6.2
-6 1 -7 14.6
6 -1 7 12.5
-7 1 -7 11
7 -1 7 9.2
7 -1 7 6.2
-8 1 -7 12.5
8 -1 7 6.9
8 -1 7 12.1
-9 1 -7 13.7
9 -1 7 8.2
9 -1 7 12.2
8 0 -7 8.3
8 0 -7 6.6
-8 0 7 7.6
7 0 -7 10.3
7 0 -7 14.4
-7 0 7 9.9
6 0 -7 17.2
6 0 -7 15.9
-6 0 7 12.5
5 0 -7 46.2
5 0 -7 40.6
-5 0 7 37.3
4 0 -7 17.8
4 0 -7 21.7
4 0 -7 16.7
-4 0 7 14
3 0 -7 10.9
3 0 -7 12.7
3 0 -7 9.2
-3 0 7 6.2
-3 0 7 10.9
2 0 -7 5.7
2 0 -7 4.4
-2 0 7 5.6
1 0 -7 12.2
1 0 -7 11.2
-1 0 7 12.7
-1 0 7 12.7
0 0 -7 13.8
0 0 -7 12.1
0 0 -7 7.2
0 0 7 13.5
0 0 7 13.1
-1 0 -7 6
-1 0 -7 4.7
-1 0 -7 6.5
-1 0 -7 4.3
1 0 7 5
-2 0 -7 10.2
-2 0 -7 9.7
-2 0 -7 9
2 0 7 9.9
-3 0 -7 18
-3 0 -7 16.5
-3 0 -7 17.6
3 0 7 19.2
3 0 7 16.8
-4 0 -7 28.5
-4 0 -7 32.4
4 0 7 29.2
4 0 7 32.8
-5 0 -7 14.5
5 0 7 10.3
5 0 7 13.3
-6 0 -7 12.3
-6 0 -7 7.3
6 0 7 10
6 0 7 7.1
-7 0 -7 6.2
-7 0 -7 9.8
7 0 7 5.6
7 0 7 9.6
-8 0 -7 18.6
8 0 7 9.1
8 0 7 14.7
-9 0 -7 16.7
9 0 7 6.6
9 0 7 14.4
-10 0 -7 14.2
8 -1 -7 15.8
8 -1 -7 12.8
-8 1 7 15.2
7 -1 -7 16.6
7 -1 -7 15
-7 1 7 15.4
6 -1 -7 8.2
6 -1 -7 9.7
-6 1 7 7.6
5 -1 -7 8.7
5 -1 -7 7.1
-5 1 7 6.4
4 -1 -7 6.4
4 -1 -7 8.6
-4 1 7 5.2
3 -1 -7 10.9
3 -1 -7 12.1
3 -1 -7 7.7
3 -1 -7 12.6
-3 1 7 11.1
-3 1 7 8.5
2 -1 -7 6
2 -1 -7 5.9
2 -1 -7 4.9
2 -1 -7 3
-2 1 7 5.4
1 -1 -7 2.4
1 -1 -7 5.4
1 -1 -7 4.3
1 -1 -7 5
-1 1 7 4.2
0 -1 -7 18.6
0 -1 -7 18.7
0 1 7 18.3
-1 -1 -7 6.8
-1 -1 -7 5.7
-1 -1 -7 5.5
1 1 7 6.4
-2 -1 -7 12
-2 -1 -7 11.1
2 1 7 12.5
-3 -1 -7 4.4
-3 -1 -7 4.7
-3 -1 -7 5.3
3 1 7 4.7
3 1 7 5.8
-4 -1 -7 6.8
-4 -1 -7 4.6
-4 -1 -7 5.2
4 1 7 7
4 1 7 5
-5 -1 -7 8.9
-5 -1 -7 4.6
5 1 7 8
5 1 7 4.8
-6 -1 -7 11.2
-6 -1 -7 5.1
6 1 7 5.8
6 1 7 9.7
-7 -1 -7 19.4
-7 -1 -7 9.7
7 1 7 9.3
7 1 7 18.4
-8 -1 -7 4.6
-8 -1 -7 11.9
8 1 7 4
8 1 7 9.4
-9 -1 -7 16.5
9 1 7 17.3
-10 -1 -7 12.8
10 1 7 13.6
8 -2 -7 11.9
8 -2 -7 15.3
-8 2 7 12.7
7 -2 -7 16.4
7 -2 -7 14
-7 2 7 14.2
6 -2 -7 9.2
6 -2 -7 7.6
-6 2 7 8.3
5 -2 -7 14.7
5 -2 -7 14.2
5 -2 -7 11.3
-5 2 7 14
4 -2 -7 16.7
4 -2 -7 11.6
4 -2 -7 15.1
-4 2 7 14.3
3 -2 -7 8
3 -2 -7 9.4
3 -2 -7 5.9
-3 2 7 7.7
2 -2 -7 13.9
2 -2 -7 9.9
2 -2 -7 12.3
-2 2 7 12.2
1 -2 -7 4.2
1 -2 -7 4.8
1 -2 -7 3.4
-1 2 7 4.2
0 -2 -7 9.2
0 -2 -7 10.4
0 -2 -7 10.5
0 2 7 8.7
-1 -2 -7 8.7
-1 -2 -7 7.9
-1 -2 -7 8.4
-1 -2 -7 8.9
-2 -2 -7 25
-2 -2 -7 25.4
-3 -2 -7 4.8
-3 -2 -7 3.5
3 2 7 5.2
-4 -2 -7 8.4
-4 -2 -7 6.1
4 2 7 9.1
-5 -2 -7 7.8
-5 -2 -7 14.2
5 2 7 16.6
5 2 7 8.5
-6 -2 -7 16.9
-6 -2 -7 7.4
6 2 7 16
-7 -2 -7 17.2
-7 -2 -7 6
7 2 7 13.3
-8 -2 -7 9.2
8 2 7 7.9
-9 -2 -7 19
9 2 7 16.6
-10 -2 -7 12.9
10 2 7 11.1
8 -3 -7 14.8
8 -3 -7 13.6
-8 3 7 16.7
7 -3 -7 10.9
7 -3 -7 11.8
-7 3 7 10.2
6 -3 -7 10.2
6 -3 -7 8.7
-6 3 7 9.8
5 -3 -7 16.1
5 -3 -7 18
-5 3 7 16.2
4 -3 -7 23.7
4 -3 -7 18
4 -3 -7 19.8
-4 3 7 22.4
3 -3 -7 17.1
3 -3 -7 20.9
-3 3 7 17
2 -3 -7 8.3
2 -3 -7 8.8
2 -3 -7 13.9
-2 3 7 9.1
1 -3 -7 6.3
1 -3 -7 10.6
1 -3 -7 8.9
-1 3 7 7
-1 3 7 8.9
0 -3 -7 3
0 -3 -7 5.5
-1 -3 -7 2.9
-1 -3 -7 3.3
-1 -3 -7 5.7
-2 -3 -7 10.8
-2 -3 -7 12.2
-2 -3 -7 11.8
-3 -3 -7 4
-3 -3 -7 4.1
-3 -3 -7 3.9
3 3 7 3.9
-4 -3 -7 9.5
-4 -3 -7 7.2
-4 -3 -7 6.6
4 3 7 9.3
-5 -3 -7 8.8
-5 -3 -7 9.2
5 3 7 13.8
-6 -3 -7 15.1
6 3 7 11.2
-7 -3 -7 16.5
7 3 7 13
-8 -3 -7 9.9
8 3 7 10.8
-9 -3 -7 13.2
9 3 7 13.6
-10 -3 -7 13.7
10 3 7 9.8
7 -4 -7 10.3
7 -4 -7 13.3
-7 4 7 15.9
6 -4 -7 9.6
6 -4 -7 8.2
-6 4 7 11.4
5 -4 -7 9.8
5 -4 -7 7.3
4 -4 -7 15
4 -4 -7 10.5
-4 4 7 9.9
3 -4 -7 5.5
3 -4 -7 9.1
-3 4 7 3.9
2 -4 -7 14
2 -4 -7 7.5
2 -4 -7 10.3
-2 4 7 8.2
1 -4 -7 5.2
1 -4 -7 8.6
-1 4 7 4.1
0 -4 -7 19.5
0 -4 -7 10.3
0 4 7 17.3
-1 -4 -7 11.5
-1 -4 -7 5.1
-1 -4 -7 5.2
1 4 7 8.7
-2 -4 -7 6
-2 -4 -7 9.7
-3 -4 -7 5.2
-3 -4 -7 4.4
-3 -4 -7 6.1
3 4 7 4.3
-4 -4 -7 12.1
-4 -4 -7 13.7
-4 -4 -7 11.6
4 4 7 14.6
-5 -4 -7 5.9
-5 -4 -7 5.2
5 4 7 8.9
6 4 7 9.3
7 4 7 10.3
-8 -4 -7 10.5
8 4 7 10.6
-9 -4 -7 12
9 4 7 10
-10 -4 -7 13.4
10 4 7 11.9
7 -5 -7 11
7 -5 -7 12.3
6 -5 -7 12.3
6 -5 -7 16.7
5 -5 -7 21.5
5 -5 -7 13.7
4 -5 -7 10.1
4 -5 -7 15.7
-4 5 7 8.5
3 -5 -7 19.4
3 -5 -7 9.9
-3 5 7 9.6
2 -5 -7 6.2
2 -5 -7 15.1
1 -5 -7 13.6
0 -5 -7 10.4
-1 -5 -7 8.5
-2 -5 -7 6.1
-2 -5 -7 2.4
-2 -5 -7 2.5
2 5 7 4.9
-3 -5 -7 5.4
-3 -5 -7 8.5
3 5 7 5.5
-4 -5 -7 5.1
-4 -5 -7 6.4
-4 -5 -7 6
4 5 7 6.5
-5 -5 -7 9.8
-5 -5 -7 10.8
5 5 7 14.5
6 5 7 13
7 5 7 12.1
-8 -5 -7 10.4
8 5 7 9.7
-9 -5 -7 23.8
9 5 7 19
6 -6 -7 9.8
5 -6 -7 13.5
4 -6 -7 18.1
4 -6 -7 6.3
-4 6 7 6.8
3 -6 -7 20.9
3 -6 -7 9.2
-3 6 7 9.3
2 -6 -7 34.6
1 -6 -7 10.3
0 -6 -7 11.6
-1 -6 -7 17.5
-2 -6 -7 9.5
-3 -6 -7 7.2
-3 -6 -7 3.7
3 6 7 5.1
3 6 7 4.2
-4 -6 -7 6.1
-4 -6 -7 9.1
4 6 7 6.5
-5 -6 -7 5.7
-5 -6 -7 6.2
5 6 7 8.6
6 6 7 14.7
7 6 7 11.8
8 6 7 8.2
-9 -6 -7 15.9
9 6 7 12.4
5 -7 -7 10.9
4 -7 -7 12.7
3 -7 -7 13.3
2 -7 -7 15.4
1 -7 -7 17.7
0 -7 -7 13.6
-1 -7 -7 23.7
-2 -7 -7 16.2
-3 -7 -7 35.7
-4 -7 -7 6.2
-4 -7 -7 4.1
4 7 7 3.8
-5 -7 -7 10
-5 -7 -7 9.2
-5 -7 -7 9.7
5 7 7 10.2
-6 -7 -7 6.6
-6 -7 -7 6.3
6 7 7 11.7
7 7 7 16.9
4 -8 -7 20.5
3 -8 -7 12.3
2 -8 -7 10.6
0 -8 -7 16.6
-1 -8 -7 14.8
-2 -8 -7 8.4
-3 -8 -7 12.9
-4 -8 -7 3.9
-4 -8 -7 8
4 8 7 4
-5 -8 -7 6.2
5 8 7 5.9
-6 -8 -7 5.8
6 8 7 7.4
7 8 7 8.6
8 8 7 15.8
3 -9 -7 18.5
2 -9 -7 13.1
1 -9 -7 24.9
0 -9 -7 11.1
-2 -9 -7 10
-3 -9 -7 11.2
-4 -9 -7 6.8
-5 -9 -7 12.3
5 9 7 6.7
-6 -9 -7 7
6 9 7 7.5
7 9 7 9.5
1 -10 -7 12.6
0 -10 -7 11
-1 -10 -7 11.7
-2 -10 -7 11.2
-3 -10 -7 9.2
-4 -10 -7 8.7
-5 -10 -7 8.5
4 8 -8 24
-4 -8 8 19.3
3 8 -8 24.2
-3 -8 8 21.1
2 8 -8 22.6
-2 -8 8 21
1 8 -8 25.4
-1 -8 8 21.1
0 8 -8 23.2
0 -8 8 22.9
-1 8 -8 20.1
1 -8 8 19.4
-2 8 -8 27.2
2 -8 8 27.6
-3 8 -8 26.2
3 -8 8 28
5 7 -8 25.2
-5 -7 8 17
4 7 -8 12.9
-4 -7 8 10.4
3 7 -8 9
-3 -7 8 8.5
2 7 -8 10.4
-2 -7 8 9.6
1 7 -8 20.6
-1 -7 8 19.7
0 7 -8 28
-1 7 -8 19.1
1 -7 8 17.5
-2 7 -8 8.7
2 -7 8 9.3
3 -7 8 7.4
-4 7 -8 24.2
4 -7 8 21.8
-5 7 -8 30
5 -7 8 29.5
6 6 -8 19.6
5 6 -8 23.8
-5 -6 8 17
-4 -6 8 19.8
3 6 -8 19.5
-3 -6 8 17
2 6 -8 13.8
-2 -6 8 13
1 6 -8 19
-1 -6 8 18
0 6 -8 29
0 -6 8 26.1
-1 6 -8 20
1 -6 8 18.8
-2 6 -8 10.5
2 -6 8 10.3
-3 6 -8 18.2
3 -6 8 17.4
-4 6 -8 35.1
-4 6 -8 31.6
4 -6 8 31
-5 6 -8 25.4
-5 6 -8 30.1
5 -6 8 19.5
-6 6 -8 13.5
-6 6 -8 17.2
6 -6 8 11.8
7 5 -8 30.1
-7 -5 8 17.7
6 5 -8 14.1
6 5 -8 23.2
-6 -5 8 14.6
5 5 -8 13.8
-5 -5 8 8.4
4 5 -8 8.6
-4 -5 8 7
-4 -5 8 7
3 5 -8 28
-3 -5 8 24.8
-3 -5 8 20.7
2 5 -8 48.3
-2 -5 8 44.7
-2 -5 8 39.8
1 5 -8 37
-1 -5 8 33.8
0 5 -8 8.5
0 -5 8 9.1
-1 5 -8 15.8
1 -5 8 17
-2 5 -8 54.09
2 -5 8 52.49
-3 5 -8 39.1
-3 5 -8 39.6
3 -5 8 37.8
-4 5 -8 17.4
-4 5 -8 26
4 -5 8 18
-5 5 -8 24.6
-5 5 -8 20.4
5 -5 8 17
-6 5 -8 22.7
-6 5 -8 26.3
6 -5 8 20.2
-7 5 -8 18.1
7 -5 8 13.4
7 4 -8 8.5
7 4 -8 17
-7 -4 8 9.5
6 4 -8 22.5
6 4 -8 12.7
-6 -4 8 11.3
5 4 -8 20.1
-5 -4 8 12.9
4 4 -8 19.2
-4 -4 8 14.6
-4 -4 8 12.8
3 4 -8 18.7
-3 -4 8 10.7
-3 -4 8 14
2 4 -8 24.2
-2 -4 8 21.9
-2 -4 8 18.3
1 4 -8 22.1
-1 -4 8 20.3
-1 -4 8 16.5
0 4 -8 11.7
0 -4 8 7.9
0 -4 8 11.3
-1 4 -8 19.7
1 -4 8 18.2
1 -4 8 17.4
-2 4 -8 26.7
-2 4 -8 28
2 -4 8 27.6
-3 4 -8 27.9
-3 4 -8 28
3 -4 8 26.7
-4 4 -8 22.2
-4 4 -8 19.8
4 -4 8 19
-5 4 -8 13.6
5 -4 8 6.9
-6 4 -8 21.8
6 -4 8 17.8
-7 4 -8 37
7 -4 8 32.1
-8 4 -8 33.9
8 -4 8 26.5
8 3 -8 20.7
-8 -3 8 10.2
7 3 -8 7.6
7 3 -8 11.1
-7 -3 8 6.1
6 3 -8 16.5
5 3 -8 20.1
-5 -3 8 11.4
4 3 -8 40.5
-4 -3 8 27.7
3 3 -8 38
-3 -3 8 33.6
-3 -3 8 27.1
2 3 -8 16.3
-2 -3 8 8
-2 -3 8 12.8
1 3 -8 13
-1 -3 8 7.1
-1 -3 8 17
0 3 -8 54.19
0 -3 8 45.8
0 -3 8 52.49
-1 3 -8 65.59
-1 3 -8 60.79
1 -3 8 57.69
1 -3 8 62.79
-2 3 -8 18.8
-2 3 -8 17.7
2 -3 8 14.9
2 -3 8 18.1
-3 3 -8 18.4
-3 3 -8 19.2
3 -3 8 17
-4 3 -8 21.1
4 -3 8 17.1
-5 3 -8 18.8
5 -3 8 13.6
-6 3 -8 25.3
6 -3 8 21.6
6 -3 8 22.9
-7 3 -8 24.9
7 -3 8 22.4
7 -3 8 16.8
-8 3 -8 19.1
8 -3 8 16
8 -3 8 17.7
8 2 -8 25.2
-8 -2 8 14.9
7 2 -8 11.9
7 2 -8 8.5
-7 -2 8 7.9
6 2 -8 10
6 2 -8 7.3
-6 -2 8 5
5 2 -8 32.6
5 2 -8 26
-5 -2 8 19.2
4 2 -8 35.5
-4 -2 8 21.9
3 2 -8 16.9
3 2 -8 13
-3 -2 8 12.8
-3 -2 8 6
-3 -2 8 6.4
2 2 -8 8.8
2 2 -8 12.8
-2 -2 8 10
-2 -2 8 4.4
1 2 -8 15
1 2 -8 18.3
-1 -2 8 9.8
-1 -2 8 15.9
0 2 -8 24.4
0 2 -8 28.4
0 -2 8 20.4
0 -2 8 25.7
-1 2 -8 26.9
-1 2 -8 22.7
1 -2 8 25.5
1 -2 8 20.9
-2 2 -8 13.5
-2 2 -8 12.7
2 -2 8 12.9
2 -2 8 11.1
-3 2 -8 12.5
-3 2 -8 14.4
3 -2 8 12
3 -2 8 8.8
-4 2 -8 25.2
4 -2 8 24.4
-5 2 -8 58.59
5 -2 8 58.29
5 -2 8 55.49
-6 2 -8 39.3
6 -2 8 37.5
6 -2 8 33.4
7 -2 8 10.4
7 -2 8 12.6
-8 2 -8 12.8
8 -2 8 6.7
8 -2 8 11.4
-9 2 -8 16.2
9 -2 8 15.6
9 -2 8 9.6
8 1 -8 6.4
8 1 -8 12
-8 -1 8 7.1
7 1 -8 15.2
7 1 -8 23.5
-7 -1 8 14.1
6 1 -8 29.5
6 1 -8 23.3
-6 -1 8 20.7
5 1 -8 30.8
-5 -1 8 20.2
4 1 -8 15.3
4 1 -8 19.6
-4 -1 8 11.6
3 1 -8 17.5
3 1 -8 14.7
2 1 -8 26.5
2 1 -8 30.1
-2 -1 8 28
1 1 -8 37.4
1 1 -8 33.7
-1 -1 8 36.8
-1 -1 8 35.3
0 1 -8 38.7
0 1 -8 44.6
0 1 -8 47.9
0 -1 8 45.9
0 -1 8 47.8
-1 1 -8 47.2
-1 1 -8 44.1
-1 1 -8 50.59
1 -1 8 43.6
1 -1 8 48.4
-2 1 -8 40.8
-2 1 -8 39
-2 1 -8 36.6
-2 1 -8 37.8
2 -1 8 35.9
2 -1 8 38.4
-3 1 -8 16.8
-3 1 -8 18.3
3 -1 8 16.4
3 -1 8 17.8
-4 1 -8 27.8
4 -1 8 19
4 -1 8 17.9
-5 1 -8 30.9
5 -1 8 31
-6 1 -8 22.3
6 -1 8 17.9
6 -1 8 21.7
-7 1 -8 12
7 -1 8 12.8
7 -1 8 9.9
-8 1 -8 17.7
8 -1 8 18.2
8 -1 8 11.5
-9 1 -8 25
9 -1 8 15.8
9 -1 8 26.2
8 0 -8 8.2
8 0 -8 12
-8 0 8 8.6
7 0 -8 25.1
7 0 -8 20.1
-7 0 8 20.5
6 0 -8 34.3
6 0 -8 39.8
-6 0 8 30.3
5 0 -8 9
5 0 -8 7.9
-5 0 8 5.7
4 0 -8 19.5
4 0 -8 17
-4 0 8 11.2
3 0 -8 17.8
3 0 -8 16.7
3 0 -8 22
2 0 -8 70.39
2 0 -8 67.19
-2 0 8 69.69
1 0 -8 62.99
1 0 -8 65.19
-1 0 8 64.49
0 0 -8 14.4
0 0 -8 23
0 0 8 22
0 0 8 21.4
-1 0 -8 7.5
-1 0 -8 5.2
-1 0 -8 7.6
-1 0 -8 6.2
1 0 8 8.3
-2 0 -8 20.6
-2 0 -8 18.7
-2 0 -8 21.7
2 0 8 20.2
-3 0 -8 64.49
-3 0 -8 63.59
-3 0 -8 66.59
3 0 8 62.99
-4 0 -8 37
-4 0 -8 40.1
4 0 8 37.9
-5 0 -8 8.3
-5 0 -8 11.6
5 0 8 8
5 0 8 10.2
-6 0 -8 8.9
-6 0 -8 7.6
6 0 8 6.4
6 0 8 8.2
-7 0 -8 26.7
7 0 8 20.8
7 0 8 25.3
-8 0 -8 32.3
8 0 8 33
8 0 8 32.6
-9 0 -8 20
9 0 8 17.3
9 0 8 20.3
8 -1 -8 23.8
8 -1 -8 17.7
-8 1 8 19.3
7 -1 -8 16.6
7 -1 -8 20.5
-7 1 8 15.9
6 -1 -8 19.9
6 -1 -8 17.4
-6 1 8 14.6
5 -1 -8 23.5
5 -1 -8 22.3
-5 1 8 18.8
4 -1 -8 33.7
4 -1 -8 31.9
-4 1 8 27
3 -1 -8 20.4
3 -1 -8 19.5
2 -1 -8 12.4
2 -1 -8 12.2
2 -1 -8 6.2
2 -1 -8 11.5
-2 1 8 11.4
1 -1 -8 32.3
1 -1 -8 41.3
1 -1 -8 40.6
1 -1 -8 41.1
-1 1 8 41.1
0 -1 -8 16
0 1 8 15.6
-1 -1 -8 23.8
-1 -1 -8 23.8
-1 -1 -8 25
1 1 8 25.1
-2 -1 -8 4.6
-2 -1 -8 5.1
-2 -1 -8 4.2
-2 -1 -8 5.4
2 1 8 6.4
-3 -1 -8 48.2
-3 -1 -8 46
-3 -1 -8 47.5
3 1 8 46.5
3 1 8 49.2
-4 -1 -8 42.6
-4 -1 -8 46
4 1 8 47.7
4 1 8 42.6
-5 -1 -8 15.7
-5 -1 -8 10.7
5 1 8 10.6
5 1 8 15.8
-6 -1 -8 12.6
-6 -1 -8 8.1
6 1 8 8.1
6 1 8 11.4
-7 -1 -8 21.8
7 1 8 15.2
7 1 8 22.6
-8 -1 -8 30.4
8 1 8 14.9
-9 -1 -8 21.4
9 1 8 26.2
-10 -1 -8 14.7
10 1 8 15.7
8 -2 -8 31
-8 2 8 28.2
7 -2 -8 12.3
-7 2 8 13.3
6 -2 -8 8.2
6 -2 -8 7.5
-6 2 8 8.2
5 -2 -8 17.6
5 -2 -8 16.7
-5 2 8 13.6
4 -2 -8 34.6
4 -2 -8 33.8
4 -2 -8 28.3
-4 2 8 30.7
3 -2 -8 35.7
3 -2 -8 43.3
3 -2 -8 40.7
-3 2 8 41.5
2 -2 -8 22.9
2 -2 -8 23.8
2 -2 -8 18.3
-2 2 8 22.8
1 -2 -8 6
1 -2 -8 5.1
1 -2 -8 6.3
1 -2 -8 4.3
-1 2 8 5.3
0 -2 -8 21.3
0 -2 -8 20.3
0 -2 -8 21.7
0 2 8 20.2
-1 -2 -8 252.37
-1 -2 -8 252.97
-1 -2 -8 252.57
-1 -2 -8 251.37
-2 -2 -8 153.78
-2 -2 -8 153.78
-3 -2 -8 6.1
-3 -2 -8 7.7
3 2 8 7.1
-4 -2 -8 12.4
-4 -2 -8 9.8
4 2 8 11.5
4 2 8 13.7
-5 -2 -8 33.3
-5 -2 -8 26.6
5 2 8 26.4
5 2 8 32.8
-6 -2 -8 26.5
-6 -2 -8 18.5
6 2 8 26.9
-7 -2 -8 9.6
-7 -2 -8 19.8
7 2 8 20.4
-8 -2 -8 10.5
8 2 8 15.3
-9 -2 -8 20.7
9 2 8 17.6
-10 -2 -8 21.5
10 2 8 16.2
-7 3 8 20.3
6 -3 -8 9.5
6 -3 -8 8.1
-6 3 8 9.2
5 -3 -8 9.1
5 -3 -8 7
-5 3 8 7.8
4 -3 -8 30
4 -3 -8 23.8
4 -3 -8 30.1
3 -3 -8 36.7
3 -3 -8 35
3 -3 -8 41.6
-3 3 8 37.3
2 -3 -8 13.3
2 -3 -8 12.8
2 -3 -8 17.3
-2 3 8 13.7
1 -3 -8 10.7
1 -3 -8 7.3
1 -3 -8 8.5
-1 3 8 7.9
0 -3 -8 22.2
0 -3 -8 17.4
-1 -3 -8 25.9
-1 -3 -8 26.2
-1 -3 -8 22.3
-1 -3 -8 23.2
-2 -3 -8 19.4
-2 -3 -8 20.4
-2 -3 -8 18.2
-3 -3 -8 17.3
-3 -3 -8 16.4
-3 -3 -8 17.4
3 3 8 17.3
-4 -3 -8 3.8
-4 -3 -8 4.9
-4 -3 -8 5.6
4 3 8 5.8
-5 -3 -8 8.7
-5 -3 -8 9.9
5 3 8 19
-6 -3 -8 44.4
-6 -3 -8 44.4
-6 -3 -8 57.19
6 3 8 55.19
-7 -3 -8 35.6
-7 -3 -8 22.8
7 3 8 34.8
-8 -3 -8 20.8
8 3 8 11.5
-9 -3 -8 12.4
9 3 8 11
-10 -3 -8 21.5
10 3 8 21.1
7 -4 -8 16.3
6 -4 -8 23.3
5 -4 -8 29.7
5 -4 -8 33.7
4 -4 -8 15
4 -4 -8 20.2
3 -4 -8 6
3 -4 -8 8.7
-3 4 8 6.4
2 -4 -8 17.9
2 -4 -8 15.1
2 -4 -8 23.8
-2 4 8 15.3
1 -4 -8 38.4
1 -4 -8 32.1
1 -4 -8 42
-1 4 8 32.7
0 -4 -8 28
0 -4 -8 18.4
0 -4 -8 18.5
-1 -4 -8 7.8
-1 -4 -8 14.4
-2 -4 -8 8.7
-2 -4 -8 11.1
-2 -4 -8 12.9
-2 -4 -8 8.8
-3 -4 -8 14.8
-3 -4 -8 16.1
-3 -4 -8 14.2
3 4 8 14.7
-4 -4 -8 15.3
-4 -4 -8 13.9
-4 -4 -8 15.2
4 4 8 15.6
-5 -4 -8 17.8
-5 -4 -8 17.1
5 4 8 23.1
-6 -4 -8 9.9
-6 -4 -8 9.2
6 4 8 17.9
-7 -4 -8 13.5
7 4 8 7.4
-8 -4 -8 16
8 4 8 17
-9 -4 -8 17.5
9 4 8 16.8
-10 -4 -8 17.8
10 4 8 13.3
6 -5 -8 31.9
6 -5 -8 25.5
5 -5 -8 31.9
5 -5 -8 56.89
4 -5 -8 10.8
4 -5 -8 6.7
-4 5 8 6.3
3 -5 -8 5.5
3 -5 -8 11.5
-3 5 8 5.1
2 -5 -8 10.6
2 -5 -8 19.6
-2 5 8 10.8
1 -5 -8 39.1
0 -5 -8 51.19
-1 -5 -8 19
-2 -5 -8 4.7
-2 -5 -8 10.2
-2 -5 -8 4.2
-3 -5 -8 40.8
-3 -5 -8 35.5
3 5 8 35.6
-4 -5 -8 49.3
-4 -5 -8 50.59
-4 -5 -8 50.19
4 5 8 49.7
-5 -5 -8 13.7
-5 -5 -8 15
5 5 8 18
-6 -5 -8 3.9
-6 -5 -8 3.6
6 5 8 8.1
7 5 8 19.4
-8 -5 -8 25.3
8 5 8 24.5
-9 -5 -8 23.9
9 5 8 24.3
6 -6 -8 11.2
6 -6 -8 16.4
5 -6 -8 15.5
4 -6 -8 9.5
4 -6 -8 20.1
-4 6 8 14.7
3 -6 -8 13.2
3 -6 -8 25.5
-3 6 8 16.1
2 -6 -8 26
1 -6 -8 27.2
0 -6 -8 24.4
-1 -6 -8 17
-2 -6 -8 15.3
-3 -6 -8 13.4
-3 -6 -8 6.9
-4 -6 -8 20
-4 -6 -8 21.4
-4 -6 -8 17.8
4 6 8 18.9
-5 -6 -8 24.1
-5 -6 -8 22.8
5 6 8 25.8
-6 -6 -8 4.8
-6 -6 -8 4.5
6 6 8 8.7
7 6 8 9.3
8 6 8 21.6
-9 -6 -8 28.9
9 6 8 27.1
5 -7 -8 14.7
4 -7 -8 19.9
3 -7 -8 33.8
2 -7 -8 23.6
1 -7 -8 13
0 -7 -8 14.3
-1 -7 -8 29.5
-2 -7 -8 46.2
-3 -7 -8 17.4
-4 -7 -8 6.8
-4 -7 -8 3.1
4 7 8 4.1
-5 -7 -8 10.8
-5 -7 -8 11.3
-5 -7 -8 9.4
5 7 8 10.4
-6 -7 -8 13
-6 -7 -8 13.8
6 7 8 19.4
7 7 8 20.1
4 -8 -8 23.2
3 -8 -8 26.5
2 -8 -8 24.7
1 -8 -8 15.4
0 -8 -8 12.9
-1 -8 -8 14.8
-2 -8 -8 29.1
-3 -8 -8 21.7
-4 -8 -8 8.9
-5 -8 -8 6.2
5 8 8 5.6
-6 -8 -8 12.9
6 8 8 15.7
7 8 8 27.2
8 8 8 14.7
2 -9 -8 14
1 -9 -8 24.3
0 -9 -8 32.6
-1 -9 -8 23.5
-2 -9 -8 13.4
-3 -9 -8 16.3
-4 -9 -8 25
-5 -9 -8 14.1
-6 -9 -8 8.4
0 -10 -8 27.1
-1 -10 -8 26.5
-2 -10 -8 9.6
-3 -10 -8 10
-4 -10 -8 18.8
-5 -10 -8 22.6
3 8 -9 12.6
-3 -8 9 9.1
2 8 -9 14.1
-2 -8 9 13.2
1 8 -9 11.1
-1 -8 9 11.4
0 8 -9 11.3
0 -8 9 12.7
-1 8 -9 9.6
1 -8 9 9.7
-2 8 -9 14.4
2 -8 9 9.1
5 7 -9 10.5
-5 -7 9 9.1
4 7 -9 22.9
-4 -7 9 19.1
3 7 -9 18.6
-3 -7 9 15.2
2 7 -9 9.5
-1 -7 9 9.5
0 7 -9 11.1
0 -7 9 9.8
-1 7 -9 17
1 -7 9 12.9
-2 7 -9 12.7
2 -7 9 14.1
-3 7 -9 10.7
3 -7 9 10.4
-4 7 -9 10.6
4 -7 9 12.8
6 6 -9 15.9
-6 -6 9 9.2
5 6 -9 13.4
-5 -6 9 10.9
4 6 -9 13.9
-4 -6 9 10.6
-3 -6 9 22.2
2 6 -9 10.3
-2 -6 9 8.8
1 6 -9 21.7
-1 -6 9 19.3
0 6 -9 7.4
0 -6 9 8.8
-1 6 -9 22.2
1 -6 9 22.4
-2 6 -9 22.6
2 -6 9 24.9
-3 6 -9 16
3 -6 9 15.6
-4 6 -9 28.5
-4 6 -9 24.9
4 -6 9 23.2
-5 6 -9 12
-5 6 -9 16.8
5 -6 9 10.7
-6 6 -9 24.8
6 -6 9 20
7 5 -9 14.5
6 5 -9 27.4
6 5 -9 17.2
-6 -5 9 13.6
5 5 -9 19.4
4 5 -9 9.8
-4 -5 9 6.7
-4 -5 9 6.9
3 5 -9 8.7
-3 -5 9 7.4
-3 -5 9 6.1
2 5 -9 8.9
-2 -5 9 6.6
-2 -5 9 8
1 5 -9 12.1
-1 -5 9 13.2
0 5 -9 8.6
0 -5 9 8.9
-1 5 -9 8.8
1 -5 9 8.9
-2 5 -9 18.1
2 -5 9 16.4
-3 5 -9 14.9
-3 5 -9 17.5
3 -5 9 14.7
-4 5 -9 13.8
-4 5 -9 11.2
-5 5 -9 13
-5 5 -9 9
5 -5 9 9.2
-6 5 -9 13.5
-6 5 -9 13
6 -5 9 9.7
-7 5 -9 21.4
-7 5 -9 17.6
7 -5 9 16.6
7 4 -9 10.8
7 4 -9 6.5
-7 -4 9 7.1
6 4 -9 13.8
6 4 -9 23
-6 -4 9 9.3
5 4 -9 24.5
-5 -4 9 14.6
-5 -4 9 13.4
4 4 -9 14.8
-4 -4 9 9.9
-4 -4 9 7.6
3 4 -9 20.4
-3 -4 9 9.6
-3 -4 9 14.7
2 4 -9 8.2
-2 -4 9 5.5
-2 -4 9 10.4
1 4 -9 39.6
-1 -4 9 31.1
-1 -4 9 38
0 4 -9 23.7
0 -4 9 21.9
0 -4 9 17.7
-1 4 -9 14
1 -4 9 13.9
-2 4 -9 27.1
-2 4 -9 26.5
2 -4 9 25.9
-3 4 -9 8.8
-3 4 -9 9
3 -4 9 7.9
-4 4 -9 33
-4 4 -9 32.7
4 -4 9 30.8
-5 4 -9 12.9
-5 4 -9 16.2
5 -4 9 10.7
-6 4 -9 25.6
6 -4 9 26.2
-7 4 -9 16.2
7 -4 9 9.6
7 3 -9 11.7
7 3 -9 6
-7 -3 9 4.9
6 3 -9 7.6
6 3 -9 10.2
-6 -3 9 5.8
5 3 -9 9
5 3 -9 6.7
-5 -3 9 4.4
4 3 -9 9.8
-4 -3 9 3.6
-4 -3 9 5.9
3 3 -9 18.8
-3 -3 9 16
2 3 -9 8
-2 -3 9 6.5
-2 -3 9 3.6
1 3 -9 13.2
-1 -3 9 7.6
-1 -3 9 13.1
0 3 -9 10.1
0 -3 9 4.7
0 -3 9 7.1
-1 3 -9 11.1
-1 3 -9 14.2
1 -3 9 9.5
1 -3 9 12.8
-2 3 -9 10.1
-2 3 -9 10.8
2 -3 9 6.4
2 -3 9 8.2
-3 3 -9 10.1
-3 3 -9 9.9
3 -3 9 8.7
-4 3 -9 20.1
-4 3 -9 21.3
4 -3 9 18.2
-5 3 -9 21.6
5 -3 9 16.7
-6 3 -9 11.3
6 -3 9 9
-7 3 -9 20.3
7 -3 9 12.7
-8 3 -9 12.3
8 -3 9 9.3
8 -3 9 11.9
8 2 -9 20.9
8 2 -9 10.7
7 2 -9 19.6
7 2 -9 28.8
-7 -2 9 15
6 2 -9 6.4
6 2 -9 9.2
-6 -2 9 4.7
5 2 -9 14.2
5 2 -9 21.5
-5 -2 9 7.9
4 2 -9 20.2
3 2 -9 55.49
-3 -2 9 50.39
2 2 -9 20.3
1 2 -9 14.7
-1 -2 9 6.4
0 2 -9 7.4
0 -2 9 4
-1 2 -9 15.1
-1 2 -9 9.9
1 -2 9 9.2
1 -2 9 14.1
-2 2 -9 15.7
-2 2 -9 12.1
2 -2 9 13.1
-3 2 -9 16
-3 2 -9 13.5
3 -2 9 17.2
-4 2 -9 16
4 -2 9 15.2
-5 2 -9 21.7
5 -2 9 15.5
-6 2 -9 16.3
6 -2 9 12.6
6 -2 9 9.6
-7 2 -9 9.6
7 -2 9 10.4
7 -2 9 8.9
-8 2 -9 12.2
8 -2 9 11.1
8 -2 9 8.3
-9 2 -9 14.9
9 -2 9 12.3
8 1 -9 9.2
8 1 -9 14.3
-8 -1 9 13.2
7 1 -9 12.1
7 1 -9 9.5
-7 -1 9 7.1
6 1 -9 12
6 1 -9 9
-6 -1 9 6.8
5 1 -9 10.5
5 1 -9 12.4
-5 -1 9 5.8
4 1 -9 7.8
4 1 -9 7.1
3 1 -9 13.2
2 1 -9 26.3
-2 -1 9 24
1 1 -9 7.1
-1 -1 9 9.3
0 1 -9 15.1
0 -1 9 14.4
0 -1 9 12
-1 1 -9 7.4
-1 1 -9 13.3
1 -1 9 9.9
-2 1 -9 31.3
-2 1 -9 26.9
2 -1 9 29
-3 1 -9 14.6
-3 1 -9 12.5
3 -1 9 11.7
-4 1 -9 16
4 -1 9 16.8
-5 1 -9 9.5
5 -1 9 7.4
5 -1 9 9.9
-6 1 -9 17.2
6 -1 9 15.7
6 -1 9 14.6
-7 1 -9 17.5
7 -1 9 16.6
7 -1 9 13.1
-8 1 -9 11.1
8 -1 9 9.3
8 -1 9 6.2
-9 1 -9 20.9
9 -1 9 14.6
9 -1 9 16.6
8 0 -9 10.7
8 0 -9 12.9
-8 0 9 9.2
7 0 -9 10.2
7 0 -9 12.3
-7 0 9 9.8
6 0 -9 10.6
6 0 -9 13.2
-6 0 9 7.8
5 0 -9 17.4
5 0 -9 20.4
-5 0 9 11.3
4 0 -9 7.9
4 0 -9 7.5
3 0 -9 10.4
3 0 -9 9.5
2 0 -9 14.2
1 0 -9 6
1 0 -9 4
-1 0 9 5.6
-1 0 9 6.4
0 0 -9 21
0 0 -9 12.3
0 0 -9 19
0 0 9 20.1
0 0 9 20.8
-1 0 -9 5.8
-1 0 -9 6.2
-1 0 -9 7.4
-1 0 -9 4.9
1 0 9 6.4
-2 0 -9 11.5
-2 0 -9 10.8
-2 0 -9 13
-2 0 -9 11
2 0 9 12
-3 0 -9 10.1
-3 0 -9 10.3
3 0 9 8.5
-4 0 -9 16
-4 0 -9 19.2
4 0 9 17.2
4 0 9 20.4
-5 0 -9 9.8
5 0 9 9.6
5 0 9 6.2
-6 0 -9 10.2
6 0 9 7.6
-7 0 -9 22.4
7 0 9 17.6
7 0 9 22.3
-8 0 -9 20.5
8 0 9 17.5
8 0 9 12.3
-9 0 -9 13.5
9 0 9 5.5
9 0 9 11.7
8 -1 -9 12.5
8 -1 -9 9.3
-8 1 9 9.7
7 -1 -9 14.8
-7 1 9 7.6
6 -1 -9 11.3
6 -1 -9 8.8
-6 1 9 7.5
5 -1 -9 17.6
5 -1 -9 19.3
-5 1 9 12.8
4 -1 -9 18.3
4 -1 -9 17.9
3 -1 -9 7.9
2 -1 -9 6.2
2 -1 -9 6.1
-2 1 9 6.3
1 -1 -9 23.5
1 -1 -9 23.3
1 -1 -9 23
-1 1 9 28.3
0 -1 -9 13.7
0 -1 -9 12.1
0 1 9 12.6
-1 -1 -9 10
-1 -1 -9 6.7
-1 -1 -9 8.4
-1 -1 -9 9.2
1 1 9 11.4
-2 -1 -9 7.6
-2 -1 -9 8.1
-2 -1 -9 7.9
-2 -1 -9 7.6
2 1 9 8
-3 -1 -9 4.7
-3 -1 -9 6.8
-3 -1 -9 6.6
3 1 9 6
-4 -1 -9 6.9
-4 -1 -9 10.2
4 1 9 8.2
-5 -1 -9 20.3
-5 -1 -9 15.8
5 1 9 16.4
5 1 9 20.8
-6 -1 -9 14.8
-6 -1 -9 8.7
6 1 9 14.2
6 1 9 9.1
-7 -1 -9 24.5
-7 -1 -9 33
7 1 9 33.7
7 1 9 25.4
-8 -1 -9 17.3
8 1 9 16.9
8 1 9 8.8
-9 -1 -9 21.2
9 1 9 19.2
9 1 9 8
7 -2 -9 20.3
7 -2 -9 19.4
-7 2 9 17
6 -2 -9 16.6
6 -2 -9 15.5
5 -2 -9 9.6
5 -2 -9 11.2
4 -2 -9 3.8
4 -2 -9 7
4 -2 -9 7.8
3 -2 -9 6.5
3 -2 -9 9.5
3 -2 -9 11.7
2 -2 -9 6
2 -2 -9 3.6
2 -2 -9 6.2
-2 2 9 5.7
1 -2 -9 5.2
1 -2 -9 3.1
1 -2 -9 5.8
-1 2 9 4.6
0 -2 -9 12.1
0 -2 -9 13
0 -2 -9 11.5
-1 -2 -9 20.9
-1 -2 -9 20.1
-1 -2 -9 20.9
-1 -2 -9 21.3
-2 -2 -9 5.1
-2 -2 -9 4.5
-2 -2 -9 4.5
-3 -2 -9 10
-4 -2 -9 9.6
-4 -2 -9 11.2
4 2 9 13.2
4 2 9 9.7
-5 -2 -9 11.4
-5 -2 -9 7.5
5 2 9 8.3
5 2 9 12.9
-6 -2 -9 8.9
-6 -2 -9 5.2
6 2 9 5.4
6 2 9 8.4
-7 -2 -9 11.4
-7 -2 -9 5.2
7 2 9 9.2
-8 -2 -9 4.6
-8 -2 -9 11.7
-9 -2 -9 11
9 2 9 11.1
-10 -2 -9 14.9
10 2 9 15.8
7 -3 -9 18.8
7 -3 -9 16.2
6 -3 -9 13.9
6 -3 -9 13
5 -3 -9 10.9
5 -3 -9 9.1
4 -3 -9 7.2
4 -3 -9 9.3
4 -3 -9 5.2
3 -3 -9 22.9
3 -3 -9 16.3
3 -3 -9 18.6
-3 3 9 19.7
2 -3 -9 27.9
2 -3 -9 22.5
2 -3 -9 21.2
-2 3 9 24
1 -3 -9 9.1
1 -3 -9 8.6
1 -3 -9 7.4
-1 3 9 7.3
0 -3 -9 8.9
0 -3 -9 11.6
-1 -3 -9 4.1
-1 -3 -9 5.7
-1 -3 -9 3.9
-1 -3 -9 5.7
-2 -3 -9 11.6
-2 -3 -9 11.1
-2 -3 -9 12.8
-2 -3 -9 10.9
-3 -3 -9 14.5
-3 -3 -9 15.1
-3 -3 -9 14.3
-4 -3 -9 5.8
-4 -3 -9 5.6
-4 -3 -9 6.6
4 3 9 7
-5 -3 -9 10.5
-5 -3 -9 11.7
5 3 9 15.4
-6 -3 -9 10.5
-6 -3 -9 19.7
-6 -3 -9 11.5
6 3 9 18.5
-7 -3 -9 17.7
-7 -3 -9 17.8
-7 -3 -9 29.2
7 3 9 29.3
-8 -3 -9 14.1
8 3 9 13
-9 -3 -9 11.4
9 3 9 8.8
-10 -3 -9 14.2
10 3 9 9.5
7 -4 -9 10.6
7 -4 -9 12.3
6 -4 -9 8.9
6 -4 -9 8.2
5 -4 -9 12.7
5 -4 -9 18.5
4 -4 -9 9.5
4 -4 -9 11.5
3 -4 -9 11.8
3 -4 -9 6.8
-3 4 9 10.2
2 -4 -9 5.9
2 -4 -9 8.4
2 -4 -9 5.1
-2 4 9 5.1
1 -4 -9 5.1
1 -4 -9 4.1
1 -4 -9 8.9
-1 4 9 4.4
0 -4 -9 6.2
0 -4 -9 10.3
0 -4 -9 13
0 -4 -9 6.7
-1 -4 -9 8.3
-1 -4 -9 4
-1 -4 -9 4.6
-2 -4 -9 8.1
-2 -4 -9 6.5
-2 -4 -9 10.6
-2 -4 -9 8.9
-3 -4 -9 15
-3 -4 -9 13.2
-3 -4 -9 13.7
-4 -4 -9 9.6
-4 -4 -9 9.8
4 4 9 9.5
-5 -4 -9 5.5
-5 -4 -9 4
5 4 9 6.8
-6 -4 -9 6.2
-6 -4 -9 4.4
6 4 9 9
-7 -4 -9 14.9
7 4 9 14.1
-8 -4 -9 10.3
8 4 9 9.8
-9 -4 -9 13.4
9 4 9 10.9
6 -5 -9 13.3
6 -5 -9 12.1
5 -5 -9 8.9
5 -5 -9 15.5
4 -5 -9 21.2
4 -5 -9 14.4
-4 5 9 16.1
3 -5 -9 10
3 -5 -9 4.3
-3 5 9 5.5
2 -5 -9 8.2
2 -5 -9 19.4
-2 5 9 8.2
1 -5 -9 2.5
1 -5 -9 10.9
0 -5 -9 32.3
-1 -5 -9 27.6
-2 -5 -9 6.4
-2 -5 -9 4.3
-3 -5 -9 16.1
-3 -5 -9 11.9
-4 -5 -9 6
-4 -5 -9 5.6
4 5 9 6.3
-5 -5 -9 10.8
-5 -5 -9 12.5
5 5 9 14.5
-6 -5 -9 4.2
-6 -5 -9 5.1
6 5 9 8.5
7 5 9 11.7
-8 -5 -9 14.7
8 5 9 11.7
-9 -5 -9 14.8
9 5 9 16.8
6 -6 -9 16.5
5 -6 -9 17.1
5 -6 -9 10.6
4 -6 -9 11.5
4 -6 -9 5.1
3 -6 -9 9.6
3 -6 -9 23.6
-3 6 9 11.5
2 -6 -9 20.8
1 -6 -9 12.1
0 -6 -9 13.3
-1 -6 -9 10
-2 -6 -9 7.4
-3 -6 -9 4.8
-3 -6 -9 5.5
-3 -6 -9 10.9
-4 -6 -9 4.7
-4 -6 -9 6.5
4 6 9 5.5
-5 -6 -9 9.4
-5 -6 -9 7.7
5 6 9 8.8
-6 -6 -9 8.8
-6 -6 -9 7.8
6 6 9 13.1
7 6 9 10.1
8 6 9 10.6
-9 -6 -9 12.1
9 6 9 10.9
5 -7 -9 14.4
4 -7 -9 15.3
3 -7 -9 14.3
2 -7 -9 11
1 -7 -9 16.7
0 -7 -9 10
-1 -7 -9 20.7
-2 -7 -9 10.6
-3 -7 -9 18
-4 -7 -9 10.9
-4 -7 -9 5.9
-5 -7 -9 6
-5 -7 -9 4.9
5 7 9 5.4
-6 -7 -9 7
6 7 9 8.8
7 7 9 9.4
4 -8 -9 13.9
3 -8 -9 11.5
2 -8 -9 22.9
1 -8 -9 13.7
0 -8 -9 14.5
-1 -8 -9 14.2
-2 -8 -9 21.6
-3 -8 -9 8.7
-4 -8 -9 8
-5 -8 -9 6.6
5 8 9 4.3
-6 -8 -9 8
6 8 9 8.3
7 8 9 10.9
2 -9 -9 12.5
1 -9 -9 11.1
0 -9 -9 14.6
-1 -9 -9 12.7
-2 -9 -9 16.8
-3 -9 -9 9.8
-4 -9 -9 8.3
-5 -9 -9 6.8
-6 -9 -9 7
0 -10 -9 12.5
-1 -10 -9 19.7
-2 -10 -9 12.9
-3 -10 -9 10.9
-4 -10 -9 19.3
2 8 -10 27.4
-2 -8 10 25.7
1 8 -10 15.8
-1 -8 10 18.9
0 8 -10 10.7
0 -8 10 10.9
-1 8 -10 17.6
1 -8 10 20.9
4 7 -10 26.8
-4 -7 10 22.2
3 7 -10 12.1
-3 -7 10 9.2
2 7 -10 9.3
-2 -7 10 10.7
1 7 -10 18
-1 -7 10 18.2
0 7 -10 14.5
0 -7 10 15.1
-1 7 -10 13.6
1 -7 10 14.7
-2 7 -10 17.4
2 -7 10 15.7
-3 7 -10 20.6
3 -7 10 19.3
-4 7 -10 24.7
4 -7 10 23.3
5 6 -10 21.2
-5 -6 10 16.3
4 6 -10 19.3
3 6 -10 15.5
-3 -6 10 11.9
2 6 -10 11.9
-2 -6 10 8.6
1 6 -10 22.1
-1 -6 10 21.4
0 6 -10 43.7
0 -6 10 46.4
-1 6 -10 34.6
1 -6 10 32.4
-2 6 -10 12.9
2 -6 10 12.5
-3 6 -10 11.5
3 -6 10 14
-4 6 -10 23.3
-4 6 -10 19.8
4 -6 10 19.6
-5 6 -10 22
-5 6 -10 20.9
5 -6 10 19.7
6 5 -10 13.8
6 5 -10 9.3
5 5 -10 15.7
-5 -5 10 6.8
4 5 -10 18.6
-4 -5 10 14.7
3 5 -10 19.6
-3 -5 10 16
-3 -5 10 14
2 5 -10 32.8
-2 -5 10 21.7
-2 -5 10 28.5
1 5 -10 33.8
-1 -5 10 31
-1 -5 10 26.2
0 5 -10 18.9
0 -5 10 19.5
-1 5 -10 20.5
1 -5 10 17.9
-2 5 -10 18.9
2 -5 10 19.2
-3 5 -10 23
-3 5 -10 23.8
3 -5 10 23.5
-4 5 -10 25.2
4 -5 10 22.7
-5 5 -10 29
-5 5 -10 31
5 -5 10 27.5
-6 5 -10 31.2
-6 5 -10 26.6
6 -5 10 21.5
7 4 -10 15.2
6 4 -10 22.1
6 4 -10 31.9
5 4 -10 16
-5 -4 10 5.1
4 4 -10 9.9
-4 -4 10 9.7
-4 -4 10 5.1
-4 -4 10 4.6
3 4 -10 25.6
-3 -4 10 21.9
-3 -4 10 13.9
2 4 -10 36.9
-2 -4 10 25.5
-2 -4 10 34.7
1 4 -10 8.7
-1 -4 10 5.4
-1 -4 10 9.7
0 4 -10 8.9
0 -4 10 9.8
0 -4 10 5.8
-1 4 -10 17.8
1 -4 10 14.2
-2 4 -10 17.9
-2 4 -10 15.5
2 -4 10 15.7
-3 4 -10 25.7
-3 4 -10 26.5
3 -4 10 24.5
-4 4 -10 26.4
-4 4 -10 25.9
4 -4 10 24.1
-5 4 -10 11.5
5 -4 10 11.1
-6 4 -10 11.1
-6 4 -10 12.3
6 -4 10 8.7
-7 4 -10 26.4
7 -4 10 18.9
7 3 -10 11.6
7 3 -10 20.1
6 3 -10 12.9
6 3 -10 10
5 3 -10 15.5
5 3 -10 27.8
4 3 -10 22.5
3 3 -10 16.6
-3 -3 10 13.5
2 3 -10 19.5
-2 -3 10 8
-2 -3 10 16.9
1 3 -10 39.1
-1 -3 10 35.4
-1 -3 10 25.9
0 3 -10 28.1
0 -3 10 19.3
0 -3 10 26.6
-1 3 -10 13.4
-1 3 -10 16.4
1 -3 10 17.1
-2 3 -10 49.7
-2 3 -10 44.3
2 -3 10 46.4
-3 3 -10 50.89
-3 3 -10 53.39
3 -3 10 50.49
-4 3 -10 14.5
-4 3 -10 16.4
4 -3 10 14.5
-5 3 -10 10.1
-5 3 -10 11.7
5 -3 10 7.9
-6 3 -10 31.2
6 -3 10 19.3
-7 3 -10 30.9
7 -3 10 26
-8 3 -10 31.3
8 -3 10 25
7 2 -10 12.8
7 2 -10 7.8
6 2 -10 9.2
6 2 -10 13.4
5 2 -10 21.4
5 2 -10 16.3
4 2 -10 36.9
4 2 -10 42.9
3 2 -10 40.5
2 2 -10 16.9
-2 -2 10 15.4
1 2 -10 10.8
-1 -2 10 10
0 2 -10 32.1
0 -2 10 20.6
0 -2 10 29.2
-1 2 -10 42.1
-1 2 -10 49.4
1 -2 10 47.2
1 -2 10 40.2
-2 2 -10 25.3
-2 2 -10 29.7
2 -2 10 23.4
2 -2 10 28.1
-3 2 -10 9.1
-3 2 -10 9.5
3 -2 10 8
-4 2 -10 21.7
-4 2 -10 20.3
4 -2 10 20.2
-5 2 -10 45.2
5 -2 10 41.6
-6 2 -10 26
6 -2 10 22.1
-7 2 -10 17.4
7 -2 10 16.6
7 -2 10 12.1
-8 2 -10 12.1
8 -2 10 12.5
8 -2 10 11.2
7 1 -10 15.8
7 1 -10 12.4
6 1 -10 25.8
6 1 -10 17.9
5 1 -10 13.2
5 1 -10 15.5
4 1 -10 17.1
4 1 -10 20.9
3 1 -10 29.4
2 1 -10 11.1
-2 -1 10 9.2
1 1 -10 8
-1 -1 10 6.9
0 1 -10 30.5
0 -1 10 29.4
-1 1 -10 33.7
-1 1 -10 45.4
1 -1 10 39.3
-2 1 -10 19.8
-2 1 -10 16
2 -1 10 19.2
-3 1 -10 8.6
-3 1 -10 7.3
3 -1 10 7.6
-4 1 -10 11.6
4 -1 10 11.6
-5 1 -10 22.4
5 -1 10 19.8
-6 1 -10 30.6
6 -1 10 33
6 -1 10 28.5
-7 1 -10 24.5
7 -1 10 27.3
7 -1 10 17.4
-8 1 -10 11.8
8 -1 10 12.7
8 -1 10 8.4
-9 1 -10 15.3
9 -1 10 15.2
9 -1 10 10.9
7 0 -10 19.8
7 0 -10 14
-7 0 10 9.7
6 0 -10 31.8
5 0 -10 34.6
5 0 -10 30
4 0 -10 15.9
4 0 -10 18.1
3 0 -10 7.6
3 0 -10 9.5
2 0 -10 26.4
1 0 -10 66.49
0 0 -10 29.2
0 0 10 29
0 0 10 37.5
-1 0 -10 12.7
-1 0 -10 7
1 0 10 12.1
-2 0 -10 18.9
-2 0 -10 14.4
2 0 10 16.4
-3 0 -10 38.2
-3 0 -10 34.3
3 0 10 34.7
-5 0 -10 19.7
5 0 10 17.2
5 0 10 20.9
-6 0 -10 19.1
6 0 10 14.3
6 0 10 18.1
-7 0 -10 21.5
7 0 10 16.4
7 0 10 22.3
-8 0 -10 20.2
8 0 10 14.9
8 0 10 22.2
-9 0 -10 20
9 0 10 12.2
9 0 10 19
7 -1 -10 22.3
7 -1 -10 23.9
6 -1 -10 25.4
6 -1 -10 23.2
5 -1 -10 18.1
5 -1 -10 19.9
4 -1 -10 11.5
4 -1 -10 11.8
3 -1 -10 7.8
3 -1 -10 8.3
2 -1 -10 37
2 -1 -10 38
1 -1 -10 62.99
1 -1 -10 65.19
-1 1 10 61.99
0 -1 -10 15
0 -1 -10 23.3
0 1 10 22.5
-1 -1 -10 12.9
-1 -1 -10 7.2
-1 -1 -10 10.5
1 1 10 12.8
-2 -1 -10 14.7
-2 -1 -10 16
-2 -1 -10 13.4
-2 -1 -10 12.7
2 1 10 14.6
-3 -1 -10 32.6
-3 -1 -10 33.5
3 1 10 34.2
-4 -1 -10 49.7
-4 -1 -10 49
4 1 10 48.4
-5 -1 -10 27.5
5 1 10 23.6
5 1 10 27.4
-6 -1 -10 10.6
6 1 10 6.5
6 1 10 9.6
-7 -1 -10 11.4
7 1 10 6.1
7 1 10 9.8
-8 -1 -10 25.1
8 1 10 24.5
8 1 10 21.5
-9 -1 -10 26.3
9 1 10 24.8
7 -2 -10 14.4
7 -2 -10 12
6 -2 -10 10.6
6 -2 -10 10.1
5 -2 -10 16
5 -2 -10 15.7
4 -2 -10 17.7
4 -2 -10 19
3 -2 -10 16.9
3 -2 -10 26.7
3 -2 -10 26.6
2 -2 -10 17.4
2 -2 -10 26.6
2 -2 -10 24.6
-2 2 10 24.4
1 -2 -10 8.8
1 -2 -10 14.5
1 -2 -10 13.5
-1 2 10 15.1
0 -2 -10 17.2
0 -2 -10 19.6
-1 -2 -10 23.4
-1 -2 -10 22.3
-1 -2 -10 23.2
-2 -2 -10 16.5
-2 -2 -10 19.5
-2 -2 -10 18
-3 -2 -10 25.7
-3 -2 -10 27.2
-4 -2 -10 16.4
-4 -2 -10 24.8
4 2 10 18.3
-5 -2 -10 13.1
-5 -2 -10 9.6
5 2 10 13.3
5 2 10 10.4
-6 -2 -10 11.4
-6 -2 -10 18.4
6 2 10 17.7
6 2 10 13.5
-7 -2 -10 22.4
-7 -2 -10 14.7
7 2 10 22.3
-8 -2 -10 25
8 2 10 25
-9 -2 -10 24.5
9 2 10 24.8
7 -3 -10 24.5
7 -3 -10 27.8
6 -3 -10 10
5 -3 -10 8.9
5 -3 -10 9.8
4 -3 -10 32.4
4 -3 -10 27.4
4 -3 -10 36.9
3 -3 -10 63.19
3 -3 -10 58.09
3 -3 -10 53.19
2 -3 -10 13.9
2 -3 -10 17.8
2 -3 -10 10.8
-2 3 10 13.8
1 -3 -10 14.8
1 -3 -10 10.3
1 -3 -10 8.9
-1 3 10 10.4
0 -3 -10 12.3
0 -3 -10 16
-1 -3 -10 44.4
-1 -3 -10 41.2
-1 -3 -10 40
-2 -3 -10 42.1
-2 -3 -10 39.6
-2 -3 -10 40.8
-3 -3 -10 18.1
-3 -3 -10 18
-3 -3 -10 18.5
-4 -3 -10 6.2
-4 -3 -10 5
4 3 10 6.1
-5 -3 -10 11.6
-5 -3 -10 10.5
5 3 10 15.3
-6 -3 -10 20.9
-6 -3 -10 19.6
-6 -3 -10 26.9
6 3 10 25.3
-7 -3 -10 11.1
-7 -3 -10 19.8
-7 -3 -10 11.3
7 3 10 19.1
-8 -3 -10 17.1
-8 -3 -10 5.7
-8 -3 -10 6.8
8 3 10 19.2
-9 -3 -10 15
9 3 10 12.3
6 -4 -10 12.8
6 -4 -10 17.1
5 -4 -10 18.3
4 -4 -10 11.9
4 -4 -10 8.5
3 -4 -10 14.6
3 -4 -10 9.1
-3 4 10 9.7
2 -4 -10 21.2
2 -4 -10 28
2 -4 -10 22.4
-2 4 10 21.9
1 -4 -10 13.7
1 -4 -10 16
1 -4 -10 20.7
-1 4 10 14.1
0 -4 -10 8.5
0 -4 -10 11.4
0 -4 -10 5.5
0 -4 -10 5.2
-1 -4 -10 24.1
-1 -4 -10 17.1
-1 -4 -10 17.7
-2 -4 -10 38.8
-2 -4 -10 37.7
-2 -4 -10 46
-3 -4 -10 13.6
-3 -4 -10 11.1
-4 -4 -10 5.6
-4 -4 -10 6.4
-4 -4 -10 6.3
4 4 10 7.3
-5 -4 -10 14.5
-5 -4 -10 16.7
5 4 10 18.9
-6 -4 -10 25.6
-6 -4 -10 24.6
6 4 10 32.3
-7 -4 -10 21.6
-7 -4 -10 21.7
-7 -4 -10 36.1
7 4 10 33.8
-8 -4 -10 16.8
-9 -4 -10 13
9 4 10 13.5
6 -5 -10 20
6 -5 -10 27.3
5 -5 -10 30.7
5 -5 -10 23.9
4 -5 -10 14.6
3 -5 -10 9
3 -5 -10 15.6
-3 5 10 7.6
2 -5 -10 7
2 -5 -10 13.7
-2 5 10 7
1 -5 -10 36.5
0 -5 -10 33.8
0 -5 -10 33.6
0 -5 -10 49.5
-1 -5 -10 8.6
-1 -5 -10 19.2
-1 -5 -10 8.3
-2 -5 -10 6.2
-2 -5 -10 6.7
-2 -5 -10 12
-3 -5 -10 18.1
-3 -5 -10 17.4
-4 -5 -10 32
-4 -5 -10 35.1
4 5 10 32.9
-5 -5 -10 20.3
-5 -5 -10 17.9
-6 -5 -10 5.9
-6 -5 -10 8.2
6 5 10 9.8
-7 -5 -10 6.8
-7 -5 -10 6.7
7 5 10 13.7
-8 -5 -10 23
-9 -5 -10 22.7
9 5 10 23.3
5 -6 -10 24.3
5 -6 -10 15
4 -6 -10 22.9
4 -6 -10 12.6
3 -6 -10 3.9
3 -6 -10 10.3
-3 6 10 4.5
2 -6 -10 11.9
1 -6 -10 31.8
0 -6 -10 35.7
-1 -6 -10 21.2
-2 -6 -10 9.5
-3 -6 -10 7.2
-3 -6 -10 6.7
-3 -6 -10 16
-4 -6 -10 22.6
-4 -6 -10 28
-5 -6 -10 20.4
5 6 10 19.3
-6 -6 -10 4.4
6 6 10 6.3
7 6 10 10.6
-9 -6 -10 30.8
9 6 10 29.2
4 -7 -10 16.4
3 -7 -10 29.2
2 -7 -10 31.9
1 -7 -10 20
0 -7 -10 12.9
-1 -7 -10 20.7
-2 -7 -10 16.8
-3 -7 -10 12.2
-4 -7 -10 14.6
-4 -7 -10 7.5
-5 -7 -10 11.3
-5 -7 -10 13
5 7 10 10.9
-6 -7 -10 16.5
6 7 10 19.3
7 7 10 19.3
3 -8 -10 29.7
2 -8 -10 37.7
1 -8 -10 15
0 -8 -10 11.9
-1 -8 -10 26.9
-2 -8 -10 46.6
-3 -8 -10 38.8
-4 -8 -10 16.5
-5 -8 -10 7.4
-6 -8 -10 12.5
6 8 10 12.2
7 8 10 17.5
2 -9 -10 15.8
1 -9 -10 20
0 -9 -10 19.3
-1 -9 -10 13.7
-2 -9 -10 19
-3 -9 -10 18.2
-4 -9 -10 9.9
-5 -9 -10 8
-6 -9 -10 8.2
-1 -10 -10 24.9
-2 -10 -10 10.4
-3 -10 -10 8
-4 -10 -10 17.7
3 7 -11 19.7
-3 -7 11 16.2
2 7 -11 16.1
-2 -7 11 14.8
1 7 -11 7.8
-1 -7 11 10.9
0 7 -11 9.9
0 -7 11 10.8
-1 7 -11 15.1
1 -7 11 14.1
-2 7 -11 13.2
2 -7 11 14
-3 7 -11 9.3
3 -7 11 10.4
5 6 -11 17.1
4 6 -11 14.6
3 6 -11 29.2
2 6 -11 18
-2 -6 11 16.7
1 6 -11 12.8
-1 -6 11 14.1
0 6 -11 7.8
0 -6 11 10.2
-1 6 -11 21.9
1 -6 11 21.2
-2 6 -11 20.5
2 -6 11 18.7
-3 6 -11 11.6
3 -6 11 8.9
-4 6 -11 14.1
4 -6 11 14.7
-5 6 -11 15.2
-5 6 -11 14.2
5 -6 11 13.4
6 5 -11 13.9
6 5 -11 8.7
5 5 -11 9.1
4 5 -11 16.4
-4 -5 11 14.5
3 5 -11 11.8
-3 -5 11 11.1
2 5 -11 20.3
-2 -5 11 12.7
1 5 -11 10
-1 -5 11 8.2
-1 -5 11 7.1
0 5 -11 12.1
0 -5 11 12.2
-1 5 -11 15.8
1 -5 11 14.8
-2 5 -11 22.2
-3 5 -11 10
3 -5 11 6.8
-4 5 -11 12.6
-4 5 -11 17.5
4 -5 11 15.6
-5 5 -11 11.7
-5 5 -11 10.9
5 -5 11 11.7
-6 5 -11 23.5
-6 5 -11 31.6
6 -5 11 21.3
6 4 -11 14.5
6 4 -11 18.2
5 4 -11 26.5
4 4 -11 11.7
-4 -4 11 9.6
3 4 -11 16.4
-3 -4 11 12.3
2 4 -11 10.2
-2 -4 11 9.3
-2 -4 11 4.2
1 4 -11 16.2
-1 -4 11 8.8
-1 -4 11 12.4
0 4 -11 17.2
0 -4 11 9.8
0 -4 11 14.9
-1 4 -11 7.2
1 -4 11 8.6
-2 4 -11 7.8
-2 4 -11 7.6
2 -4 11 8.5
-3 4 -11 21.9
-3 4 -11 20.3
3 -4 11 19.8
-4 4 -11 18.6
-4 4 -11 20.7
4 -4 11 18.8
-5 4 -11 11.1
-5 4 -11 14.2
5 -4 11 8.7
-6 4 -11 10.2
-6 4 -11 14.9
6 -4 11 10.3
-7 4 -11 12.2
-7 4 -11 16.4
7 -4 11 11.4
7 3 -11 11.8
7 3 -11 8.2
6 3 -11 14.2
6 3 -11 17.6
5 3 -11 22.7
5 3 -11 17.3
4 3 -11 11.8
3 3 -11 14.7
-3 -3 11 11.2
2 3 -11 8.2
-2 -3 11 7.1
1 3 -11 25.6
-1 -3 11 14.1
-1 -3 11 24.2
0 3 -11 45.7
0 -3 11 41.9
0 -3 11 33.5
-1 3 -11 12
1 -3 11 12.4
-2 3 -11 25.6
-2 3 -11 30.2
2 -3 11 28
-3 3 -11 12.9
-3 3 -11 14.5
3 -3 11 12.9
-4 3 -11 16.8
-4 3 -11 16.4
4 -3 11 14.2
-5 3 -11 16.8
-5 3 -11 16.8
5 -3 11 14.8
-6 3 -11 16.2
-6 3 -11 14
6 -3 11 20.8
-7 3 -11 19.2
7 -3 11 13.8
-8 3 -11 11.9
8 -3 11 12.6
7 2 -11 10
7 2 -11 13.6
6 2 -11 8.7
6 2 -11 11
5 2 -11 8.4
5 2 -11 10.4
4 2 -11 10.9
4 2 -11 11.9
3 2 -11 27.6
2 2 -11 19.1
-2 -2 11 16.3
1 2 -11 9.8
-1 -2 11 7
0 2 -11 6.7
0 -2 11 9
-1 2 -11 16.8
-1 2 -11 10.1
1 -2 11 16.4
-2 2 -11 13.4
-2 2 -11 18.8
2 -2 11 18.1
2 -2 11 11.3
-3 2 -11 9.4
3 -2 11 8.5
-4 2 -11 17.1
-4 2 -11 15.8
4 -2 11 15.4
-5 2 -11 28.1
5 -2 11 26.8
-6 2 -11 19.1
6 -2 11 16.3
-7 2 -11 12.5
7 -2 11 8.6
-8 2 -11 12.9
8 -2 11 11.8
7 1 -11 28.8
7 1 -11 20.1
6 1 -11 15
6 1 -11 10.2
5 1 -11 8.3
5 1 -11 10.5
4 1 -11 7.4
4 1 -11 8.9
3 1 -11 18.4
2 1 -11 18.5
1 1 -11 10
-1 -1 11 7.3
0 1 -11 22.4
0 -1 11 21.2
-1 1 -11 9.9
-1 1 -11 6.4
1 -1 11 8
-2 1 -11 25.4
-2 1 -11 32.5
2 -1 11 30
-3 1 -11 17.2
-3 1 -11 21.6
3 -1 11 18.8
-4 1 -11 11.5
-4 1 -11 12.7
4 -1 11 10.8
-5 1 -11 19
5 -1 11 17
-6 1 -11 12.1
6 -1 11 9
-7 1 -11 25.1
7 -1 11 17.5
7 -1 11 20.5
-8 1 -11 12.3
8 -1 11 8.6
8 -1 11 11.9
-9 1 -11 21.1
9 -1 11 17.3
9 -1 11 13.2
7 0 -11 11.5
7 0 -11 10.1
6 0 -11 14.3
6 0 -11 17.1
5 0 -11 10.7
5 0 -11 10.5
4 0 -11 9
4 0 -11 10.5
3 0 -11 8.8
3 0 -11 10.4
2 0 -11 16
1 0 -11 19.3
0 0 -11 15
0 0 11 14.9
-1 0 -11 10.2
-1 0 -11 5.3
1 0 11 7.8
-2 0 -11 15.8
-2 0 -11 10.8
2 0 11 16.7
-3 0 -11 12.2
-3 0 -11 15.8
3 0 11 12
-4 0 -11 13
4 0 11 12.1
-5 0 -11 14.7
5 0 11 13.2
-6 0 -11 15.6
6 0 11 9.6
6 0 11 12.3
-7 0 -11 18.7
7 0 11 12.1
-8 0 -11 10
8 0 11 7.2
8 0 11 7.5
-9 0 -11 11.5
9 0 11 13.2
9 0 11 7.6
7 -1 -11 14.1
7 -1 -11 9.9
6 -1 -11 10
6 -1 -11 10.1
5 -1 -11 27.6
5 -1 -11 25
4 -1 -11 35.8
4 -1 -11 36.9
3 -1 -11 7.7
3 -1 -11 8
2 -1 -11 10.6
2 -1 -11 11.6
1 -1 -11 13
1 -1 -11 12.7
0 -1 -11 16.6
0 -1 -11 7.9
-1 -1 -11 17
-1 -1 -11 8.2
1 1 11 15.5
-2 -1 -11 7.2
-2 -1 -11 9.1
2 1 11 8.3
-3 -1 -11 7
-3 -1 -11 6.8
3 1 11 7.3
-4 -1 -11 28.8
4 1 11 24.4
-5 -1 -11 22.8
5 1 11 20.4
5 1 11 19
-6 -1 -11 8.5
6 1 11 5.8
6 1 11 8.4
-7 -1 -11 9.9
7 1 11 9.7
7 1 11 6.4
-8 -1 -11 12.4
8 1 11 9.7
8 1 11 12.9
-9 -1 -11 14.1
9 1 11 17.1
9 1 11 7.8
7 -2 -11 14.7
7 -2 -11 13.4
6 -2 -11 15.1
5 -2 -11 10.3
5 -2 -11 12.3
4 -2 -11 10
4 -2 -11 9.1
3 -2 -11 10.4
3 -2 -11 10.9
2 -2 -11 11.6
2 -2 -11 10.3
2 -2 -11 4.4
1 -2 -11 6.2
1 -2 -11 3.2
1 -2 -11 7.1
-1 2 11 5.1
0 -2 -11 13.9
0 -2 -11 12.4
-1 -2 -11 19.7
-1 -2 -11 17.8
-1 -2 -11 20
-2 -2 -11 9
-2 -2 -11 10.4
-3 -2 -11 14.3
-3 -2 -11 16.1
-4 -2 -11 8.9
-5 -2 -11 12.6
5 2 11 9.1
5 2 11 12.6
-6 -2 -11 9.8
6 2 11 7.7
6 2 11 8.4
-7 -2 -11 16.2
7 2 11 11.1
-8 -2 -11 15.5
8 2 11 14.1
-9 -2 -11 16.2
9 2 11 15
6 -3 -11 11.2
6 -3 -11 14.3
5 -3 -11 8.4
5 -3 -11 9.4
4 -3 -11 13
4 -3 -11 9.4
4 -3 -11 10.7
3 -3 -11 6.2
3 -3 -11 13.2
3 -3 -11 9.7
2 -3 -11 7.1
2 -3 -11 9.9
2 -3 -11 13.8
-2 3 11 10.3
1 -3 -11 12.7
1 -3 -11 11
1 -3 -11 7.8
0 -3 -11 5.3
0 -3 -11 7.2
-1 -3 -11 6
-1 -3 -11 8.6
-1 -3 -11 6.4
-2 -3 -11 16.9
-2 -3 -11 17.1
-3 -3 -11 18.4
-3 -3 -11 17
-3 -3 -11 19
-4 -3 -11 7.2
-5 -3 -11 6.5
-5 -3 -11 9
5 3 11 9.1
-6 -3 -11 11.6
-6 -3 -11 19.1
-6 -3 -11 12.7
6 3 11 17.3
-7 -3 -11 6.6
-7 -3 -11 7
-7 -3 -11 12.8
7 3 11 12.1
-8 -3 -11 9.9
-8 -3 -11 5.6
8 3 11 11.7
-9 -3 -11 11.7
9 3 11 8.9
6 -4 -11 12
6 -4 -11 17.1
5 -4 -11 10.3
5 -4 -11 14.9
4 -4 -11 8.4
4 -4 -11 13.7
3 -4 -11 23.3
3 -4 -11 17
3 -4 -11 15.2
2 -4 -11 17.3
2 -4 -11 17.8
2 -4 -11 24
1 -4 -11 8.9
1 -4 -11 9.4
1 -4 -11 15.5
0 -4 -11 4.5
0 -4 -11 9
0 -4 -11 5.1
0 -4 -11 4.9
-1 -4 -11 9
-1 -4 -11 5
-1 -4 -11 4.6
-2 -4 -11 13.4
-2 -4 -11 10.3
-2 -4 -11 9.5
-3 -4 -11 13.6
-3 -4 -11 14.7
-3 -4 -11 15.7
-4 -4 -11 7.2
-5 -4 -11 12.6
-5 -4 -11 11.2
5 4 11 12.8
-6 -4 -11 9.2
-6 -4 -11 7.8
6 4 11 13
-7 -4 -11 4.6
-7 -4 -11 4.7
-7 -4 -11 9.7
7 4 11 9.2
-8 -4 -11 14.6
8 4 11 13
-9 -4 -11 11.5
9 4 11 10.6
6 -5 -11 13.3
5 -5 -11 8.3
5 -5 -11 13.3
4 -5 -11 12.9
4 -5 -11 9.6
3 -5 -11 13
3 -5 -11 7.5
2 -5 -11 8.7
2 -5 -11 3.8
-2 5 11 4.6
1 -5 -11 3.3
1 -5 -11 3.6
1 -5 -11 9.8
0 -5 -11 7.1
0 -5 -11 7.8
0 -5 -11 18.6
-1 -5 -11 16.3
-1 -5 -11 7.1
-1 -5 -11 7.1
-2 -5 -11 4
-2 -5 -11 9
-2 -5 -11 4.5
-3 -5 -11 4.9
-3 -5 -11 7.3
-3 -5 -11 5.8
-4 -5 -11 14.5
-4 -5 -11 10.2
-5 -5 -11 10.1
5 5 11 11.2
-6 -5 -11 4.2
-6 -5 -11 5.4
6 5 11 8.1
-7 -5 -11 6
-7 -5 -11 8.7
7 5 11 11.4
-8 -5 -11 13.4
8 5 11 11.1
-9 -5 -11 10.5
9 5 11 8.8
5 -6 -11 19.3
5 -6 -11 13.2
4 -6 -11 27.4
4 -6 -11 12.5
3 -6 -11 13.9
2 -6 -11 25.3
1 -6 -11 9.6
0 -6 -11 16.4
-1 -6 -11 13.6
-2 -6 -11 9.2
-3 -6 -11 10.9
-3 -6 -11 5.3
-3 -6 -11 5.5
-4 -6 -11 7.2
-4 -6 -11 5
-5 -6 -11 14.3
5 6 11 10.1
-6 -6 -11 10.9
-6 -6 -11 9.8
6 6 11 14
-7 -6 -11 5.2
7 6 11 8.3
8 6 11 11.9
4 -7 -11 12.2
3 -7 -11 13.3
2 -7 -11 24.5
1 -7 -11 23.8
0 -7 -11 10.4
-1 -7 -11 13.3
-2 -7 -11 16.9
-3 -7 -11 12.9
-4 -7 -11 4.4
-4 -7 -11 4.2
-4 -7 -11 10.6
-5 -7 -11 9.2
-5 -7 -11 9.1
-6 -7 -11 5.9
6 7 11 6.7
-7 -7 -11 11.4
7 7 11 13.1
8 7 11 13.9
3 -8 -11 15.3
2 -8 -11 10.7
1 -8 -11 17.8
0 -8 -11 13.8
-2 -8 -11 14
-3 -8 -11 22
-4 -8 -11 20.9
-5 -8 -11 9.7
-5 -8 -11 5.8
-6 -8 -11 6.4
7 8 11 14.9
1 -9 -11 16.2
0 -9 -11 14.4
-1 -9 -11 15.2
-2 -9 -11 10.5
-4 -9 -11 8.4
-5 -9 -11 8.1
-6 -9 -11 7.4
-2 -10 -11 13.4
-3 -10 -11 10.3
2 7 -12 27.4
-2 -7 12 24
1 7 -12 25.4
-1 -7 12 24.1
0 7 -12 17.4
0 -7 12 20.4
-1 7 -12 18.6
1 -7 12 19.4
-2 7 -12 26.3
2 -7 12 25.9
4 6 -12 18.4
-4 -6 12 15.5
3 6 -12 11.9
-3 -6 12 9
2 6 -12 8.9
-2 -6 12 10.6
1 6 -12 15.8
-1 -6 12 12
0 6 -12 22.8
0 -6 12 21.6
-1 6 -12 24.9
1 -6 12 21.2
-2 6 -12 14.1
2 -6 12 15.4
-3 6 -12 9.7
3 -6 12 9.7
-4 6 -12 12
4 -6 12 13.5
5 5 -12 20.3
4 5 -12 28.4
3 5 -12 23.7
-3 -5 12 22.8
2 5 -12 14.7
-2 -5 12 12.8
1 5 -12 12.2
-1 -5 12 13.3
0 5 -12 50.09
-1 5 -12 45.6
1 -5 12 27.3
-2 5 -12 12.6
2 -5 12 13.8
-3 5 -12 11.4
3 -5 12 10.3
-4 5 -12 21.3
-4 5 -12 23.7
4 -5 12 21.8
-5 5 -12 31.3
-5 5 -12 32.4
5 -5 12 29.3
6 4 -12 21.4
6 4 -12 29.3
5 4 -12 10.5
5 4 -12 11
4 4 -12 12.3
3 4 -12 19.7
-3 -4 12 16.5
2 4 -12 29.3
-2 -4 12 26.4
1 4 -12 39.1
-1 -4 12 35.2
-1 -4 12 23.8
0 4 -12 26.4
0 -4 12 23
0 -4 12 23
-1 4 -12 9.6
1 -4 12 10.6
-2 4 -12 23.6
2 -4 12 21.4
-3 4 -12 40.2
-3 4 -12 36.5
3 -4 12 53.49
-4 4 -12 25.2
-4 4 -12 26.7
4 -4 12 23.5
-5 4 -12 18.1
-5 4 -12 24.6
5 -4 12 18.9
-6 4 -12 23.4
-6 4 -12 27.7
6 -4 12 20.5
6 3 -12 17.1
6 3 -12 23.7
5 3 -12 15.7
5 3 -12 19.1
4 3 -12 16.8
3 3 -12 16.5
-3 -3 12 14.4
2 3 -12 22.4
-2 -3 12 17.5
1 3 -12 27.1
-1 -3 12 25.7
0 3 -12 12.8
0 -3 12 12.4
0 -3 12 6.9
-1 3 -12 8.9
1 -3 12 8.6
-2 3 -12 19
-2 3 -12 22.5
2 -3 12 20.8
-3 3 -12 25.2
-3 3 -12 29.4
3 -3 12 25.8
-4 3 -12 23.7
-4 3 -12 25.3
4 -3 12 22.3
-5 3 -12 16.4
-5 3 -12 14.8
5 -3 12 15.1
-6 3 -12 9.8
-6 3 -12 13.8
6 -3 12 10.7
-7 3 -12 25.2
-7 3 -12 29
7 -3 12 22.5
6 2 -12 13.1
6 2 -12 10.4
5 2 -12 10.7
5 2 -12 12.3
4 2 -12 22
4 2 -12 16.3
3 2 -12 33.1
2 2 -12 32.3
-2 -2 12 30.4
1 2 -12 17.9
-1 -2 12 15
0 2 -12 18
0 -2 12 16.7
-1 2 -12 39.6
-1 2 -12 30
1 -2 12 37.6
-2 2 -12 33.1
-2 2 -12 26.3
2 -2 12 30.9
-3 2 -12 17.3
-3 2 -12 19
3 -2 12 18.9
-4 2 -12 21.6
-4 2 -12 18.9
4 -2 12 19.5
-5 2 -12 12.1
-5 2 -12 9.3
5 -2 12 8.4
-6 2 -12 12.6
6 -2 12 10.6
-7 2 -12 23.4
-8 2 -12 23
8 -2 12 20
7 1 -12 25.2
6 1 -12 8.3
6 1 -12 11.5
5 1 -12 13.2
5 1 -12 9.7
4 1 -12 33.4
4 1 -12 37.5
3 1 -12 25.8
3 1 -12 23.7
2 1 -12 10.5
1 1 -12 11.1
-1 -1 12 9.9
0 1 -12 20.7
0 -1 12 19.9
-1 1 -12 24.7
-1 1 -12 17.1
1 -1 12 24.2
-2 1 -12 17.4
-2 1 -12 12.9
2 -1 12 16.5
-3 1 -12 10.3
-3 1 -12 13.3
3 -1 12 12
-4 1 -12 18
-4 1 -12 16.9
4 -1 12 13.7
-5 1 -12 31
5 -1 12 29.8
-6 1 -12 39.5
6 -1 12 36
-7 1 -12 22.7
7 -1 12 18
-8 1 -12 11.6
8 -1 12 10
7 0 -12 13.7
7 0 -12 14.3
6 0 -12 15.7
6 0 -12 17.4
5 0 -12 25.6
5 0 -12 31
4 0 -12 25.6
4 0 -12 27.8
3 0 -12 18.8
3 0 -12 20.4
2 0 -12 17.1
2 0 -12 17.3
1 0 -12 16.8
0 0 -12 25.4
0 0 12 24.4
-1 0 -12 44.3
-1 0 -12 33
1 0 12 42
-2 0 -12 40.5
-2 0 -12 30.8
2 0 12 35.9
-3 0 -12 17.8
-3 0 -12 20.6
3 0 12 20.7
-4 0 -12 9.8
-4 0 -12 11.2
4 0 12 10.5
-5 0 -12 20.5
5 0 12 18.7
-6 0 -12 30.9
6 0 12 27.4
7 0 12 15.7
7 0 12 16.2
-8 0 -12 10.7
8 0 12 12.5
8 0 12 7.3
-9 0 -12 15.7
9 0 12 18.9
9 0 12 9.9
7 -1 -12 12.4
7 -1 -12 12.6
6 -1 -12 28.3
5 -1 -12 24.5
5 -1 -12 23.7
4 -1 -12 16.4
4 -1 -12 16.1
3 -1 -12 10
3 -1 -12 11.6
2 -1 -12 27.9
2 -1 -12 27.4
1 -1 -12 46.6
1 -1 -12 44.9
0 -1 -12 35.1
-1 -1 -12 8.2
-1 -1 -12 14.9
-2 -1 -12 10.2
-2 -1 -12 8.1
2 1 12 10.8
-3 -1 -12 25.4
-3 -1 -12 29.6
3 1 12 27
-4 -1 -12 31.6
-4 -1 -12 34.4
4 1 12 31.9
-5 -1 -12 18.8
5 1 12 17.5
-6 -1 -12 14
6 1 12 10.8
6 1 12 9.2
-7 -1 -12 15.8
7 1 12 10.1
-8 -1 -12 22.8
8 1 12 17
8 1 12 25.1
-9 -1 -12 22.5
9 1 12 21.9
6 -2 -12 21.2
6 -2 -12 21.4
5 -2 -12 22.4
5 -2 -12 21.8
4 -2 -12 20.7
4 -2 -12 18.2
3 -2 -12 16.5
3 -2 -12 16.6
2 -2 -12 15
2 -2 -12 14.6
1 -2 -12 23.2
1 -2 -12 24.2
0 -2 -12 21.3
0 -2 -12 29.1
0 -2 -12 29.8
-1 -2 -12 7.8
-1 -2 -12 7.5
-2 -2 -12 16.9
-2 -2 -12 19.1
-3 -2 -12 14.7
-3 -2 -12 12.6
-4 -2 -12 38.6
-5 -2 -12 26.3
-6 -2 -12 9.5
6 2 12 8.9
-7 -2 -12 12.5
7 2 12 13.5
-8 -2 -12 24.5
8 2 12 23.5
-9 -2 -12 21.9
9 2 12 26.5
6 -3 -12 11.2
6 -3 -12 12.3
5 -3 -12 10.7
5 -3 -12 8.5
4 -3 -12 22.3
4 -3 -12 18.3
3 -3 -12 27.8
3 -3 -12 24.1
3 -3 -12 17.1
2 -3 -12 15.3
2 -3 -12 21.3
2 -3 -12 24.7
1 -3 -12 10
1 -3 -12 16.7
1 -3 -12 14.6
-1 3 12 13
0 -3 -12 13.3
0 -3 -12 8.4
0 -3 -12 6.9
-1 -3 -12 34.5
-1 -3 -12 31.4
-1 -3 -12 32.6
-2 -3 -12 94.59
-2 -3 -12 93.59
-2 -3 -12 91.69
-3 -3 -12 38.4
-3 -3 -12 37.3
-4 -3 -12 10.3
-5 -3 -12 17.9
-5 -3 -12 19.9
-6 -3 -12 21.7
6 3 12 20.2
-7 -3 -12 15.8
-7 -3 -12 10.9
7 3 12 15
-8 -3 -12 13.8
-8 -3 -12 8.4
8 3 12 15.8
-9 -3 -12 19.9
9 3 12 19.4
6 -4 -12 13.6
5 -4 -12 12.6
5 -4 -12 11.2
4 -4 -12 8.3
4 -4 -12 10.8
3 -4 -12 33.8
3 -4 -12 30.6
3 -4 -12 23.3
2 -4 -12 27.8
2 -4 -12 21.1
2 -4 -12 19.1
-2 4 12 21.2
1 -4 -12 11.7
1 -4 -12 6.2
1 -4 -12 10.1
0 -4 -12 5.1
0 -4 -12 11.2
0 -4 -12 5.5
0 -4 -12 6.4
-1 -4 -12 16.7
-1 -4 -12 15.5
-1 -4 -12 21.4
-2 -4 -12 21.2
-2 -4 -12 21.8
-2 -4 -12 25.2
-3 -4 -12 18.3
-3 -4 -12 14.2
-3 -4 -12 16.2
-4 -4 -12 12.1
-5 -4 -12 7.3
-6 -4 -12 25.8
-6 -4 -12 18.9
6 4 12 22.5
-7 -4 -12 28.6
-7 -4 -12 55.09
7 4 12 37.6
-8 -4 -12 8.7
-8 -4 -12 19.4
8 4 12 19.7
-9 -4 -12 12.9
9 4 12 11.3
5 -5 -12 16.7
5 -5 -12 25
4 -5 -12 16.5
4 -5 -12 25.2
3 -5 -12 9.5
3 -5 -12 17.2
-3 5 12 13
2 -5 -12 7.9
2 -5 -12 17.7
1 -5 -12 22.1
1 -5 -12 12.2
1 -5 -12 12.2
0 -5 -12 11.2
0 -5 -12 20.7
0 -5 -12 11.2
-1 -5 -12 19.1
-1 -5 -12 10.3
-1 -5 -12 10.4
-2 -5 -12 10.1
-2 -5 -12 11
-2 -5 -12 17.8
-3 -5 -12 16.6
-3 -5 -12 10
-3 -5 -12 11.6
-4 -5 -12 10.1
-4 -5 -12 9.6
-4 -5 -12 10.4
-5 -5 -12 12.3
-6 -5 -12 16.1
6 5 12 18.7
-7 -5 -12 10
7 5 12 17
-8 -5 -12 11
8 5 12 11.5
-9 -5 -12 14.1
9 5 12 11.2
4 -6 -12 26.5
4 -6 -12 16.2
3 -6 -12 4.4
3 -6 -12 8.5
2 -6 -12 11.3
1 -6 -12 22.1
0 -6 -12 34.1
-1 -6 -12 28
-2 -6 -12 2.6
-2 -6 -12 10.3
-3 -6 -12 16.9
-3 -6 -12 8.4
-3 -6 -12 8.1
-4 -6 -12 31
-4 -6 -12 35.8
-4 -6 -12 40
-5 -6 -12 24.8
6 6 12 10.3
-7 -6 -12 7.3
7 6 12 11.4
-8 -6 -12 27.2
8 6 12 20.8
4 -7 -12 17.7
3 -7 -12 14.4
2 -7 -12 18.9
1 -7 -12 25.1
-1 -7 -12 21.5
-2 -7 -12 12.8
-3 -7 -12 10.6
-4 -7 -12 8.6
-4 -7 -12 7.2
-4 -7 -12 17.5
-5 -7 -12 21.7
-6 -7 -12 16.2
-7 -7 -12 5.7
7 7 12 9.2
8 7 12 11
2 -8 -12 27.2
1 -8 -12 16
0 -8 -12 14.4
-1 -8 -12 22.5
-2 -8 -12 35.6
-3 -8 -12 23.6
-4 -8 -12 12.4
-5 -8 -12 6
-5 -8 -12 8.7
-6 -8 -12 13.2
7 8 12 11.2
1 -9 -12 22.5
0 -9 -12 9.8
-1 -9 -12 13.2
-2 -9 -12 23.4
-3 -9 -12 27.9
-4 -9 -12 24.9
-5 -9 -12 8.4
3 6 -13 17.6
-3 -6 13 16.8
2 6 -13 12.3
-2 -6 13 10.9
1 6 -13 13.5
-1 -6 13 11
0 6 -13 10.1
0 -6 13 10.1
-1 6 -13 9.4
1 -6 13 13
-2 6 -13 9.2
2 -6 13 11.4
-3 6 -13 12.3
3 -6 13 11.9
4 5 -13 10.8
-4 -5 13 9.5
3 5 -13 23.7
-3 -5 13 19.7
2 5 -13 23.3
-2 -5 13 21.6
1 5 -13 14
-1 -5 13 14
0 5 -13 15.8
0 -5 13 14
-1 5 -13 16.3
1 -5 13 14.2
-2 5 -13 25.5
2 -5 13 23.5
-3 5 -13 16.8
3 -5 13 15.4
-4 5 -13 20.9
-4 5 -13 15.9
4 -5 13 17.8
-5 5 -13 20.5
-5 5 -13 16.4
5 -5 13 16.4
5 4 -13 19.3
5 4 -13 16.6
4 4 -13 12.1
3 4 -13 13.8
-3 -4 13 13.8
2 4 -13 17.8
-2 -4 13 14.7
1 4 -13 12.7
-1 -4 13 11.3
0 -4 13 6.9
0 -4 13 9.6
-1 4 -13 11.5
1 -4 13 12.2
-2 4 -13 27.7
2 -4 13 20.4
-3 4 -13 22.8
-3 4 -13 21
3 -4 13 20.1
-4 4 -13 10.5
-4 4 -13 11.4
4 -4 13 11.9
-5 4 -13 11.1
-5 4 -13 12.9
5 -4 13 11
-6 4 -13 13.2
-6 4 -13 16.5
6 -4 13 10.1
6 3 -13 10.9
5 3 -13 28.3
5 3 -13 24.5
4 3 -13 24.8
3 3 -13 9.4
-3 -3 13 9.3
2 3 -13 11.1
-2 -3 13 12.2
1 3 -13 22
-1 -3 13 19.6
0 3 -13 33.7
0 -3 13 30
-1 3 -13 10.8
1 -3 13 12.1
-2 3 -13 16.4
2 -3 13 17
-3 3 -13 22.2
-3 3 -13 17.5
3 -3 13 19.4
-4 3 -13 20.1
-4 3 -13 18.7
-5 3 -13 24.8
-5 3 -13 24.5
5 -3 13 22.4
-6 3 -13 13.3
-6 3 -13 12.5
6 -3 13 9.3
-7 3 -13 15.6
-7 3 -13 17.1
7 -3 13 13.3
6 2 -13 13
6 2 -13 11.4
5 2 -13 10.3
5 2 -13 9.4
4 2 -13 12.3
4 2 -13 14.6
3 2 -13 14.5
2 2 -13 21.3
-2 -2 13 19.1
1 2 -13 10.8
-1 -2 13 9.6
0 2 -13 23.1
0 -2 13 16.9
-1 2 -13 11.9
1 -2 13 14.7
-2 2 -13 8.4
-2 2 -13 6.9
2 -2 13 8.8
-3 2 -13 8
-3 2 -13 10.2
3 -2 13 7.1
-4 2 -13 16.5
-4 2 -13 15.4
4 -2 13 14.5
-5 2 -13 24.5
-5 2 -13 20.3
5 -2 13 18.4
-6 2 -13 15.3
-7 2 -13 11.4
-7 2 -13 13.7
7 -2 13 10.6
6 1 -13 23.1
6 1 -13 22.2
5 1 -13 11.8
5 1 -13 12.2
4 1 -13 16.5
4 1 -13 8.7
3 1 -13 31.2
3 1 -13 28.3
2 1 -13 39.6
1 1 -13 11
-1 -1 13 9.6
0 1 -13 11.1
0 -1 13 10.2
-1 1 -13 7.6
-1 1 -13 12.6
1 -1 13 12.2
-2 1 -13 11.2
-2 1 -13 15.4
2 -1 13 15.3
-3 1 -13 11.7
-3 1 -13 16
3 -1 13 13
-4 1 -13 11.4
-4 1 -13 10.7
4 -1 13 9.2
-5 1 -13 14.6
-5 1 -13 13
5 -1 13 8
-6 1 -13 11.2
6 -1 13 7.6
-7 1 -13 12.2
7 -1 13 11.1
-8 1 -13 12.4
8 -1 13 8.9
6 0 -13 12.9
6 0 -13 15.1
5 0 -13 11.4
5 0 -13 10.4
4 0 -13 11.2
4 0 -13 7.6
3 0 -13 10.6
3 0 -13 9.8
2 0 -13 21.5
2 0 -13 24.2
1 0 -13 22
0 0 -13 12
0 0 13 10.2
-1 0 -13 8.6
-1 0 -13 4.3
1 0 13 7.8
-2 0 -13 15.1
-2 0 -13 22.8
2 0 13 21
-3 0 -13 26.1
-3 0 -13 20.6
3 0 13 22.7
-4 0 -13 8.2
-4 0 -13 7.9
4 0 13 8.6
-5 0 -13 15.2
-5 0 -13 17.7
5 0 13 14.3
-6 0 -13 10.9
6 0 13 9.4
-7 0 -13 16.7
7 0 13 13
-8 0 -13 12.4
8 0 13 8.4
6 -1 -13 10.9
6 -1 -13 10.1
5 -1 -13 18
5 -1 -13 17.6
4 -1 -13 13.1
4 -1 -13 14.3
3 -1 -13 8.5
3 -1 -13 9.8
2 -1 -13 8.8
2 -1 -13 8.1
1 -1 -13 8.1
1 -1 -13 9.8
0 -1 -13 11.5
-1 -1 -13 18.5
-1 -1 -13 9.1
-2 -1 -13 4.9
-2 -1 -13 8.2
2 1 13 8.6
-3 -1 -13 8.7
-3 -1 -13 7.7
3 1 13 7.9
-4 -1 -13 19.6
-4 -1 -13 15
4 1 13 17.2
-5 -1 -13 12.6
5 1 13 12.4
-6 -1 -13 10.3
6 1 13 8.1
7 1 13 13.6
-8 -1 -13 26.9
8 1 13 27.5
8 1 13 20.9
-9 -1 -13 14
9 1 13 13.8
6 -2 -13 10.5
6 -2 -13 12
5 -2 -13 17.9
5 -2 -13 17
4 -2 -13 22.5
4 -2 -13 21
3 -2 -13 18
3 -2 -13 15.3
2 -2 -13 9.1
2 -2 -13 10.3
1 -2 -13 14.2
1 -2 -13 11.6
0 -2 -13 25.6
0 -2 -13 26.4
0 -2 -13 18.2
-1 -2 -13 7.9
-1 -2 -13 8
-1 -2 -13 5.8
-2 -2 -13 9.1
-2 -2 -13 7.2
-3 -2 -13 7.8
-3 -2 -13 8.9
-4 -2 -13 8.4
-4 -2 -13 8.6
-5 -2 -13 17.4
-6 -2 -13 15.6
7 2 13 22.4
-8 -2 -13 23.5
8 2 13 23.5
-9 -2 -13 11.9
9 2 13 13.7
6 -3 -13 17.3
6 -3 -13 18.5
5 -3 -13 13.9
5 -3 -13 10.3
4 -3 -13 12
4 -3 -13 7.7
3 -3 -13 8.5
3 -3 -13 10.8
3 -3 -13 4.2
2 -3 -13 8.3
2 -3 -13 6.1
2 -3 -13 3.8
1 -3 -13 6.6
1 -3 -13 3.4
1 -3 -13 8.7
0 -3 -13 10
0 -3 -13 6.8
0 -3 -13 9.6
-1 -3 -13 21.6
-1 -3 -13 19.1
-2 -3 -13 16.2
-2 -3 -13 16.3
-3 -3 -13 10.7
-3 -3 -13 9.9
-4 -3 -13 7.5
-4 -3 -13 7.5
-4 -3 -13 8
-5 -3 -13 15.5
-5 -3 -13 17.8
-6 -3 -13 12.3
-6 -3 -13 8.9
-7 -3 -13 5.9
-7 -3 -13 16
7 3 13 9.7
-8 -3 -13 13.2
8 3 13 10.7
-9 -3 -13 11.7
9 3 13 11.2
5 -4 -13 8.3
5 -4 -13 11.5
4 -4 -13 12.8
4 -4 -13 8.7
3 -4 -13 11.3
3 -4 -13 10.9
2 -4 -13 20.2
2 -4 -13 27.9
1 -4 -13 17.7
1 -4 -13 14.8
1 -4 -13 20.1
0 -4 -13 8.4
0 -4 -13 5.2
0 -4 -13 5.2
0 -4 -13 5.1
-1 -4 -13 6.6
-1 -4 -13 9.2
-1 -4 -13 6.7
-2 -4 -13 10.2
-2 -4 -13 8.4
-2 -4 -13 11.7
-3 -4 -13 14.2
-3 -4 -13 16.7
-4 -4 -13 12.5
-4 -4 -13 11.4
-5 -4 -13 10.8
-6 -4 -13 8.2
-6 -4 -13 6.3
-7 -4 -13 25.2
7 4 13 23.5
-8 -4 -13 11.9
-8 -4 -13 23
8 4 13 21.4
-9 -4 -13 13.2
9 4 13 10.1
5 -5 -13 14.4
5 -5 -13 8.6
4 -5 -13 9.1
4 -5 -13 14.4
3 -5 -13 5.6
3 -5 -13 11.4
2 -5 -13 4.5
1 -5 -13 16.6
1 -5 -13 8
1 -5 -13 8.5
0 -5 -13 9.9
0 -5 -13 4.2
0 -5 -13 4.5
-1 -5 -13 8.1
-1 -5 -13 14.9
-1 -5 -13 8.9
-2 -5 -13 4.3
-2 -5 -13 4.8
-2 -5 -13 8.5
-3 -5 -13 11.6
-3 -5 -13 10.5
-3 -5 -13 17.6
-4 -5 -13 14.3
-4 -5 -13 15.8
-5 -5 -13 7.6
-6 -5 -13 7.7
-7 -5 -13 5.8
-7 -5 -13 10.4
7 5 13 8.6
-8 -5 -13 14.1
8 5 13 11.6
4 -6 -13 17.8
3 -6 -13 19
3 -6 -13 6.8
2 -6 -13 12.1
1 -6 -13 11.9
0 -6 -13 16.4
-1 -6 -13 28.5
-2 -6 -13 7.5
-2 -6 -13 8.5
-2 -6 -13 18.7
-3 -6 -13 11
-3 -6 -13 5.4
-3 -6 -13 4.9
-4 -6 -13 7.6
-4 -6 -13 6.9
-4 -6 -13 12.2
-5 -6 -13 8.1
-6 -6 -13 11
-7 -6 -13 6.6
7 6 13 8.2
-8 -6 -13 14.5
8 6 13 11.3
3 -7 -13 17
2 -7 -13 22.4
1 -7 -13 12.3
0 -7 -13 13.8
-1 -7 -13 20.2
-2 -7 -13 9.9
-3 -7 -13 11.4
-4 -7 -13 8.4
-4 -7 -13 4.9
-5 -7 -13 9.6
-5 -7 -13 6.8
-6 -7 -13 11.9
-7 -7 -13 8.7
2 -8 -13 14.6
1 -8 -13 10.8
0 -8 -13 13.1
-1 -8 -13 14.5
-2 -8 -13 13.9
-3 -8 -13 12.1
-4 -8 -13 11.9
-5 -8 -13 9.3
-6 -8 -13 8
0 -9 -13 13.4
-1 -9 -13 13.2
-2 -9 -13 14.3
-3 -9 -13 13.1
-4 -9 -13 11.3
-5 -9 -13 11.1
1 6 -14 16.7
-1 -6 14 14.9
0 6 -14 15.6
0 -6 14 15.9
-1 6 -14 10.1
1 -6 14 12.6
-2 6 -14 16.2
2 -6 14 15.7
3 5 -14 19.5
-3 -5 14 19.2
2 5 -14 12
-2 -5 14 10.4
1 5 -14 11.7
-1 -5 14 10.5
0 5 -14 27.2
0 -5 14 25.8
-1 5 -14 36.5
1 -5 14 33.2
-2 5 -14 23.2
2 -5 14 25.1
-3 5 -14 11.1
3 -5 14 12.7
-4 5 -14 16
-4 5 -14 18.8
4 -5 14 17.1
4 4 -14 23.9
3 4 -14 20.2
-3 -4 14 15.3
2 4 -14 17.7
-2 -4 14 15.8
1 4 -14 26.5
-1 -4 14 23.9
0 4 -14 28.6
0 -4 14 27
-1 4 -14 22.1
1 -4 14 21.3
-2 4 -14 19
2 -4 14 19.2
-3 4 -14 17.1
-3 4 -14 13.5
3 -4 14 12.7
-4 4 -14 23.3
-4 4 -14 21.5
4 -4 14 19.2
-5 4 -14 28.8
-5 4 -14 24.7
5 -4 14 22.9
5 3 -14 24.3
5 3 -14 19.9
4 3 -14 11.9
3 3 -14 9.3
2 3 -14 33.3
-2 -3 14 30.5
1 3 -14 49.3
-1 -3 14 21.3
0 3 -14 9.3
0 -3 14 9
-1 3 -14 10.8
1 -3 14 10.6
-3 3 -14 16.8
-3 3 -14 14.3
3 -3 14 13.1
-4 3 -14 24.5
-4 3 -14 19.8
4 -3 14 23.8
-5 3 -14 24.5
-5 3 -14 22.6
5 -3 14 20.3
-6 3 -14 12.8
-6 3 -14 15
6 -3 14 12.1
5 2 -14 15.6
5 2 -14 15.1
4 2 -14 17.5
3 2 -14 17.1
2 2 -14 17.7
-2 -2 14 14.9
1 2 -14 26.2
-1 -2 14 25
0 2 -14 30.6
0 -2 14 28.7
-1 2 -14 10.5
1 -2 14 12.1
-2 2 -14 13.6
-2 2 -14 11.1
2 -2 14 15.2
-3 2 -14 42.7
-3 2 -14 50.39
3 -2 14 46.2
-4 2 -14 29.8
-4 2 -14 48.1
4 -2 14 31.7
-5 2 -14 12.4
-5 2 -14 8.9
5 -2 14 9.2
-6 2 -14 12
-6 2 -14 12.8
6 -2 14 11
-7 2 -14 26.5
-7 2 -14 27.7
7 -2 14 23.7
6 1 -14 12.6
6 1 -14 10.5
5 1 -14 10.6
5 1 -14 12
4 1 -14 21
4 1 -14 24
3 1 -14 32.8
3 1 -14 31.1
2 1 -14 24.5
1 1 -14 14.5
-1 -1 14 13.9
0 1 -14 18.3
0 -1 14 16.7
-1 1 -14 14.6
-1 1 -14 25.7
1 -1 14 25.1
-2 1 -14 22.7
-2 1 -14 31.4
2 -1 14 28.2
-3 1 -14 25.2
-3 1 -14 16.9
3 -1 14 18.5
-4 1 -14 14.2
-4 1 -14 14.3
4 -1 14 13.2
-5 1 -14 25.4
-5 1 -14 39.5
5 -1 14 24.5
-6 1 -14 28.9
-6 1 -14 25.9
6 -1 14 23.9
-7 1 -14 16.8
7 -1 14 12.8
-8 1 -14 20.2
8 -1 14 12.4
6 0 -14 11.9
6 0 -14 13.9
5 0 -14 13.7
5 0 -14 14.5
4 0 -14 15.6
4 0 -14 15.7
3 0 -14 26.3
3 0 -14 25.3
2 0 -14 18.3
2 0 -14 21.5
1 0 -14 9.1
0 0 -14 12.2
-1 0 -14 19.2
-1 0 -14 32
1 0 14 30.5
-2 0 -14 21.5
-2 0 -14 30.3
2 0 14 28.7
-3 0 -14 8.4
-3 0 -14 11
3 0 14 10.8
-4 0 -14 10.6
-4 0 -14 8.7
4 0 14 9.5
-5 0 -14 14
-5 0 -14 13.8
5 0 14 12.6
-6 0 -14 22.1
-6 0 -14 23.8
6 0 14 20.7
-7 0 -14 25.3
7 0 14 22.3
-8 0 -14 15.6
8 0 14 11.8
6 -1 -14 20.6
6 -1 -14 20.3
5 -1 -14 25.7
5 -1 -14 25.6
4 -1 -14 24.7
3 -1 -14 14.3
3 -1 -14 16.2
2 -1 -14 11.8
2 -1 -14 13
1 -1 -14 24.7
1 -1 -14 26
0 -1 -14 28.5
-1 -1 -14 17.3
-1 -1 -14 8.9
-2 -1 -14 12.4
-2 -1 -14 18.5
2 1 14 19.4
-3 -1 -14 18.5
-3 -1 -14 14.1
3 1 14 18
-4 -1 -14 18.9
-4 -1 -14 20.9
4 1 14 19
-5 -1 -14 21.3
-5 -1 -14 24.7
5 1 14 22
-6 -1 -14 20.5
6 1 14 16.3
-7 -1 -14 22.1
7 1 14 16.1
-8 -1 -14 18.7
8 1 14 12.1
5 -2 -14 22.8
5 -2 -14 22.9
4 -2 -14 13.8
4 -2 -14 13.4
3 -2 -14 9.2
3 -2 -14 8.4
2 -2 -14 10.5
2 -2 -14 9.8
1 -2 -14 36.4
1 -2 -14 35.5
0 -2 -14 35.1
0 -2 -14 35.1
-1 -2 -14 14.6
-1 -2 -14 14.7
-1 -2 -14 8.3
-2 -2 -14 9.9
-2 -2 -14 7.1
-3 -2 -14 18
-3 -2 -14 15.1
-4 -2 -14 31.5
-4 -2 -14 35.4
-5 -2 -14 26.3
-5 -2 -14 29.9
-6 -2 -14 17.1
-7 -2 -14 10.7
-8 -2 -14 13.8
8 2 14 13.5
5 -3 -14 14.2
4 -3 -14 11.9
4 -3 -14 14.2
3 -3 -14 11.3
2 -3 -14 20
2 -3 -14 16.3
1 -3 -14 11.1
1 -3 -14 20.1
1 -3 -14 20.5
0 -3 -14 10.7
0 -3 -14 15.8
0 -3 -14 17
-1 -3 -14 17.5
-1 -3 -14 15
-2 -3 -14 9.7
-2 -3 -14 11.5
-3 -3 -14 14.8
-3 -3 -14 16.1
-3 -3 -14 16.9
-4 -3 -14 24.6
-4 -3 -14 25.1
-4 -3 -14 27.3
-5 -3 -14 14.9
-5 -3 -14 17.2
-5 -3 -14 20.6
-6 -3 -14 10.7
-6 -3 -14 12.7
-7 -3 -14 10.5
-7 -3 -14 16.7
-8 -3 -14 12.9
-8 -3 -14 19.7
8 3 14 21.1
5 -4 -14 9.9
5 -4 -14 12.9
4 -4 -14 12.7
4 -4 -14 10.1
3 -4 -14 29.9
3 -4 -14 37.5
2 -4 -14 22.8
2 -4 -14 28.7
1 -4 -14 8.5
1 -4 -14 5.1
1 -4 -14 5.4
0 -4 -14 5.9
0 -4 -14 6.5
0 -4 -14 7.5
0 -4 -14 8.4
-1 -4 -14 18.5
-1 -4 -14 18.2
-1 -4 -14 23.1
-2 -4 -14 25.2
-2 -4 -14 28.3
-3 -4 -14 21.7
-3 -4 -14 20.2
-4 -4 -14 13.7
-4 -4 -14 13.8
-5 -4 -14 9.7
-5 -4 -14 11.7
-5 -4 -14 10.7
-6 -4 -14 13.1
-6 -4 -14 19.4
-7 -4 -14 10.4
-7 -4 -14 16.1
-8 -4 -14 15.4
-8 -4 -14 11.4
8 4 14 12.9
4 -5 -14 20.2
4 -5 -14 11.9
3 -5 -14 13.5
3 -5 -14 7.2
2 -5 -14 11.2
2 -5 -14 20.7
1 -5 -14 10.8
0 -5 -14 4.9
0 -5 -14 5.2
0 -5 -14 10.9
-1 -5 -14 7
-1 -5 -14 13.4
-1 -5 -14 6.1
-2 -5 -14 19.7
-2 -5 -14 19.9
-2 -5 -14 26.9
-3 -5 -14 25.3
-3 -5 -14 20.8
-3 -5 -14 20
-4 -5 -14 6.9
-4 -5 -14 7.7
-5 -5 -14 8.8
-5 -5 -14 7.6
-6 -5 -14 18.1
-7 -5 -14 33.7
-7 -5 -14 22.3
-8 -5 -14 24.3
8 5 14 22.8
3 -6 -14 21.7
2 -6 -14 12.8
2 -6 -14 6.8
1 -6 -14 16.5
0 -6 -14 28
-1 -6 -14 23.4
-2 -6 -14 17.7
-2 -6 -14 6.7
-2 -6 -14 7.2
-3 -6 -14 10.9
-3 -6 -14 10.9
-3 -6 -14 21.7
-4 -6 -14 15
-4 -6 -14 20.3
-5 -6 -14 19.6
-5 -6 -14 16.7
-6 -6 -14 13.9
-7 -6 -14 11.2
-8 -6 -14 19.9
8 6 14 14.6
2 -7 -14 13.9
1 -7 -14 15.1
0 -7 -14 29.9
-1 -7 -14 23.2
-3 -7 -14 12.4
-4 -7 -14 20.1
-4 -7 -14 9.7
-5 -7 -14 18
-5 -7 -14 22.8
-6 -7 -14 11.7
-6 -7 -14 9.8
-7 -7 -14 10.3
1 -8 -14 22.2
0 -8 -14 13.2
-1 -8 -14 18.1
-2 -8 -14 14.3
-3 -8 -14 11.8
-5 -8 -14 15
-6 -8 -14 15
-1 -9 -14 15.5
-2 -9 -14 27.9
-3 -9 -14 34.4
-4 -9 -14 23.7
2 5 -15 25.8
-2 -5 15 19.3
1 5 -15 12.1
-1 -5 15 10.4
0 5 -15 11
0 -5 15 9.7
-1 5 -15 12.5
1 -5 15 12.8
-2 5 -15 19.6
2 -5 15 23.2
-3 5 -15 13.9
3 -5 15 14.9
3 4 -15 19.8
-3 -4 15 18.4
2 4 -15 20.8
-2 -4 15 16.8
1 4 -15 13.5
-1 -4 15 14.8
0 4 -15 13.2
0 -4 15 11.6
-1 4 -15 12.2
1 -4 15 9.4
-2 4 -15 23.5
2 -4 15 22.6
-3 4 -15 19.1
3 -4 15 19.6
-4 4 -15 13.4
-4 4 -15 12.9
4 -4 15 11.6
-5 4 -15 14.7
-5 4 -15 13.5
5 -4 15 11.4
4 3 -15 17.3
4 3 -15 19.6
3 3 -15 9.6
2 3 -15 9.5
-2 -3 15 12.2
1 3 -15 8.6
-1 -3 15 9.7
0 3 -15 13
0 -3 15 11.6
-1 3 -15 12.7
1 -3 15 11.5
-2 3 -15 8.4
2 -3 15 10.4
-3 3 -15 15.6
-3 3 -15 12.4
3 -3 15 15.4
-4 3 -15 24.9
-4 3 -15 21
4 -3 15 23.1
-5 3 -15 10.4
-5 3 -15 14.6
5 -3 15 10.5
-6 3 -15 12.6
-6 3 -15 10.4
6 -3 15 11.5
5 2 -15 22.9
5 2 -15 18.9
4 2 -15 22.1
4 2 -15 25.2
3 2 -15 10.8
2 2 -15 15.6
1 2 -15 14.1
-1 -2 15 24.6
0 2 -15 34.4
0 -2 15 31.3
-1 2 -15 29.1
1 -2 15 25
-2 2 -15 16.2
-2 2 -15 11
2 -2 15 18.5
-3 2 -15 22.5
-3 2 -15 15.8
3 -2 15 21
-4 2 -15 12.1
-4 2 -15 10.9
4 -2 15 9.3
-5 2 -15 14
-5 2 -15 13.6
5 -2 15 10.7
-6 2 -15 12
-6 2 -15 12
6 -2 15 10
7 -2 15 14.2
5 1 -15 13.9
5 1 -15 10.3
4 1 -15 11
4 1 -15 13.9
3 1 -15 17.4
3 1 -15 15.6
2 1 -15 26.9
1 1 -15 11.9
0 1 -15 9.1
0 -1 15 9.2
-1 1 -15 17.1
1 -1 15 16.7
-2 1 -15 17.5
-2 1 -15 10.3
2 -1 15 15.8
-3 1 -15 9.6
-3 1 -15 10.9
3 -1 15 11.9
-4 1 -15 10.1
4 -1 15 10.5
-5 1 -15 25.9
-5 1 -15 22.7
-6 1 -15 26.5
-6 1 -15 29.5
6 -1 15 24.6
-7 1 -15 12.1
-7 1 -15 13.3
7 -1 15 9.8
5 0 -15 10.2
5 0 -15 11.7
4 0 -15 9.8
4 0 -15 11.1
3 0 -15 20.8
2 0 -15 22
2 0 -15 20.4
1 0 -15 12.3
0 0 -15 13
-1 0 -15 18.7
1 0 15 18.8
-2 0 -15 8.7
-2 0 -15 14.8
2 0 15 13.8
-3 0 -15 24.9
-3 0 -15 18.9
3 0 15 24.1
-4 0 -15 11.8
-4 0 -15 10.1
4 0 15 11.6
-5 0 -15 10.1
-5 0 -15 13.1
5 0 15 10.6
-6 0 -15 14.4
-6 0 -15 10.3
6 0 15 10
-7 0 -15 13.7
-7 0 -15 15.9
7 0 15 13.7
-8 0 -15 18.4
8 0 15 14.8
5 -1 -15 11.5
5 -1 -15 14.1
4 -1 -15 13.8
4 -1 -15 14.2
3 -1 -15 8.2
3 -1 -15 10
2 -1 -15 17.4
2 -1 -15 16.8
1 -1 -15 18.7
1 -1 -15 19.9
0 -1 -15 16.1
-1 -1 -15 4.2
-1 -1 -15 8.9
-2 -1 -15 8.7
-2 -1 -15 12.9
-3 -1 -15 14.2
-3 -1 -15 20.1
3 1 15 19.2
-4 -1 -15 12.7
-4 -1 -15 9.9
4 1 15 9.9
-5 -1 -15 17.1
-5 -1 -15 18.1
5 1 15 15
-6 -1 -15 14.6
-6 -1 -15 12.7
6 1 15 10.3
-7 -1 -15 18.3
7 1 15 16.3
-8 -1 -15 15
8 1 15 12.6
5 -2 -15 14
5 -2 -15 12.9
4 -2 -15 29.7
3 -2 -15 20.5
3 -2 -15 19.2
2 -2 -15 9.2
2 -2 -15 8.4
1 -2 -15 9.4
1 -2 -15 8.6
0 -2 -15 15.1
0 -2 -15 18.9
-1 -2 -15 17
-1 -2 -15 8.3
-1 -2 -15 18.2
-2 -2 -15 7.7
-2 -2 -15 10.5
-3 -2 -15 6.1
-3 -2 -15 9.3
-4 -2 -15 13.9
-4 -2 -15 13.5
-5 -2 -15 25.1
-5 -2 -15 23.9
-6 -2 -15 15.1
-7 -2 -15 11.7
-8 -2 -15 13.3
5 -3 -15 15.2
5 -3 -15 13.4
4 -3 -15 12.7
4 -3 -15 18.5
3 -3 -15 12.3
3 -3 -15 13.1
2 -3 -15 8.4
2 -3 -15 12.7
1 -3 -15 8.7
1 -3 -15 6.8
0 -3 -15 9.5
0 -3 -15 7.8
0 -3 -15 4.4
-1 -3 -15 18.4
-1 -3 -15 21.8
-2 -3 -15 13.7
-2 -3 -15 10.5
-2 -3 -15 14.3
-3 -3 -15 17
-3 -3 -15 17
-3 -3 -15 15.6
-4 -3 -15 8.1
-4 -3 -15 7.7
-4 -3 -15 8
-5 -3 -15 13.3
-5 -3 -15 15.3
-5 -3 -15 13.2
-6 -3 -15 11.1
-6 -3 -15 10.7
-7 -3 -15 11.6
-7 -3 -15 7
-8 -3 -15 14
-8 -3 -15 9.2
4 -4 -15 8.4
4 -4 -15 12.6
3 -4 -15 7.3
3 -4 -15 11
2 -4 -15 8.8
2 -4 -15 7.5
1 -4 -15 6.1
1 -4 -15 17.2
1 -4 -15 7.4
0 -4 -15 9.3
0 -4 -15 10.8
-1 -4 -15 8.4
-2 -4 -15 10.5
-2 -4 -15 8
-3 -4 -15 18.8
-3 -4 -15 17.1
-4 -4 -15 13.6
-4 -4 -15 12.2
-5 -4 -15 8.2
-5 -4 -15 7.1
-5 -4 -15 8.1
-6 -4 -15 13
-6 -4 -15 14.8
-7 -4 -15 16.3
-7 -4 -15 12.9
-8 -4 -15 7.8
-8 -4 -15 11.6
4 -5 -15 13
4 -5 -15 7.7
3 -5 -15 13.6
3 -5 -15 7.6
2 -5 -15 23.1
1 -5 -15 14.3
1 -5 -15 21.7
0 -5 -15 6.3
0 -5 -15 5
-1 -5 -15 9.1
-1 -5 -15 6.1
-1 -5 -15 5.7
-2 -5 -15 6.7
-2 -5 -15 9.7
-2 -5 -15 5.7
-3 -5 -15 21.8
-3 -5 -15 20.4
-4 -5 -15 12.2
-4 -5 -15 11
-5 -5 -15 9.6
-5 -5 -15 10.2
-6 -5 -15 10.1
-6 -5 -15 12.8
-6 -5 -15 11
-7 -5 -15 8.2
-7 -5 -15 12.2
-8 -5 -15 15.6
3 -6 -15 15.3
2 -6 -15 14.9
1 -6 -15 11
1 -6 -15 4.1
0 -6 -15 11.1
0 -6 -15 6.4
-1 -6 -15 13.7
-1 -6 -15 5.7
-2 -6 -15 11.8
-2 -6 -15 4.7
-3 -6 -15 6.3
-3 -6 -15 10
-4 -6 -15 9.3
-4 -6 -15 12.7
-5 -6 -15 12.2
-5 -6 -15 11.8
-6 -6 -15 8.3
-6 -6 -15 8.5
-7 -6 -15 9.3
-7 -6 -15 11.2
2 -7 -15 16.2
1 -7 -15 17.7
0 -7 -15 10.1
-1 -7 -15 16.6
-2 -7 -15 14.2
-3 -7 -15 13.4
-4 -7 -15 10.8
-4 -7 -15 5.3
-5 -7 -15 13.4
-6 -7 -15 11.2
-6 -7 -15 10.2
0 -8 -15 14.9
-1 -8 -15 12.3
-2 -8 -15 23.3
-3 -8 -15 12.2
-4 -8 -15 15.8
-5 -8 -15 13
0 5 -16 18.8
0 -5 16 15.7
-1 5 -16 20
1 -5 16 18.5
2 4 -16 17
-2 -4 16 17.8
1 4 -16 11.1
-1 -4 16 10.9
0 4 -16 14.9
0 -4 16 11.5
-1 4 -16 26.9
1 -4 16 27.4
-2 4 -16 22.8
2 -4 16 21.2
-3 4 -16 9.6
3 -4 16 12.7
-4 4 -16 13.5
-4 4 -16 11.2
4 -4 16 11.9
3 3 -16 11.4
2 3 -16 21.6
-2 -3 16 18
1 3 -16 25
-1 -3 16 24.1
0 3 -16 31.6
0 -3 16 27.2
-1 3 -16 25.1
1 -3 16 21.1
-2 3 -16 13.7
2 -3 16 14.8
-3 3 -16 18.2
-3 3 -16 24.6
3 -3 16 24.7
-4 3 -16 20.3
-4 3 -16 29.1
4 -3 16 26.5
-5 3 -16 22.1
-5 3 -16 23.4
5 -3 16 24.2
4 2 -16 15.6
4 2 -16 12.5
3 2 -16 14.3
3 2 -16 9.3
2 2 -16 12.7
1 2 -16 24.8
-1 -2 16 24.7
0 2 -16 21.9
0 -2 16 19.2
-1 2 -16 9
1 -2 16 8.9
-2 2 -16 10.8
2 -2 16 9.7
-3 2 -16 17.1
-3 2 -16 23.9
3 -2 16 22.4
-4 2 -16 25.5
-4 2 -16 20.3
4 -2 16 23.2
-5 2 -16 20.3
-5 2 -16 20.7
5 -2 16 18
-6 2 -16 15.3
-6 2 -16 13
6 -2 16 13.1
4 1 -16 12.2
4 1 -16 13.2
3 1 -16 14.9
3 1 -16 16.1
2 1 -16 28.3
1 1 -16 27.3
0 1 -16 19.9
0 -1 16 18
-1 1 -16 13.9
-2 1 -16 39.7
-2 1 -16 17.2
2 -1 16 32.5
-3 1 -16 25.8
-3 1 -16 19.4
3 -1 16 23
-4 1 -16 17.5
-4 1 -16 24.9
4 -1 16 20.5
-5 1 -16 14.4
-5 1 -16 13.8
5 -1 16 12.9
-6 1 -16 12.1
-6 1 -16 9.9
6 -1 16 10.7
-7 1 -16 11.9
-7 1 -16 11.2
7 -1 16 11.1
4 0 -16 15.7
4 0 -16 16.7
3 0 -16 32.1
3 0 -16 29.3
2 0 -16 15.6
1 0 -16 7.9
0 0 -16 15.2
-1 0 -16 22.8
1 0 16 20.8
-2 0 -16 10.1
-2 0 -16 21.3
2 0 16 18.6
-3 0 -16 12.9
-3 0 -16 8.9
3 0 16 13.2
-4 0 -16 20.4
-4 0 -16 12.7
4 0 16 13.6
-5 0 -16 21.1
-5 0 -16 17.8
5 0 16 28.8
-6 0 -16 29.8
6 0 16 25
-7 0 -16 24.8
-7 0 -16 30.5
7 0 16 22.5
4 -1 -16 25.5
4 -1 -16 25.4
3 -1 -16 26.8
3 -1 -16 25.8
2 -1 -16 18.2
2 -1 -16 19
1 -1 -16 10.5
0 -1 -16 11.5
0 -1 -16 13
-1 -1 -16 24.5
-2 -1 -16 24.1
-2 -1 -16 35.1
-3 -1 -16 23.2
-3 -1 -16 17.6
3 1 16 22.1
-4 -1 -16 14.2
-4 -1 -16 10.2
4 1 16 12.3
-5 -1 -16 14.2
-5 -1 -16 10.8
5 1 16 11.1
-6 -1 -16 24.8
-6 -1 -16 23.7
6 1 16 22
-7 -1 -16 27.1
-7 -1 -16 22.6
7 1 16 24.4
4 -2 -16 11.5
4 -2 -16 14.9
3 -2 -16 11.4
3 -2 -16 13.9
2 -2 -16 10.9
2 -2 -16 13.7
1 -2 -16 25.5
1 -2 -16 45.6
0 -2 -16 26.1
0 -2 -16 28.1
-1 -2 -16 21.9
-1 -2 -16 11.3
-1 -2 -16 20.8
-2 -2 -16 14.7
-2 -2 -16 9.4
-2 -2 -16 13.9
-3 -2 -16 17.9
-4 -2 -16 23.5
-4 -2 -16 18.9
-5 -2 -16 19.3
-5 -2 -16 19.5
-6 -2 -16 14.1
-6 -2 -16 19.6
-7 -2 -16 14.4
-7 -2 -16 16.4
-8 -2 -16 16.8
4 -3 -16 17.1
4 -3 -16 21.2
3 -3 -16 11.9
3 -3 -16 13.3
2 -3 -16 12
2 -3 -16 11.7
1 -3 -16 15.5
1 -3 -16 17.2
0 -3 -16 25.6
0 -3 -16 24.1
-1 -3 -16 14.5
-1 -3 -16 14.9
-1 -3 -16 8.6
-2 -3 -16 17.5
-2 -3 -16 15.9
-2 -3 -16 12.2
-3 -3 -16 14.4
-3 -3 -16 14.6
-3 -3 -16 11.5
-4 -3 -16 17.8
-4 -3 -16 16.4
-4 -3 -16 21.5
-5 -3 -16 29.3
-5 -3 -16 26.3
-5 -3 -16 27.3
-6 -3 -16 12.6
-6 -3 -16 16.9
-6 -3 -16 23.1
-7 -3 -16 12.2
-7 -3 -16 8
-8 -3 -16 12
-8 -3 -16 16.3
4 -4 -16 15.9
4 -4 -16 11.8
3 -4 -16 17.6
3 -4 -16 22.4
2 -4 -16 15.2
2 -4 -16 18.8
1 -4 -16 20.9
1 -4 -16 14.1
0 -4 -16 17.1
0 -4 -16 13.5
0 -4 -16 9.9
-1 -4 -16 13.2
-1 -4 -16 11.6
-2 -4 -16 29.8
-2 -4 -16 26.2
-3 -4 -16 39.9
-3 -4 -16 36.6
-4 -4 -16 19
-4 -4 -16 19.9
-4 -4 -16 19.1
-5 -4 -16 15
-5 -4 -16 15.2
-5 -4 -16 18.7
-6 -4 -16 21.5
-6 -4 -16 17.5
-6 -4 -16 20.6
-7 -4 -16 9.5
-7 -4 -16 14.8
3 -5 -16 18.3
3 -5 -16 11.4
2 -5 -16 27.7
2 -5 -16 18.8
1 -5 -16 17.6
0 -5 -16 5
0 -5 -16 10.2
-1 -5 -16 7.2
-1 -5 -16 12
-2 -5 -16 23.9
-3 -5 -16 15.7
-3 -5 -16 21.8
-4 -5 -16 12.1
-4 -5 -16 15.8
-5 -5 -16 10.8
-5 -5 -16 8
-6 -5 -16 13.6
-6 -5 -16 10.1
-6 -5 -16 11.2
-7 -5 -16 25.8
-7 -5 -16 19.9
2 -6 -16 16.5
1 -6 -16 16.9
0 -6 -16 15.4
0 -6 -16 6.3
-1 -6 -16 6.2
-1 -6 -16 13.9
-2 -6 -16 21.2
-2 -6 -16 9.7
-3 -6 -16 23.2
-3 -6 -16 10.8
-4 -6 -16 10.6
-4 -6 -16 7.9
-5 -6 -16 8.6
-6 -6 -16 10.9
-6 -6 -16 10.7
-7 -6 -16 18.5
-7 -6 -16 26.5
-7 -6 -16 15.9
1 -7 -16 14.5
0 -7 -16 23.4
-1 -7 -16 26.6
-2 -7 -16 23.1
-3 -7 -16 12.7
-4 -7 -16 22.5
-5 -7 -16 20
-6 -7 -16 14.8
-6 -7 -16 12.8
-1 -8 -16 24.4
-2 -8 -16 12.1
-3 -8 -16 13.7
-4 -8 -16 13.6
-1 -4 17 14.2
0 4 -17 16.8
0 -4 17 13.9
-1 4 -17 11.8
1 -4 17 11.7
-2 4 -17 21.3
2 -4 17 21.2
2 3 -17 22.2
1 3 -17 18.3
-1 -3 17 13.2
0 3 -17 12.9
0 -3 17 11.2
-1 3 -17 9.2
1 -3 17 11
-2 3 -17 13.2
2 -3 17 14.6
-3 3 -17 25.8
3 -3 17 24.4
-4 3 -17 15.4
-4 3 -17 16.8
4 -3 17 19.3
3 2 -17 15.3
3 2 -17 17.3
2 2 -17 10.6
1 2 -17 12.2
-1 -2 17 13.8
0 2 -17 26.2
0 -2 17 26.5
-1 2 -17 22.7
1 -2 17 20.6
-2 2 -17 10.8
2 -2 17 10.4
-3 2 -17 14.7
-3 2 -17 9.1
3 -2 17 12.5
-4 2 -17 11.7
-4 2 -17 11.7
4 -2 17 10.2
-5 2 -17 22.2
5 -2 17 17.9
3 1 -17 13.3
3 1 -17 12.6
2 1 -17 21.8
2 1 -17 20.2
1 1 -17 19.3
0 1 -17 18.6
0 -1 17 15.7
-1 1 -17 23
1 -1 17 20.6
-2 1 -17 11.1
-2 1 -17 6.5
2 -1 17 11.8
-3 1 -17 10.2
-3 1 -17 7.4
3 -1 17 10.5
-4 1 -17 9.5
-4 1 -17 10.4
4 -1 17 9.4
-5 1 -17 19.7
-5 1 -17 19.1
5 -1 17 23
-6 1 -17 18.7
-6 1 -17 20.6
6 -1 17 16.2
4 0 -17 13.1
4 0 -17 11.5
3 0 -17 14.7
3 0 -17 15.7
2 0 -17 28.7
2 0 -17 28
1 0 -17 22.2
1 0 -17 25.4
-1 0 -17 10.5
-2 0 -17 8
2 0 17 14.9
-3 0 -17 11.2
-3 0 -17 7.8
3 0 17 11
-4 0 -17 11.1
-4 0 -17 11.4
4 0 17 11.4
-5 0 -17 15.3
-5 0 -17 9.4
5 0 17 10.5
-6 0 -17 11.6
-6 0 -17 10.9
6 0 17 11.2
4 -1 -17 9.8
4 -1 -17 12.1
3 -1 -17 11.3
3 -1 -17 10.7
2 -1 -17 16.4
2 -1 -17 14.5
1 -1 -17 24.3
1 -1 -17 23.9
0 -1 -17 12.4
0 -1 -17 11.8
-1 -1 -17 12.3
-2 -1 -17 14.4
-2 -1 -17 7.3
-3 -1 -17 16.1
-3 -1 -17 25
-4 -1 -17 19.3
-4 -1 -17 14
4 1 17 15.6
-5 -1 -17 10.7
-5 -1 -17 12.4
5 1 17 12.6
-6 -1 -17 12.2
-6 -1 -17 13.9
6 1 17 13.1
-7 -1 -17 15.1
-7 -1 -17 14.3
7 1 17 15.5
4 -2 -17 12.4
4 -2 -17 12.1
3 -2 -17 11.5
3 -2 -17 9
2 -2 -17 9.9
2 -2 -17 10.8
1 -2 -17 11
1 -2 -17 9.5
0 -2 -17 8.8
0 -2 -17 9.4
-1 -2 -17 11.2
-1 -2 -17 11.8
-2 -2 -17 7
-2 -2 -17 13.7
-3 -2 -17 9.8
-4 -2 -17 12.9
-4 -2 -17 11.2
-5 -2 -17 12.6
-5 -2 -17 14.2
-6 -2 -17 10.7
-7 -2 -17 11.7
-7 -2 -17 12.7
3 -3 -17 22.1
2 -3 -17 8
2 -3 -17 11.6
1 -3 -17 8.3
1 -3 -17 9.5
0 -3 -17 17.4
0 -3 -17 18.9
-1 -3 -17 19.5
-1 -3 -17 10
-1 -3 -17 17.5
-1 -3 -17 10.7
-2 -3 -17 6.7
-2 -3 -17 10.5
-3 -3 -17 8.5
-3 -3 -17 6.2
-3 -3 -17 8.5
-4 -3 -17 12.2
-4 -3 -17 12.4
-4 -3 -17 10.5
-5 -3 -17 10.1
-5 -3 -17 11.1
-5 -3 -17 10.1
-6 -3 -17 13.5
-6 -3 -17 14.2
-6 -3 -17 14.5
-7 -3 -17 10.7
-7 -3 -17 10.5
-7 -3 -17 6.9
3 -4 -17 9.3
3 -4 -17 13.2
2 -4 -17 13.6
2 -4 -17 9.5
1 -4 -17 7.8
1 -4 -17 9.1
0 -4 -17 7
0 -4 -17 10.5
-1 -4 -17 20.1
-1 -4 -17 13.3
-2 -4 -17 20.4
-2 -4 -17 17.9
-2 -4 -17 23.7
-3 -4 -17 8.7
-3 -4 -17 9
-4 -4 -17 13.3
-4 -4 -17 13
-4 -4 -17 12.5
-5 -4 -17 12.7
-5 -4 -17 11.3
-5 -4 -17 9.2
-6 -4 -17 20
-6 -4 -17 15.5
-6 -4 -17 19.7
-7 -4 -17 9.7
-7 -4 -17 12.8
-7 -4 -17 10.9
2 -5 -17 19.4
2 -5 -17 14.2
1 -5 -17 23.9
1 -5 -17 15.5
0 -5 -17 13.8
0 -5 -17 7.4
-1 -5 -17 6.6
-1 -5 -17 11.9
-2 -5 -17 9.8
-2 -5 -17 7.1
-3 -5 -17 11.5
-3 -5 -17 14
-4 -5 -17 10.6
-4 -5 -17 15.9
-5 -5 -17 9.5
-5 -5 -17 9.8
-6 -5 -17 10.6
-6 -5 -17 10.1
-6 -5 -17 12.1
-7 -5 -17 16.4
-7 -5 -17 12.3
-7 -5 -17 14.7
1 -6 -17 16
0 -6 -17 17.5
-1 -6 -17 6.4
-1 -6 -17 16.2
-2 -6 -17 7.2
-2 -6 -17 14.1
-3 -6 -17 14.7
-3 -6 -17 10.9
-4 -6 -17 18.1
-4 -6 -17 12.6
-5 -6 -17 12.2
-5 -6 -17 10.4
-6 -6 -17 7.8
-6 -6 -17 12.1
0 -7 -17 12.9
-1 -7 -17 19.6
-2 -7 -17 22.3
-3 -7 -17 12.3
-4 -7 -17 12.9
-5 -7 -17 11.8
0 3 -18 29
0 -3 18 25.8
-1 3 -18 28.4
1 -3 18 25.1
-2 3 -18 19.3
2 -3 18 16.1
3 -3 18 10.3
2 2 -18 16
1 2 -18 32.2
0 2 -18 11.1
0 -2 18 12.7
-1 2 -18 9.5
1 -2 18 11.8
-2 2 -18 15.4
2 -2 18 17.4
-3 2 -18 14.3
-3 2 -18 10.7
3 -2 18 15.2
-4 2 -18 10.5
-4 2 -18 11
4 -2 18 11
2 1 -18 13.5
2 1 -18 12.2
1 1 -18 18
0 1 -18 24.4
-1 1 -18 19.8
1 -1 18 19.7
-2 1 -18 9.6
2 -1 18 12
-3 1 -18 21.6
3 -1 18 21.6
-4 1 -18 31.2
-4 1 -18 40.7
-5 1 -18 21.1
-5 1 -18 17.2
5 -1 18 17.5
3 0 -18 19.5
3 0 -18 18.6
2 0 -18 28.3
2 0 -18 23.4
1 0 -18 21.2
1 0 -18 20.8
0 0 -18 15.6
-1 0 -18 18.5
-2 0 -18 21.2
-2 0 -18 8.6
-3 0 -18 13.6
-3 0 -18 23
3 0 18 23.5
-4 0 -18 15
-4 0 -18 21.1
4 0 18 17.4
-5 0 -18 16.9
-5 0 -18 20.8
5 0 18 17.3
-6 0 -18 22.8
-6 0 -18 30.1
6 0 18 22.3
3 -1 -18 17.3
3 -1 -18 15.2
2 -1 -18 23.3
2 -1 -18 22.6
1 -1 -18 11.4
1 -1 -18 10.8
0 -1 -18 10.9
0 -1 -18 10.9
-1 -1 -18 30
-2 -1 -18 13.9
-2 -1 -18 28
-3 -1 -18 11.4
-3 -1 -18 19.2
-4 -1 -18 11.1
-4 -1 -18 8
-5 -1 -18 12.5
-5 -1 -18 10.9
-6 -1 -18 14.4
-6 -1 -18 15.8
3 -2 -18 21.9
3 -2 -18 21.9
2 -2 -18 18.7
2 -2 -18 13.6
1 -2 -18 13.4
0 -2 -18 19.2
0 -2 -18 19.5
-1 -2 -18 20.3
-1 -2 -18 17.6
-2 -2 -18 10.2
-2 -2 -18 21.4
-2 -2 -18 18.8
-3 -2 -18 23.1
-3 -2 -18 20.7
-4 -2 -18 8
-4 -2 -18 12.6
-5 -2 -18 13.8
-5 -2 -18 14.1
-6 -2 -18 21.6
-6 -2 -18 19.5
2 -3 -18 10
1 -3 -18 14.6
1 -3 -18 12.3
0 -3 -18 26.7
0 -3 -18 29.7
-1 -3 -18 19.3
-1 -3 -18 21.4
-2 -3 -18 11.9
-2 -3 -18 7.4
-2 -3 -18 11.9
-3 -3 -18 11.2
-3 -3 -18 10.1
-3 -3 -18 9.3
-4 -3 -18 17.1
-4 -3 -18 21.4
-4 -3 -18 19.3
-5 -3 -18 24.6
-5 -3 -18 20.7
-5 -3 -18 23.3
-6 -3 -18 15.7
-6 -3 -18 17.6
-6 -3 -18 17.7
2 -4 -18 13
2 -4 -18 8.9
1 -4 -18 14.7
1 -4 -18 19.5
0 -4 -18 17.1
0 -4 -18 26.6
-1 -4 -18 16.1
-1 -4 -18 11.9
-1 -4 -18 9.5
-2 -4 -18 7.4
-2 -4 -18 9.7
-3 -4 -18 10.1
-3 -4 -18 8.1
-3 -4 -18 9
-4 -4 -18 18.8
-4 -4 -18 16.6
-4 -4 -18 16.8
-5 -4 -18 19.5
-5 -4 -18 19.6
-6 -4 -18 15.2
-6 -4 -18 13
-6 -4 -18 11.6
1 -5 -18 14.1
1 -5 -18 22
0 -5 -18 11.6
0 -5 -18 7.3
-1 -5 -18 14
-1 -5 -18 7.2
-2 -5 -18 22.9
-2 -5 -18 15.3
-3 -5 -18 20.9
-3 -5 -18 14.1
-4 -5 -18 15.6
-4 -5 -18 15
-4 -5 -18 18.3
-5 -5 -18 12.8
-5 -5 -18 12.3
-5 -5 -18 14.6
-6 -5 -18 11.8
-6 -5 -18 12.6
-6 -5 -18 11.9
0 -6 -18 16.8
-1 -6 -18 10.3
-2 -6 -18 16.1
-2 -6 -18 9.8
-3 -6 -18 25.9
-3 -6 -18 15.9
-4 -6 -18 10.4
-4 -6 -18 14.1
-5 -6 -18 9.3
-5 -6 -18 11.6
-2 -7 -18 16.6
-3 -7 -18 17.2
0 2 -19 9.6
-1 2 -19 9.3
1 -2 19 14.6
-2 2 -19 13.8
2 -2 19 13.5
1 1 -19 12.4
0 1 -19 22
-1 1 -19 29.9
-2 1 -19 16.2
2 -1 19 13.7
-3 1 -19 14.7
3 -1 19 14
-4 1 -19 12.2
4 -1 19 12.7
2 0 -19 13.6
1 0 -19 17.8
1 0 -19 15.3
0 0 -19 13.9
-1 0 -19 16.8
-2 0 -19 17.7
-3 0 -19 10.5
3 0 19 10.6
-4 0 -19 12.5
-4 0 -19 8.9
4 0 19 10.9
-5 0 -19 17.8
-5 0 -19 12.1
5 0 19 18.2
2 -1 -19 17.8
2 -1 -19 19.6
1 -1 -19 17.8
1 -1 -19 16.1
0 -1 -19 9.1
0 -1 -19 10.3
-1 -1 -19 12.4
-1 -1 -19 10.8
-2 -1 -19 8.8
-3 -1 -19 10.6
-3 -1 -19 16.8
-4 -1 -19 16.5
-4 -1 -19 12.7
-5 -1 -19 11.8
-5 -1 -19 10.3
2 -2 -19 12.5
2 -2 -19 14.3
1 -2 -19 17.2
1 -2 -19 16.6
0 -2 -19 15.8
0 -2 -19 14.9
-1 -2 -19 11.3
-1 -2 -19 11.2
-2 -2 -19 9.6
-2 -2 -19 9.8
-3 -2 -19 15.7
-3 -2 -19 17.4
-3 -2 -19 19.9
-4 -2 -19 16.9
-4 -2 -19 14.2
-4 -2 -19 19.4
-5 -2 -19 10
-5 -2 -19 10.8
1 -3 -19 12.8
1 -3 -19 10.3
0 -3 -19 14.5
0 -3 -19 13.3
-1 -3 -19 13.2
-1 -3 -19 13.2
-2 -3 -19 11.4
-2 -3 -19 12.8
-2 -3 -19 5.6
-3 -3 -19 8.7
-3 -3 -19 11.4
-4 -3 -19 13.1
-4 -3 -19 12.9
-4 -3 -19 9.3
-5 -3 -19 19.2
-5 -3 -19 16.6
-5 -3 -19 17.5
1 -4 -19 9.3
1 -4 -19 13.7
0 -4 -19 9.7
0 -4 -19 11.7
-1 -4 -19 11.5
-1 -4 -19 14.1
-2 -4 -19 16
-2 -4 -19 19.4
-2 -4 -19 24.8
-3 -4 -19 10.7
-3 -4 -19 7
-3 -4 -19 8.6
-4 -4 -19 14.2
-4 -4 -19 13.3
-5 -4 -19 9.6
-5 -4 -19 10.2
0 -5 -19 8.3
0 -5 -19 13.2
-1 -5 -19 8
-1 -5 -19 14.3
-2 -5 -19 12.4
-2 -5 -19 8.2
-2 -5 -19 8.8
-3 -5 -19 14.5
-3 -5 -19 10.4
-3 -5 -19 11.4
-4 -5 -19 13.1
-4 -5 -19 15.2
-4 -5 -19 13.1
-5 -5 -19 12.6
-5 -5 -19 10.6
-5 -5 -19 12
-2 -6 -19 13.9
-3 -6 -19 12.4
-3 -6 -19 13.4
0 0 -20 25.3
0 0 -20 25.2
-1 0 -20 16.4
-2 0 -20 16.3
-3 0 -20 23.3
0 -1 -20 11.7
0 -1 -20 12.5
-1 -1 -20 13.1
-1 -1 -20 14.8
-2 -1 -20 14.4
-3 -1 -20 14.5
-4 -1 -20 10.3
-4 -1 -20 9.5
0 -2 -20 9.6
0 -2 -20 11.8
-1 -2 -20 11.5
-1 -2 -20 13.8
-2 -2 -20 24.2
-2 -2 -20 25.3
-3 -2 -20 24.4
-3 -2 -20 24.9
-4 -2 -20 18.7
-4 -2 -20 16.7
-4 -2 -20 12.1
0 -3 -20 20.1
0 -3 -20 18.8
-1 -3 -20 22.8
-1 -3 -20 18.3
-2 -3 -20 16.6
-2 -3 -20 19.9
-3 -3 -20 18.1
-3 -3 -20 14.3
-3 -3 -20 12.5
-4 -3 -20 16.9
-4 -3 -20 10.8
-4 -3 -20 18.5
-1 -4 -20 21.7
-1 -4 -20 16.4
-2 -4 -20 11.3
-2 -4 -20 11.9
-3 -4 -20 12
-3 -4 -20 10.5
-3 -4 -20 17.7
-4 -4 -20 8.9
-4 -4 -20 11.6
-4 -4 -20 9.8

_iucr_refine_fcf_details         
;
data_21srv076
_computing_structure_refinement   'olex2.refine 1.5-beta (Bourhis et al., 2015)'
_shelx_refln_list_code            4
loop_
  _space_group_symop_id
  _space_group_symop_operation_xyz
  1  x,y,z
  2  -x,-y,-z

_space_group_crystal_system       triclinic
_space_group_IT_number            2
_space_group_name_H-M_alt         'P -1'
_space_group_name_Hall            '-P 1'
_symmetry_space_group_name_H-M    'P -1'
_symmetry_space_group_name_Hall   '-P 1'
_symmetry_Int_Tables_number       2
_cell_length_a                    7.0485(2)
_cell_length_b                    7.2975(2)
_cell_length_c                    14.1070(5)
_cell_angle_alpha                 78.535(2)
_cell_angle_beta                  78.684(1)
_cell_angle_gamma                 79.098(1)
_cell_volume                      688.75(4)
loop_
  _refln_index_h
  _refln_index_k
  _refln_index_l
  _refln_F_squared_calc
  _refln_F_squared_meas
  _refln_F_squared_sigma
  _refln_F_squared_weight
  _refln_observed_status
-9 -4 1 88.161 103.958 25.325 32.021 o
-9 -4 2 343.459 375.932 32.906 15.864 o
-9 -3 1 1.900 -10.485 12.591 148.735 o
-9 -3 2 9.300 5.951 16.651 83.167 o
-9 -3 3 196.643 169.748 34.963 16.606 o
-9 -2 1 1.499 35.015 19.335 61.405 o
-9 -2 2 7.365 20.753 18.697 65.674 o
-9 -2 3 177.717 196.266 27.572 24.634 o
-9 -2 4 39.620 53.165 16.345 75.675 o
-9 -1 1 0.669 28.723 15.466 95.195 o
-9 -1 2 503.948 521.958 49.359 7.763 o
-9 -1 3 42.094 56.277 25.988 32.780 o
-9 -1 4 9.636 25.920 14.307 107.781 o
-9 0 1 83.265 73.979 18.519 55.371 o
-9 0 2 472.378 348.683 83.472 3.176 o
-9 0 3 21.964 48.801 9.734 186.405 o
-9 0 4 596.866 649.247 39.450 10.190 o
-9 1 1 1.226 0.689 7.790 384.792 o
-9 1 2 556.225 520.162 42.945 9.438 o
-9 1 3 4.276 23.516 9.087 253.365 o
-9 2 1 45.412 59.500 12.653 111.313 o
-8 -6 1 2.078 19.258 20.940 53.226 o
-8 -6 2 392.945 400.260 45.433 9.383 o
-8 -5 1 0.201 5.315 13.418 130.601 o
-8 -5 2 3.460 6.150 13.080 135.342 o
-8 -5 3 35.072 46.358 16.581 75.184 o
-8 -5 4 58.132 29.595 24.119 37.526 o
-8 -5 5 0.360 5.138 24.960 38.039 o
-8 -4 1 437.057 468.512 31.232 15.689 o
-8 -4 2 3.014 -10.003 13.617 126.783 o
-8 -4 3 126.186 102.549 19.323 47.312 o
-8 -4 4 32.963 23.858 14.805 94.748 o
-8 -4 5 39.894 79.395 33.177 20.542 o
-8 -4 6 132.333 158.813 43.844 11.445 o
-8 -3 1 77.235 92.145 18.774 53.895 o
-8 -3 2 825.275 887.425 40.102 8.656 o
-8 -3 3 18.250 46.346 15.269 90.603 o
-8 -3 4 274.183 278.821 25.413 24.716 o
-8 -3 5 507.917 537.156 30.391 15.232 o
-8 -3 6 117.480 124.537 18.901 48.708 o
-8 -3 7 133.663 120.765 21.398 39.652 o
-8 -2 1 117.126 157.912 22.624 36.292 o
-8 -2 2 415.315 436.826 30.143 16.806 o
-8 -2 3 23.612 41.852 15.705 85.481 o
-8 -2 4 290.468 297.565 28.597 20.580 o
-8 -2 5 0.326 8.330 7.648 385.710 o
-8 -2 6 102.583 78.892 18.550 53.225 o
-8 -2 7 367.800 427.723 26.217 20.726 o
-8 -2 8 441.160 368.369 28.606 18.055 o
-8 -1 1 19.292 23.367 12.924 125.892 o
-8 -1 2 459.189 453.767 22.904 22.055 o
-8 -1 3 5.465 9.875 5.049 725.055 o
-8 -1 4 147.046 176.235 13.472 67.022 o
-8 -1 5 68.367 68.466 12.524 103.224 o
-8 -1 6 11.541 31.968 9.826 205.054 o
-8 -1 7 156.741 181.826 22.061 35.507 o
-8 -1 8 10.767 17.867 8.263 289.476 o
-8 0 1 539.034 514.251 21.223 21.491 o
-8 0 2 72.675 76.051 11.185 116.244 o
-8 0 3 227.260 251.197 16.711 43.571 o
-8 0 4 312.252 336.240 18.481 33.311 o
-8 0 5 0.837 5.422 13.070 137.184 o
-8 0 6 410.464 454.088 26.305 19.790 o
-8 0 7 0.457 -12.801 9.628 255.636 o
-8 0 8 1.594 19.814 9.946 222.217 o
-8 1 1 0.201 -11.110 11.951 166.312 o
-8 1 2 550.328 570.076 27.725 16.263 o
-8 1 3 65.729 65.870 12.133 109.156 o
-8 1 4 352.641 381.839 20.698 27.812 o
-8 1 5 294.134 364.668 21.182 29.081 o
-8 1 6 242.257 245.884 23.744 28.299 o
-8 1 7 82.762 122.380 20.252 46.244 o
-8 2 1 166.077 212.750 29.167 22.579 o
-8 2 2 14.847 22.721 10.583 182.252 o
-8 2 3 0.061 14.769 11.238 180.795 o
-8 2 4 309.122 362.818 21.750 27.843 o
-8 2 5 36.200 54.469 12.188 122.809 o
-8 2 6 859.889 932.248 35.799 9.576 o
-8 2 7 42.820 99.744 14.120 89.514 o
-8 3 1 33.782 63.158 13.550 103.362 o
-8 3 2 26.406 41.548 13.652 108.199 o
-8 3 3 75.475 87.925 26.068 31.064 o
-8 3 4 2.517 20.541 12.126 152.387 o
-8 3 5 90.465 117.147 16.202 64.205 o
-8 4 1 73.840 87.065 15.450 73.602 o
-8 4 2 489.479 477.159 26.193 18.601 o
-7 -7 1 867.708 879.402 59.456 5.042 o
-7 -7 2 70.251 62.447 23.745 37.357 o
-7 -7 3 0.549 -15.331 19.258 64.047 o
-7 -6 1 2.633 31.971 18.510 66.844 o
-7 -6 2 691.135 707.785 54.408 6.157 o
-7 -6 3 185.989 205.085 36.459 15.397 o
-7 -6 4 744.030 720.498 55.156 5.937 o
-7 -6 5 404.974 401.943 44.498 9.660 o
-7 -6 6 113.852 147.312 34.776 17.663 o
-7 -5 1 110.112 120.762 29.167 24.396 o
-7 -5 2 20.057 11.592 18.697 64.650 o
-7 -5 3 42.891 17.014 28.606 27.819 o
-7 -5 4 125.912 118.893 30.663 22.111 o
-7 -5 5 36.552 41.003 14.664 93.060 o
-7 -5 6 796.962 794.804 36.522 9.941 o
-7 -5 7 26.930 49.836 14.411 97.284 o
-7 -4 1 13.177 21.022 13.645 117.214 o
-7 -4 2 2.644 21.290 12.129 151.993 o
-7 -4 3 18.358 24.764 12.954 125.481 o
-7 -4 4 1.936 13.275 17.014 80.465 o
-7 -4 5 29.976 21.555 12.451 129.344 o
-7 -4 6 3.775 -0.486 7.642 389.533 o
-7 -4 7 29.066 25.910 7.526 275.365 o
-7 -4 8 164.806 100.344 11.098 84.646 o
-7 -4 9 1.876 -8.942 8.193 347.429 o
-7 -3 1 37.371 36.278 14.001 101.009 o
-7 -3 2 1154.900 1196.990 52.155 5.373 o
-7 -3 3 32.823 49.598 14.869 90.770 o
-7 -3 4 68.514 79.757 19.809 50.574 o
-7 -3 5 248.922 223.782 13.837 51.203 o
-7 -3 6 58.674 61.943 7.226 204.544 o
-7 -3 7 37.574 28.368 8.080 233.214 o
-7 -3 8 10.190 10.958 8.175 305.434 o
-7 -3 9 0.472 3.924 7.669 392.928 o
-7 -2 1 116.591 102.443 26.820 28.264 o
-7 -2 2 2468.960 2424.770 67.203 2.585 o
-7 -2 3 15.264 22.868 4.702 581.027 o
-7 -2 4 1118.880 1102.820 23.773 10.968 o
-7 -2 5 0.212 9.828 4.818 887.046 o
-7 -2 6 762.223 745.112 26.280 14.109 o
-7 -2 7 66.281 73.440 11.142 120.128 o
-7 -2 8 49.779 56.229 11.446 127.481 o
-7 -2 9 637.418 563.790 39.233 10.274 o
-7 -2 10 1.656 -6.068 20.380 57.090 o
-7 -1 1 2.235 -0.090 6.342 569.030 o
-7 -1 2 62.840 100.463 7.427 174.399 o
-7 -1 3 1.313 0.557 4.694 1026.980 o
-7 -1 4 1401.100 1417.390 35.404 6.949 o
-7 -1 5 20.339 39.111 7.693 272.125 o
-7 -1 6 1108.580 1086.790 36.807 8.101 o
-7 -1 7 39.341 65.565 16.640 72.444 o
-7 -1 8 349.912 329.833 22.329 26.411 o
-7 -1 9 31.021 44.336 12.918 116.232 o
-7 -1 10 111.489 98.013 18.238 52.953 o
-7 0 1 45.160 56.871 10.038 155.261 o
-7 0 2 5.329 11.752 7.178 400.310 o
-7 0 3 73.091 105.714 12.239 98.879 o
-7 0 4 86.259 95.138 10.028 120.653 o
-7 0 5 3.694 6.880 10.920 191.354 o
-7 0 6 465.003 450.296 24.471 20.567 o
-7 0 7 44.423 52.201 11.957 123.116 o
-7 0 8 486.156 516.774 23.765 20.283 o
-7 0 9 62.828 72.566 23.930 36.944 o
-7 0 10 140.875 155.553 16.346 55.587 o
-7 0 11 4.875 10.511 14.188 114.079 o
-7 1 1 6.390 6.820 6.499 484.087 o
-7 1 2 21.179 36.099 10.100 183.284 o
-7 1 3 62.485 80.487 17.822 60.779 o
-7 1 4 2.433 -1.464 9.688 248.834 o
-7 1 5 428.352 454.098 21.721 23.838 o
-7 1 6 10.654 21.334 9.655 219.704 o
-7 1 7 148.338 169.050 16.865 52.150 o
-7 1 8 199.919 270.159 21.591 33.106 o
-7 1 9 17.577 53.266 12.640 124.458 o
-7 1 10 402.571 420.203 30.485 16.784 o
-7 2 1 7.079 16.385 9.483 236.228 o
-7 2 2 1396.070 1473.950 40.392 6.206 o
-7 2 3 13.539 35.509 10.663 175.128 o
-7 2 4 275.594 308.819 19.788 32.959 o
-7 2 5 70.070 101.675 15.989 69.405 o
-7 2 6 171.675 207.867 19.429 40.833 o
-7 2 7 131.880 145.465 17.358 52.711 o
-7 2 8 72.284 85.874 17.192 62.851 o
-7 2 9 297.207 331.053 20.227 31.022 o
-7 2 10 64.945 57.824 17.236 65.290 o
-7 3 1 114.358 137.593 16.126 60.419 o
-7 3 2 1112.480 1125.820 35.956 8.194 o
-7 3 3 9.412 7.285 9.751 228.054 o
-7 3 4 556.846 596.107 26.847 16.593 o
-7 3 5 52.336 72.623 13.435 97.528 o
-7 3 6 93.847 164.867 36.440 16.328 o
-7 3 7 12.721 28.541 11.775 150.795 o
-7 3 8 323.805 392.408 37.954 12.876 o
-7 3 9 173.400 181.548 22.945 32.917 o
-7 4 1 478.702 493.276 42.099 10.067 o
-7 4 2 124.872 152.082 18.176 49.812 o
-7 4 3 132.821 154.620 20.071 42.698 o
-7 4 4 421.516 463.510 28.347 17.914 o
-7 4 5 37.760 30.736 25.241 35.239 o
-7 4 6 253.689 286.576 23.219 28.252 o
-7 4 7 55.706 53.754 13.771 95.664 o
-7 5 1 51.063 53.578 12.416 113.426 o
-7 5 2 52.535 84.848 15.273 78.951 o
-7 5 3 73.344 83.717 14.331 82.524 o
-7 5 4 123.058 145.752 28.013 25.625 o
-7 5 5 172.839 204.370 19.940 39.500 o
-6 -8 1 51.044 49.807 9.837 157.623 o
-6 -8 2 33.790 27.654 9.348 196.367 o
-6 -8 3 83.800 75.605 21.305 43.921 o
-6 -7 1 167.967 181.601 13.112 65.403 o
-6 -7 2 45.534 35.399 10.003 164.023 o
-6 -7 3 153.975 136.655 14.957 61.426 o
-6 -7 4 239.729 229.408 16.917 42.926 o
-6 -7 5 59.836 39.245 10.931 135.007 o
-6 -7 6 136.711 150.303 35.711 16.620 o
-6 -6 1 134.266 111.227 24.867 31.412 o
-6 -6 2 197.967 168.813 30.663 20.670 o
-6 -6 3 460.843 394.565 21.595 23.910 o
-6 -6 4 3.339 10.951 9.145 264.749 o
-6 -6 5 693.743 696.193 52.912 6.430 o
-6 -6 6 56.632 67.308 25.988 32.135 o
-6 -6 7 1.057 4.861 20.566 55.890 o
-6 -6 8 179.584 152.173 36.646 15.519 o
-6 -5 1 117.520 133.289 27.110 27.355 o
-6 -5 2 991.506 1045.220 59.830 4.759 o
-6 -5 3 0.943 8.601 17.762 74.498 o
-6 -5 4 468.245 424.501 13.902 32.057 o
-6 -5 5 247.635 236.944 16.328 43.725 o
-6 -5 6 491.735 464.208 31.401 15.103 o
-6 -5 7 517.011 483.056 24.647 19.362 o
-6 -5 8 316.863 340.037 17.375 34.983 o
-6 -5 9 520.213 439.444 62.676 5.247 o
-6 -4 1 69.484 70.861 24.493 35.221 o
-6 -4 2 593.138 622.546 46.181 8.219 o
-6 -4 3 162.228 236.121 36.459 15.462 o
-6 -4 4 178.853 175.843 8.991 85.308 o
-6 -4 5 41.837 41.593 9.146 185.572 o
-6 -4 6 227.260 204.477 10.930 64.774 o
-6 -4 7 175.715 203.955 12.087 67.442 o
-6 -4 8 247.241 234.098 20.528 34.107 o
-6 -4 9 274.037 234.000 30.242 19.615 o
-6 -4 10 747.385 730.562 41.694 8.775 o
-6 -4 11 165.447 162.758 34.495 17.327 o
-6 -3 1 221.416 221.721 21.127 34.152 o
-6 -3 2 75.725 93.180 16.398 66.627 o
-6 -3 3 17.658 27.938 7.205 320.346 o
-6 -3 4 520.934 483.472 14.599 28.390 o
-6 -3 5 255.014 222.505 10.398 61.686 o
-6 -3 6 37.866 36.171 6.538 288.484 o
-6 -3 7 55.621 66.683 8.050 185.280 o
-6 -3 8 28.736 79.087 30.850 23.771 o
-6 -3 9 19.512 33.886 9.750 196.836 o
-6 -3 10 61.623 50.750 14.777 84.779 o
-6 -3 11 109.348 142.271 26.643 28.262 o
-6 -2 1 211.864 200.489 21.875 33.384 o
-6 -2 2 1273.130 1163.780 21.608 10.338 o
-6 -2 3 7.335 2.542 5.230 712.044 o
-6 -2 4 1384.010 1346.920 26.085 8.558 o
-6 -2 5 153.866 157.517 9.337 91.983 o
-6 -2 6 381.723 408.707 15.082 34.398 o
-6 -2 7 6.435 15.048 5.815 545.101 o
-6 -2 8 6.074 6.619 8.611 294.493 o
-6 -2 9 2.450 -0.066 7.463 414.129 o
-6 -2 10 37.283 33.232 20.380 52.427 o
-6 -2 11 1.985 17.793 12.758 139.529 o
-6 -2 12 43.263 48.678 15.229 84.925 o
-6 -1 1 3.541 9.271 5.451 670.663 o
-6 -1 2 521.809 564.600 15.655 26.170 o
-6 -1 3 1111.730 1005.740 21.861 11.811 o
-6 -1 4 542.411 546.672 15.854 25.679 o
-6 -1 5 411.520 391.533 14.022 35.010 o
-6 -1 6 2201.960 2113.990 49.760 3.711 o
-6 -1 7 12.720 18.696 8.369 277.872 o
-6 -1 8 895.446 837.149 25.622 12.889 o
-6 -1 9 34.301 54.399 11.809 129.859 o
-6 -1 10 292.920 366.312 27.497 21.141 o
-6 -1 11 30.714 47.806 17.482 69.056 o
-6 -1 12 10.124 -5.172 12.583 143.715 o
-6 0 1 220.111 200.831 26.012 25.927 o
-6 0 2 201.039 210.772 14.701 53.398 o
-6 0 3 73.148 77.673 8.685 152.617 o
-6 0 4 304.782 292.058 16.704 37.966 o
-6 0 5 53.840 74.921 9.443 153.998 o
-6 0 6 295.566 321.835 21.221 29.634 o
-6 0 7 213.561 220.316 19.678 37.729 o
-6 0 8 1433.400 1447.790 36.877 6.618 o
-6 0 9 38.192 67.057 10.606 145.410 o
-6 0 10 1114.360 1174.040 59.456 4.594 o
-6 0 11 139.825 135.732 20.510 41.510 o
-6 0 12 184.457 165.495 40.478 12.945 o
-6 0 13 65.030 53.228 18.338 59.180 o
-6 1 1 40.847 52.985 8.173 207.369 o
-6 1 2 241.036 230.240 12.409 56.196 o
-6 1 3 46.156 40.775 7.606 226.157 o
-6 1 4 32.073 26.927 9.713 187.873 o
-6 1 5 11.804 21.188 12.161 145.292 o
-6 1 6 15.341 11.498 9.818 213.742 o
-6 1 7 19.862 25.345 9.186 221.533 o
-6 1 8 284.713 297.844 18.229 35.745 o
-6 1 9 24.373 30.555 9.526 200.215 o
-6 1 10 522.083 553.704 32.028 14.117 o
-6 1 11 1.748 -11.904 13.286 133.768 o
-6 1 12 680.852 651.900 52.912 6.493 o
-6 1 13 2.577 12.564 13.851 120.038 o
-6 2 1 175.427 156.807 20.222 39.847 o
-6 2 2 1272.120 1271.410 35.327 7.551 o
-6 2 3 307.944 292.632 18.121 35.042 o
-6 2 4 20.182 31.217 10.323 180.358 o
-6 2 5 0.796 2.909 8.407 329.051 o
-6 2 6 23.717 34.602 15.780 85.533 o
-6 2 7 5.290 10.841 8.950 271.379 o
-6 2 8 4.973 -2.148 13.464 128.695 o
-6 2 9 148.383 168.375 21.182 38.354 o
-6 2 10 19.359 21.184 13.671 114.300 o
-6 2 11 63.182 72.543 28.232 27.385 o
-6 2 12 261.605 269.644 28.159 21.715 o
-6 3 1 118.586 102.805 14.336 72.255 o
-6 3 2 1418.520 1429.360 39.326 6.346 o
-6 3 3 0.247 -12.371 8.860 302.223 o
-6 3 4 1998.050 1964.220 48.452 4.090 o
-6 3 5 79.361 87.887 14.585 78.878 o
-6 3 6 1200.010 1230.380 36.665 7.604 o
-6 3 7 33.575 22.704 10.256 173.610 o
-6 3 8 6.433 10.687 9.574 237.933 o
-6 3 9 68.990 89.181 17.752 59.940 o
-6 3 10 2.040 19.819 18.697 66.424 o
-6 3 11 39.818 47.760 16.486 75.001 o
-6 3 12 7.011 31.860 15.483 92.923 o
-6 4 1 16.943 27.503 11.199 161.672 o
-6 4 2 151.269 172.045 18.031 47.550 o
-6 4 3 54.545 67.458 15.235 80.565 o
-6 4 4 1567.490 1700.280 45.789 5.062 o
-6 4 5 11.831 20.992 10.085 202.487 o
-6 4 6 1320.830 1379.530 40.666 6.445 o
-6 4 7 2.767 18.930 10.228 210.050 o
-6 4 8 643.912 645.730 43.563 8.742 o
-6 4 9 4.222 1.348 11.275 182.110 o
-6 4 10 105.530 130.664 19.159 48.400 o
-6 5 1 19.306 18.017 10.879 171.926 o
-6 5 2 11.372 29.473 11.340 161.762 o
-6 5 3 25.570 67.458 12.495 119.962 o
-6 5 4 7.300 27.601 10.067 204.646 o
-6 5 5 201.977 192.781 19.595 39.188 o
-6 5 6 181.552 182.061 20.032 39.384 o
-6 5 7 80.091 121.627 18.517 53.476 o
-6 5 8 746.777 820.371 37.241 9.887 o
-6 5 9 65.719 82.181 16.734 66.677 o
-6 6 1 0.081 11.042 10.012 228.244 o
-6 6 2 167.954 181.807 18.668 44.016 o
-6 6 3 50.631 58.470 18.140 61.602 o
-6 6 4 29.121 37.487 12.171 130.629 o
-6 6 5 29.152 7.097 12.527 132.102 o
-6 6 6 2.063 15.331 24.960 37.751 o
-5 -9 1 209.076 178.741 20.473 37.037 o
-5 -8 1 12.492 21.945 13.162 125.294 o
-5 -8 2 248.074 234.355 20.753 33.621 o
-5 -8 3 100.348 121.737 33.458 19.231 o
-5 -8 4 164.607 165.812 34.122 17.650 o
-5 -8 5 180.981 198.821 52.071 8.143 o
-5 -7 1 65.708 72.560 15.472 76.105 o
-5 -7 2 56.764 47.415 10.330 144.923 o
-5 -7 3 4.308 -1.588 12.670 145.382 o
-5 -7 4 244.750 231.073 36.085 15.101 o
-5 -7 5 17.043 28.419 12.527 132.861 o
-5 -7 6 193.653 197.229 19.646 39.372 o
-5 -7 7 7.402 10.165 10.997 183.331 o
-5 -7 8 425.361 323.486 26.349 20.516 o
-5 -6 1 40.195 39.961 6.658 273.194 o
-5 -6 2 36.472 32.968 8.211 226.558 o
-5 -6 3 14.750 10.443 6.111 462.685 o
-5 -6 4 36.327 52.855 10.475 154.110 o
-5 -6 5 12.564 21.596 9.282 231.755 o
-5 -6 6 92.106 72.404 13.557 86.085 o
-5 -6 7 121.068 119.607 27.391 26.958 o
-5 -6 8 414.460 395.806 44.592 9.605 o
-5 -6 9 83.604 82.026 15.810 70.009 o
-5 -5 1 213.887 184.253 11.596 65.443 o
-5 -5 2 1190.490 1145.130 25.407 10.064 o
-5 -5 3 6.494 9.967 5.671 591.151 o
-5 -5 4 886.818 829.039 23.992 13.588 o
-5 -5 5 288.860 314.704 39.058 12.722 o
-5 -5 6 2.396 15.725 6.580 470.898 o
-5 -5 7 265.186 256.631 20.809 32.454 o
-5 -5 8 59.702 67.857 13.415 96.299 o
-5 -5 9 192.551 204.898 36.272 15.482 o
-5 -5 10 118.148 74.634 26.634 28.927 o
-5 -5 11 0.613 -17.575 17.014 82.016 o
-5 -4 1 1073.720 1050.460 54.221 5.335 o
-5 -4 2 3217.380 3104.860 69.798 2.025 o
-5 -4 3 171.621 156.070 12.241 71.114 o
-5 -4 4 1751.660 1838.940 55.997 3.889 o
-5 -4 5 19.985 27.724 10.938 165.677 o
-5 -4 6 1049.210 1014.890 35.203 8.789 o
-5 -4 7 30.967 61.512 22.810 42.149 o
-5 -4 8 366.261 347.187 20.298 28.465 o
-5 -4 9 555.354 473.184 17.120 25.159 o
-5 -4 10 83.396 72.110 18.874 53.780 o
-5 -4 11 467.347 564.960 49.546 7.752 o
-5 -4 12 32.636 37.267 14.201 99.915 o
-5 -3 1 66.999 75.722 20.192 49.240 o
-5 -3 2 91.516 95.865 9.155 128.879 o
-5 -3 3 35.099 31.625 8.939 205.025 o
-5 -3 4 1098.270 1066.020 33.742 8.826 o
-5 -3 5 4.370 0.448 5.136 803.369 o
-5 -3 6 1574.920 1520.140 36.564 6.227 o
-5 -3 7 9.331 17.106 5.827 511.029 o
-5 -3 8 361.752 339.732 18.540 31.290 o
-5 -3 9 10.936 12.789 9.589 228.322 o
-5 -3 10 321.217 309.631 25.312 23.560 o
-5 -3 11 348.108 352.705 25.726 22.184 o
-5 -3 12 168.897 161.956 22.676 34.020 o
-5 -3 13 532.821 509.043 52.248 7.040 o
-5 -2 1 15.396 25.258 10.456 184.220 o
-5 -2 2 8.171 11.083 4.833 720.694 o
-5 -2 3 36.538 48.311 6.498 278.738 o
-5 -2 4 397.438 399.619 16.404 32.013 o
-5 -2 5 21.396 34.976 6.131 365.491 o
-5 -2 6 87.865 103.265 8.685 134.987 o
-5 -2 7 4.554 10.262 5.591 624.795 o
-5 -2 8 982.414 948.125 58.103 5.032 o
-5 -2 9 239.932 260.988 17.707 40.012 o
-5 -2 10 278.410 328.509 36.075 14.482 o
-5 -2 11 5.501 14.607 12.218 150.233 o
-5 -2 12 77.547 60.824 15.094 77.897 o
-5 -2 13 9.002 0.004 20.380 56.391 o
-5 -2 14 99.451 104.396 20.286 45.613 o
-5 -1 1 266.825 262.256 10.283 58.133 o
-5 -1 2 772.035 758.510 28.859 12.889 o
-5 -1 3 1561.400 1492.880 27.307 7.457 o
-5 -1 4 324.540 310.942 11.398 47.379 o
-5 -1 5 115.833 117.830 9.099 113.274 o
-5 -1 6 509.849 478.872 16.358 27.036 o
-5 -1 7 29.146 26.395 8.744 223.500 o
-5 -1 8 1015.320 973.478 31.581 9.909 o
-5 -1 9 75.098 81.142 8.784 148.372 o
-5 -1 10 100.232 139.487 18.790 49.892 o
-5 -1 11 9.729 15.644 12.174 148.098 o
-5 -1 12 32.512 44.132 14.614 94.255 o
-5 -1 13 50.631 57.596 21.408 46.178 o
-5 -1 14 6.005 4.064 15.799 93.156 o
-5 0 1 35.770 45.121 9.283 186.398 o
-5 0 2 2015.000 1995.720 112.826 1.463 o
-5 0 3 335.280 317.926 14.814 39.398 o
-5 0 4 2476.120 2473.260 51.188 3.231 o
-5 0 5 270.536 297.087 20.392 32.281 o
-5 0 6 429.346 457.250 15.379 31.101 o
-5 0 7 2082.850 2059.520 44.143 4.222 o
-5 0 8 13.557 10.961 7.688 328.002 o
-5 0 9 366.103 360.333 18.709 30.525 o
-5 0 10 1128.870 1128.030 42.379 6.940 o
-5 0 11 15.885 45.386 14.012 106.344 o
-5 0 12 615.321 694.276 36.906 10.908 o
-5 0 13 32.113 24.385 14.365 100.034 o
-5 0 14 61.189 74.909 18.619 56.986 o
-5 1 1 76.811 90.452 8.717 145.196 o
-5 1 2 3925.340 3962.270 69.783 1.649 o
-5 1 3 602.713 583.863 20.696 20.166 o
-5 1 4 1218.160 1202.190 34.650 7.957 o
-5 1 5 106.716 114.438 12.898 83.329 o
-5 1 6 461.142 442.110 19.277 25.800 o
-5 1 7 13.593 -5.541 7.800 337.827 o
-5 1 8 630.300 641.670 22.926 17.849 o
-5 1 9 320.153 334.826 17.056 35.527 o
-5 1 10 309.588 342.058 25.035 23.797 o
-5 1 11 750.454 701.415 38.702 9.676 o
-5 1 12 510.181 530.264 41.600 10.046 o
-5 1 13 104.732 98.602 23.528 35.748 o
-5 1 14 583.222 539.252 33.911 12.783 o
-5 2 1 61.292 51.163 10.517 137.745 o
-5 2 2 58.964 80.459 10.804 126.659 o
-5 2 3 1290.190 1243.720 40.167 6.755 o
-5 2 4 633.591 629.763 23.634 17.452 o
-5 2 5 0.665 -6.112 7.794 388.444 o
-5 2 6 726.857 716.556 25.113 15.112 o
-5 2 7 151.867 155.327 12.459 73.352 o
-5 2 8 208.801 239.389 16.913 44.622 o
-5 2 9 34.065 31.195 13.628 107.646 o
-5 2 10 102.926 149.547 20.952 41.836 o
-5 2 11 37.312 55.119 15.799 80.413 o
-5 2 12 446.991 450.656 29.209 17.054 o
-5 2 13 145.372 178.887 23.047 33.766 o
-5 2 14 365.093 411.246 38.889 12.115 o
-5 3 1 131.430 146.558 14.968 63.588 o
-5 3 2 733.795 746.672 26.126 14.427 o
-5 3 3 12.996 14.441 9.482 228.324 o
-5 3 4 1162.720 1152.980 33.338 8.495 o
-5 3 5 230.996 234.944 17.905 40.750 o
-5 3 6 287.227 293.236 18.020 36.148 o
-5 3 7 243.449 251.139 18.029 39.326 o
-5 3 8 3.144 -1.897 8.453 322.793 o
-5 3 9 35.237 29.199 13.061 115.494 o
-5 3 10 4.677 16.947 12.318 147.702 o
-5 3 11 5.923 0.989 11.711 167.866 o
-5 3 12 16.040 16.100 12.444 138.393 o
-5 3 13 41.180 30.453 15.473 85.100 o
-5 3 14 70.712 63.195 26.549 30.556 o
-5 4 1 199.265 220.273 18.390 41.734 o
-5 4 2 755.451 745.883 27.188 13.768 o
-5 4 3 49.121 33.810 13.448 104.387 o
-5 4 4 361.352 388.719 21.626 26.279 o
-5 4 5 440.326 441.411 21.669 23.770 o
-5 4 6 891.709 898.346 30.444 11.085 o
-5 4 7 17.232 12.105 14.396 106.313 o
-5 4 8 1160.930 1146.770 66.561 3.890 o
-5 4 9 181.696 170.905 21.875 35.137 o
-5 4 10 491.292 433.541 34.215 13.631 o
-5 4 11 45.142 64.263 15.841 77.706 o
-5 4 12 65.227 66.650 21.127 46.000 o
-5 4 13 1.432 6.499 12.583 147.116 o
-5 5 1 174.257 153.099 16.259 52.863 o
-5 5 2 227.375 259.326 18.806 38.135 o
-5 5 3 170.447 191.629 16.412 50.935 o
-5 5 4 64.577 86.769 13.547 91.123 o
-5 5 5 32.902 21.480 9.757 188.622 o
-5 5 6 443.789 441.552 52.529 7.220 o
-5 5 7 206.001 250.948 25.512 26.418 o
-5 5 8 1309.060 1349.890 75.815 3.069 o
-5 5 9 70.820 88.606 21.305 44.312 o
-5 5 10 758.028 812.191 35.260 10.480 o
-5 5 11 14.843 44.121 13.165 119.257 o
-5 5 12 343.873 346.643 25.964 22.060 o
-5 6 1 34.608 39.517 11.860 132.694 o
-5 6 2 325.932 322.834 43.673 10.403 o
-5 6 3 0.163 14.770 12.153 155.417 o
-5 6 4 58.707 51.221 12.819 105.924 o
-5 6 5 71.490 84.424 18.033 58.445 o
-5 6 6 4.875 22.249 20.566 54.757 o
-5 6 7 48.792 67.682 25.241 34.161 o
-5 6 8 46.251 72.169 28.980 26.461 o
-5 6 9 70.512 94.104 31.121 22.581 o
-5 6 10 310.946 331.419 23.865 25.332 o
-5 7 1 1001.210 1024.680 65.252 4.191 o
-5 7 2 391.669 418.957 43.190 10.151 o
-5 7 3 337.280 411.665 43.377 10.303 o
-5 7 4 546.371 604.410 51.416 7.098 o
-5 7 5 6.063 -7.666 17.201 79.223 o
-5 7 6 52.409 67.495 22.249 42.725 o
-5 7 7 5.539 5.235 20.380 56.471 o
-4 -9 1 49.490 73.677 14.068 91.614 o
-4 -9 2 11.150 2.650 13.275 128.539 o
-4 -9 3 444.867 459.793 27.358 18.408 o
-4 -8 1 150.649 163.454 30.756 21.285 o
-4 -8 2 270.767 308.667 21.482 30.203 o
-4 -8 3 476.091 444.888 25.537 19.536 o
-4 -8 4 13.418 10.425 11.275 169.570 o
-4 -8 5 292.771 317.527 25.792 23.470 o
-4 -8 6 108.391 114.354 17.961 53.696 o
-4 -8 7 277.295 251.090 33.000 17.029 o
-4 -7 1 139.420 160.654 16.262 55.834 o
-4 -7 2 652.298 625.688 28.615 14.505 o
-4 -7 3 187.731 219.472 38.515 13.941 o
-4 -7 4 542.724 557.924 27.223 16.729 o
-4 -7 5 292.734 305.630 22.803 27.557 o
-4 -7 6 282.888 276.683 22.626 28.493 o
-4 -7 7 544.199 504.042 28.604 16.129 o
-4 -7 8 39.649 70.147 15.138 84.211 o
-4 -7 9 348.636 349.130 27.424 20.480 o
-4 -6 1 224.061 233.769 12.709 56.838 o
-4 -6 2 903.591 918.906 55.090 5.558 o
-4 -6 3 359.370 346.411 16.152 35.075 o
-4 -6 4 396.052 395.975 21.823 25.107 o
-4 -6 5 42.730 57.661 12.252 118.286 o
-4 -6 6 152.720 142.901 17.698 49.742 o
-4 -6 7 6.101 12.925 11.592 166.043 o
-4 -6 8 487.207 494.847 37.020 12.078 o
-4 -6 9 56.368 58.002 15.759 76.881 o
-4 -6 10 309.229 201.532 36.085 14.720 o
-4 -6 11 87.998 72.543 27.297 28.490 o
-4 -5 1 2.643 2.181 6.263 568.185 o
-4 -5 2 163.600 207.695 18.731 43.290 o
-4 -5 3 14.515 22.886 6.344 406.214 o
-4 -5 4 322.810 329.802 19.058 32.058 o
-4 -5 5 51.607 53.196 11.128 132.419 o
-4 -5 6 163.258 170.083 47.303 9.821 o
-4 -5 7 176.262 188.642 19.238 41.642 o
-4 -5 8 9.293 6.890 9.261 251.046 o
-4 -5 9 1.797 10.714 9.532 247.979 o
-4 -5 10 167.791 164.180 21.563 36.599 o
-4 -5 11 133.825 150.839 23.371 33.989 o
-4 -5 12 584.617 580.291 53.099 6.696 o
-4 -4 1 2111.780 2074.380 37.956 4.586 o
-4 -4 2 1938.350 1956.950 41.072 4.708 o
-4 -4 3 1192.020 1112.830 25.948 10.023 o
-4 -4 4 2442.950 2470.560 56.101 3.039 o
-4 -4 5 202.582 194.255 15.421 51.506 o
-4 -4 6 523.887 554.746 19.773 22.607 o
-4 -4 7 12.510 14.668 9.852 214.163 o
-4 -4 8 335.078 339.939 16.087 36.463 o
-4 -4 9 78.841 115.501 18.542 53.749 o
-4 -4 10 20.344 39.976 5.728 387.808 o
-4 -4 11 33.021 31.790 13.876 104.667 o
-4 -4 12 27.095 27.110 22.997 42.642 o
-4 -4 13 24.628 18.323 22.623 44.389 o
-4 -3 1 58.259 60.185 6.016 239.493 o
-4 -3 2 891.120 907.299 25.491 12.700 o
-4 -3 3 12.288 13.445 5.328 569.359 o
-4 -3 4 489.825 498.736 15.947 27.751 o
-4 -3 5 2678.760 2531.540 84.194 1.939 o
-4 -3 6 3143.640 3031.660 141.073 0.896 o
-4 -3 7 679.752 594.714 26.391 15.551 o
-4 -3 8 1572.980 1583.780 57.483 4.080 o
-4 -3 9 10.005 14.388 7.802 325.872 o
-4 -3 10 457.139 438.215 42.068 10.274 o
-4 -3 11 9.890 33.654 22.062 47.031 o
-4 -3 12 127.247 138.150 31.411 21.040 o
-4 -3 13 369.609 424.192 46.368 9.110 o
-4 -3 14 1.764 9.722 22.249 47.585 o
-4 -2 1 287.311 283.096 9.062 57.850 o
-4 -2 2 4.278 1.967 3.606 1424.260 o
-4 -2 3 8.398 11.455 4.081 894.490 o
-4 -2 4 154.996 148.738 11.650 78.077 o
-4 -2 5 38.888 52.418 6.226 279.688 o
-4 -2 6 740.578 702.991 33.340 11.534 o
-4 -2 7 15.403 23.248 7.948 289.240 o
-4 -2 8 1329.190 1282.330 43.096 6.193 o
-4 -2 9 419.521 375.020 37.767 12.457 o
-4 -2 10 1649.550 1691.160 52.304 4.363 o
-4 -2 11 72.966 75.446 15.028 77.890 o
-4 -2 12 248.024 258.141 24.487 26.843 o
-4 -2 13 69.438 84.122 17.588 61.070 o
-4 -2 14 145.120 151.612 32.719 19.286 o
-4 -2 15 253.136 293.968 31.066 18.720 o
-4 -1 1 231.983 251.780 7.472 72.859 o
-4 -1 2 1083.510 1063.930 18.218 12.727 o
-4 -1 3 0.322 5.481 3.554 1608.730 o
-4 -1 4 55.067 71.877 6.578 219.575 o
-4 -1 5 59.827 68.552 7.048 203.292 o
-4 -1 6 28.700 41.421 6.174 325.278 o
-4 -1 7 14.230 24.204 5.690 466.892 o
-4 -1 8 339.893 374.647 15.631 36.206 o
-4 -1 9 2.124 4.027 10.096 226.804 o
-4 -1 10 386.142 399.997 24.744 22.095 o
-4 -1 11 3.003 8.225 10.639 201.208 o
-4 -1 12 1235.700 1290.040 46.632 5.885 o
-4 -1 13 8.569 7.327 14.389 110.272 o
-4 -1 14 373.544 379.424 43.563 10.155 o
-4 -1 15 30.220 19.945 18.977 61.197 o
-4 0 1 41.108 89.217 6.424 232.113 o
-4 0 2 4415.960 4324.840 77.952 1.367 o
-4 0 3 65.424 76.850 7.460 182.820 o
-4 0 4 2864.490 2737.720 44.789 3.067 o
-4 0 5 276.169 284.245 11.114 53.596 o
-4 0 6 83.665 107.529 11.752 100.200 o
-4 0 7 541.753 549.351 22.426 20.182 o
-4 0 8 410.735 416.053 20.648 25.870 o
-4 0 9 9.223 3.297 10.170 214.106 o
-4 0 10 203.441 221.795 22.334 32.381 o
-4 0 11 42.530 39.594 12.776 114.598 o
-4 0 12 759.189 754.129 35.209 10.635 o
-4 0 13 7.181 14.456 33.374 21.155 o
-4 0 14 95.828 118.565 29.345 24.425 o
-4 0 15 3.874 24.520 13.736 118.882 o
-4 0 16 138.281 118.486 21.387 39.511 o
-4 1 1 300.256 312.929 9.683 53.314 o
-4 1 2 4632.850 4437.910 53.347 1.593 o
-4 1 3 15.446 27.581 4.697 557.269 o
-4 1 4 3507.440 3412.540 47.349 2.352 o
-4 1 5 13.546 13.428 4.997 606.256 o
-4 1 6 1962.560 1918.580 35.038 5.170 o
-4 1 7 0.577 6.796 6.831 480.861 o
-4 1 8 1367.160 1374.430 32.872 7.491 o
-4 1 9 415.573 394.207 23.925 22.437 o
-4 1 10 47.095 74.666 15.398 79.966 o
-4 1 11 1398.630 1425.790 48.040 5.309 o
-4 1 12 118.864 174.591 21.481 38.826 o
-4 1 13 90.388 108.390 18.060 55.209 o
-4 1 14 529.157 544.207 46.181 8.512 o
-4 1 15 99.290 93.880 18.503 53.062 o
-4 1 16 489.247 505.014 33.646 13.689 o
-4 2 1 99.381 109.285 7.639 139.944 o
-4 2 2 105.623 122.032 7.658 132.345 o
-4 2 3 559.578 573.689 13.332 26.968 o
-4 2 4 2016.220 1950.470 28.892 5.506 o
-4 2 5 226.774 219.370 10.183 66.621 o
-4 2 6 5201.510 5232.370 81.156 1.104 o
-4 2 7 294.580 301.740 13.125 46.167 o
-4 2 8 1488.790 1463.700 29.488 7.454 o
-4 2 9 0.260 -7.526 5.740 717.682 o
-4 2 10 355.409 362.992 24.214 23.610 o
-4 2 11 26.023 27.210 14.023 105.850 o
-4 2 12 366.557 371.849 35.056 14.296 o
-4 2 13 486.194 447.473 28.704 16.992 o
-4 2 14 99.165 91.660 19.061 50.790 o
-4 2 15 762.099 747.048 55.529 5.829 o
-4 2 16 33.801 39.107 38.235 15.854 o
-4 3 1 61.498 71.317 9.894 142.040 o
-4 3 2 23.454 24.117 6.834 331.270 o
-4 3 3 48.865 49.673 8.324 195.308 o
-4 3 4 6.455 7.276 6.397 495.265 o
-4 3 5 5.319 6.025 7.083 424.508 o
-4 3 6 19.243 12.677 7.988 290.581 o
-4 3 7 678.611 651.287 24.148 16.478 o
-4 3 8 1162.750 1042.990 29.635 9.519 o
-4 3 9 7.153 6.111 7.179 405.070 o
-4 3 10 1389.600 1360.130 34.028 7.267 o
-4 3 11 89.664 85.638 11.602 103.325 o
-4 3 12 381.499 410.222 33.093 15.248 o
-4 3 13 0.571 -1.889 12.117 161.516 o
-4 3 14 102.947 76.570 17.053 60.531 o
-4 3 15 92.947 111.071 49.724 9.216 o
-4 4 1 719.153 636.833 29.221 13.606 o
-4 4 2 214.639 197.547 12.811 59.611 o
-4 4 3 65.457 64.501 9.222 153.446 o
-4 4 4 12.141 12.148 6.426 439.504 o
-4 4 5 56.864 58.246 8.589 175.949 o
-4 4 6 257.312 257.533 13.825 49.060 o
-4 4 7 85.373 100.205 12.140 97.003 o
-4 4 8 348.270 371.860 22.516 25.694 o
-4 4 9 44.580 47.071 13.694 100.774 o
-4 4 10 42.337 42.777 12.932 111.892 o
-4 4 11 72.430 52.106 13.389 95.206 o
-4 4 12 39.471 31.719 16.640 75.215 o
-4 4 13 44.281 30.023 13.453 106.599 o
-4 4 14 50.467 46.940 14.780 87.715 o
-4 5 1 230.688 220.622 18.159 40.532 o
-4 5 2 2199.910 2151.410 41.237 4.201 o
-4 5 3 17.628 8.961 6.349 425.620 o
-4 5 4 1245.500 1198.140 28.033 9.125 o
-4 5 5 46.991 46.168 8.672 190.163 o
-4 5 6 239.954 272.004 20.175 34.346 o
-4 5 7 78.833 99.322 15.582 70.905 o
-4 5 8 29.367 21.180 7.898 262.426 o
-4 5 9 377.251 360.014 17.904 31.326 o
-4 5 10 355.300 352.397 27.297 20.476 o
-4 5 11 22.355 36.553 14.399 100.729 o
-4 5 12 445.656 444.721 25.809 19.761 o
-4 5 13 89.368 77.427 14.383 79.492 o
-4 6 1 91.570 108.977 22.801 38.014 o
-4 6 2 1342.420 1190.210 34.434 7.608 o
-4 6 3 94.126 81.549 10.743 111.778 o
-4 6 4 1348.670 1313.980 60.297 4.197 o
-4 6 5 150.177 129.334 15.651 59.060 o
-4 6 6 584.534 596.779 20.256 20.683 o
-4 6 7 24.593 37.444 10.697 163.925 o
-4 6 8 133.479 164.078 19.713 43.487 o
-4 6 9 10.121 15.263 8.717 268.784 o
-4 6 10 293.441 320.792 20.640 30.648 o
-4 6 11 315.483 341.928 21.263 28.664 o
-4 6 12 510.608 535.412 41.039 10.234 o
-4 7 1 158.234 206.609 21.098 37.215 o
-4 7 2 9.073 5.777 15.612 94.305 o
-4 7 3 234.665 228.593 19.410 37.148 o
-4 7 4 385.399 356.101 20.863 27.046 o
-4 7 5 0.383 7.666 18.136 71.647 o
-4 7 6 405.939 433.728 44.685 9.537 o
-4 7 7 34.339 27.110 23.745 39.780 o
-4 7 8 236.551 219.481 37.207 14.450 o
-4 7 9 53.788 61.512 28.606 27.061 o
-4 7 10 78.378 130.111 30.663 22.778 o
-4 8 1 43.063 20.876 25.988 33.333 o
-4 8 2 202.296 145.434 51.136 8.434 o
-4 8 3 178.057 89.018 47.387 9.870 o
-4 8 4 59.943 72.917 24.119 36.542 o
-4 8 5 857.282 830.809 60.391 4.964 o
-4 8 6 64.763 101.879 30.102 24.036 o
-3 -9 1 87.776 95.602 22.146 40.419 o
-3 -9 2 23.269 3.261 25.708 35.047 o
-3 -9 3 0.258 0.739 9.579 257.906 o
-3 -9 4 223.215 184.495 44.124 10.890 o
-3 -8 1 0.052 -0.082 8.978 294.828 o
-3 -8 2 174.767 196.916 30.476 21.010 o
-3 -8 3 22.602 46.975 11.739 139.524 o
-3 -8 4 2.244 3.739 10.103 226.554 o
-3 -8 5 0.187 11.877 10.726 199.247 o
-3 -8 6 12.637 9.598 11.904 154.425 o
-3 -8 7 203.164 160.413 24.597 29.142 o
-3 -8 8 423.999 381.874 36.833 12.880 o
-3 -7 1 7.488 10.961 9.831 224.823 o
-3 -7 2 2286.750 2279.650 59.924 3.043 o
-3 -7 3 1.164 1.008 8.091 356.815 o
-3 -7 4 463.956 511.001 26.133 18.765 o
-3 -7 5 198.542 171.985 30.008 21.376 o
-3 -7 6 47.401 71.192 14.827 85.208 o
-3 -7 7 437.807 449.301 27.815 18.209 o
-3 -7 8 2.924 5.369 11.554 173.018 o
-3 -7 9 123.660 151.871 22.006 37.728 o
-3 -7 10 26.990 15.131 17.949 68.611 o
-3 -6 1 55.329 63.166 8.807 170.313 o
-3 -6 2 729.600 749.713 27.427 13.864 o
-3 -6 3 3.104 3.758 7.781 371.291 o
-3 -6 4 2074.840 2063.180 58.801 3.335 o
-3 -6 5 4.919 0.151 9.229 268.134 o
-3 -6 6 1127.180 1136.820 40.777 7.213 o
-3 -6 7 0.987 10.533 11.068 187.401 o
-3 -6 8 337.305 319.627 23.958 24.755 o
-3 -6 9 616.747 600.297 41.507 9.528 o
-3 -6 10 60.205 70.985 17.648 62.589 o
-3 -6 11 672.183 671.139 54.595 6.186 o
-3 -6 12 3.458 22.881 13.421 124.754 o
-3 -5 1 138.515 159.618 9.532 94.666 o
-3 -5 2 140.066 157.705 10.761 85.979 o
-3 -5 3 0.314 4.300 8.974 289.021 o
-3 -5 4 261.050 269.555 16.117 42.362 o
-3 -5 5 176.987 212.207 28.232 23.594 o
-3 -5 6 1776.450 1695.330 69.602 3.068 o
-3 -5 7 163.864 202.502 18.545 43.992 o
-3 -5 8 836.485 803.650 38.632 9.153 o
-3 -5 9 9.653 16.525 12.929 132.271 o
-3 -5 10 197.566 210.962 17.351 45.071 o
-3 -5 11 72.409 51.324 15.116 79.606 o
-3 -5 12 370.039 391.656 30.721 17.109 o
-3 -5 13 305.453 299.317 28.325 20.619 o
-3 -4 1 5.079 8.474 4.689 833.689 o
-3 -4 2 47.372 60.632 6.401 246.859 o
-3 -4 3 160.350 191.629 9.683 83.915 o
-3 -4 4 355.416 375.382 20.798 27.690 o
-3 -4 5 0.361 8.599 6.698 494.065 o
-3 -4 6 104.920 122.063 16.524 60.419 o
-3 -4 7 9.588 22.171 7.707 321.553 o
-3 -4 8 237.547 247.676 14.470 49.255 o
-3 -4 9 202.567 239.078 15.036 50.832 o
-3 -4 10 659.499 600.273 19.946 19.605 o
-3 -4 11 143.649 118.582 18.398 48.824 o
-3 -4 12 147.201 190.585 23.650 32.206 o
-3 -4 13 59.708 60.858 18.244 59.854 o
-3 -4 14 135.207 140.492 22.803 35.465 o
-3 -3 1 224.721 270.882 8.713 68.268 o
-3 -3 2 1012.930 996.863 22.018 12.529 o
-3 -3 3 367.939 326.767 10.687 44.852 o
-3 -3 4 469.769 476.121 13.922 30.988 o
-3 -3 5 1634.390 1543.690 45.574 5.102 o
-3 -3 6 715.277 745.680 27.981 13.754 o
-3 -3 7 902.670 866.542 25.057 12.919 o
-3 -3 8 1597.240 1520.110 35.600 6.289 o
-3 -3 9 317.277 330.502 22.781 26.624 o
-3 -3 10 179.388 168.261 19.582 41.080 o
-3 -3 11 78.067 87.132 23.175 38.071 o
-3 -3 12 119.069 124.998 20.285 43.728 o
-3 -3 13 0.981 5.467 12.361 153.014 o
-3 -3 14 6.925 -17.575 17.388 77.399 o
-3 -3 15 1.974 -15.892 17.949 73.489 o
-3 -2 1 717.338 778.777 14.598 20.180 o
-3 -2 2 6300.730 6409.780 146.820 0.563 o
-3 -2 3 13.665 6.329 3.747 918.950 o
-3 -2 4 1678.230 1535.500 35.188 6.129 o
-3 -2 5 277.828 295.158 11.251 52.535 o
-3 -2 6 760.187 727.063 20.815 16.790 o
-3 -2 7 357.170 355.922 23.319 24.691 o
-3 -2 8 210.055 206.851 7.185 83.015 o
-3 -2 9 2661.080 2692.480 69.747 2.340 o
-3 -2 10 1548.340 1608.500 75.722 2.885 o
-3 -2 11 699.502 771.728 51.603 6.594 o
-3 -2 12 925.066 1016.080 61.886 4.615 o
-3 -2 13 77.504 76.470 27.110 29.063 o
-3 -2 14 123.382 138.898 31.971 20.445 o
-3 -2 15 14.015 11.218 20.192 56.405 o
-3 -2 16 40.181 1.847 23.932 39.511 o
-3 -1 1 208.569 248.448 9.765 68.796 o
-3 -1 2 5367.340 5420.290 75.985 1.103 o
-3 -1 3 167.309 171.649 8.336 92.623 o
-3 -1 4 4052.530 4160.650 54.459 1.815 o
-3 -1 5 346.738 342.028 14.791 38.167 o
-3 -1 6 368.848 344.372 20.105 28.697 o
-3 -1 7 5.943 8.532 4.233 947.911 o
-3 -1 8 398.960 391.589 21.045 26.005 o
-3 -1 9 89.131 123.941 24.680 33.094 o
-3 -1 10 918.091 969.521 54.968 5.517 o
-3 -1 11 269.919 306.777 34.402 15.770 o
-3 -1 12 661.517 657.156 32.633 12.446 o
-3 -1 13 869.422 918.452 39.191 8.676 o
-3 -1 14 854.804 969.235 70.478 3.845 o
-3 -1 15 148.574 138.131 21.717 37.658 o
-3 -1 16 79.083 109.544 20.446 46.208 o
-3 0 1 49.169 31.774 4.848 341.010 o
-3 0 2 552.837 506.494 11.341 29.947 o
-3 0 3 363.537 359.024 13.871 38.444 o
-3 0 4 87.376 61.096 5.649 203.814 o
-3 0 5 11.112 32.175 4.954 544.043 o
-3 0 6 1294.340 1369.630 22.874 9.446 o
-3 0 7 164.433 151.843 7.579 101.294 o
-3 0 8 559.095 544.639 19.922 21.886 o
-3 0 9 43.004 35.764 13.114 110.488 o
-3 0 10 7.742 22.395 11.096 174.271 o
-3 0 11 42.045 35.929 13.088 111.172 o
-3 0 12 353.112 387.903 25.848 21.661 o
-3 0 13 12.420 29.955 13.454 118.699 o
-3 0 14 578.795 654.552 34.090 12.358 o
-3 0 15 106.493 101.131 38.889 14.621 o
-3 0 16 754.546 805.598 42.058 8.530 o
-3 0 17 75.490 107.679 20.063 47.968 o
-3 1 1 491.117 539.702 11.382 31.603 o
-3 1 2 13.999 43.553 5.006 472.522 o
-3 1 3 352.906 293.141 8.431 51.734 o
-3 1 4 3278.620 3288.300 44.584 2.586 o
-3 1 5 7.746 6.093 4.236 931.564 o
-3 1 6 2354.310 2229.360 31.021 4.521 o
-3 1 7 204.063 205.757 7.610 82.705 o
-3 1 8 605.755 615.979 26.355 16.240 o
-3 1 9 14.080 18.510 14.770 101.354 o
-3 1 10 4.634 16.472 10.627 194.931 o
-3 1 11 13.029 11.118 10.373 197.057 o
-3 1 12 49.000 52.289 19.445 55.091 o
-3 1 13 0.531 14.914 12.006 158.791 o
-3 1 14 152.458 154.444 37.020 15.445 o
-3 1 15 4.999 -14.791 11.855 165.059 o
-3 1 16 549.182 591.799 34.751 12.447 o
-3 1 17 2.907 25.927 22.810 44.739 o
-3 2 1 463.941 520.633 12.080 32.370 o
-3 2 2 3992.530 4056.370 48.789 1.946 o
-3 2 3 2.592 3.765 3.651 1443.830 o
-3 2 4 1445.930 1428.820 21.988 8.739 o
-3 2 5 1024.820 1039.260 17.687 13.474 o
-3 2 6 2150.950 2055.890 28.843 5.140 o
-3 2 7 46.629 53.629 6.942 236.667 o
-3 2 8 2180.770 2131.090 37.376 4.481 o
-3 2 9 74.771 80.190 9.117 143.566 o
-3 2 10 920.417 863.921 37.666 8.974 o
-3 2 11 59.466 64.522 14.068 90.248 o
-3 2 12 300.440 293.759 21.880 28.889 o
-3 2 13 141.669 192.406 21.796 36.555 o
-3 2 14 10.456 8.622 11.598 164.101 o
-3 2 15 380.612 343.644 26.201 21.216 o
-3 2 16 92.180 56.473 16.480 66.381 o
-3 2 17 5.747 15.993 17.575 74.645 o
-3 3 1 63.905 53.679 5.644 245.911 o
-3 3 2 350.327 299.660 14.459 39.749 o
-3 3 3 183.700 165.158 7.703 92.582 o
-3 3 4 167.014 164.571 10.884 78.550 o
-3 3 5 85.191 79.111 7.352 165.314 o
-3 3 6 901.181 895.118 19.984 14.621 o
-3 3 7 555.281 563.502 19.525 22.094 o
-3 3 8 1962.360 1910.060 34.989 5.182 o
-3 3 9 656.633 622.481 17.716 20.911 o
-3 3 10 3453.230 3337.610 62.314 2.060 o
-3 3 11 53.432 66.227 9.465 157.082 o
-3 3 12 835.636 806.335 23.306 14.420 o
-3 3 13 36.595 31.156 6.648 292.989 o
-3 3 14 89.171 79.274 21.127 44.101 o
-3 3 15 69.175 75.056 16.765 66.496 o
-3 3 16 71.700 76.764 16.581 67.184 o
-3 4 1 1245.970 1150.070 28.773 9.083 o
-3 4 2 355.771 335.395 24.593 23.450 o
-3 4 3 197.267 216.584 17.215 45.304 o
-3 4 4 287.050 291.339 12.182 49.482 o
-3 4 5 203.155 196.366 11.744 65.491 o
-3 4 6 10.941 23.300 7.208 350.372 o
-3 4 7 6.607 -4.049 6.551 500.048 o
-3 4 8 14.003 25.108 7.311 329.520 o
-3 4 9 33.160 37.032 9.539 186.351 o
-3 4 10 83.174 96.504 11.296 106.946 o
-3 4 11 519.636 503.281 19.052 23.886 o
-3 4 12 1242.990 1103.440 54.708 5.006 o
-3 4 13 130.603 113.975 14.668 67.552 o
-3 4 14 1262.850 1210.050 43.710 6.324 o
-3 4 15 16.213 -12.280 11.372 168.963 o
-3 4 16 257.931 260.102 25.875 24.650 o
-3 5 1 13.578 21.608 8.717 255.261 o
-3 5 2 3041.840 3007.510 50.464 2.661 o
-3 5 3 1638.320 1482.330 32.903 6.554 o
-3 5 4 1881.510 1835.170 38.186 5.131 o
-3 5 5 918.637 864.955 23.105 13.484 o
-3 5 6 4.251 8.487 5.730 612.899 o
-3 5 7 227.128 212.676 12.142 59.707 o
-3 5 8 20.857 25.528 6.649 350.000 o
-3 5 9 3.719 3.823 6.013 592.887 o
-3 5 10 110.935 104.014 15.666 65.385 o
-3 5 11 83.296 73.959 12.146 101.607 o
-3 5 12 144.079 129.888 13.098 73.224 o
-3 5 13 0.964 4.978 9.398 262.050 o
-3 5 14 38.737 37.556 11.878 130.729 o
-3 5 15 42.297 36.533 12.404 120.789 o
-3 6 1 3.646 7.783 6.603 486.416 o
-3 6 2 988.458 877.470 30.748 10.516 o
-3 6 3 0.357 -3.213 7.087 471.079 o
-3 6 4 1004.340 1056.900 33.630 9.255 o
-3 6 5 47.033 48.217 21.501 46.357 o
-3 6 6 1912.860 1860.470 37.154 5.140 o
-3 6 7 342.690 313.763 11.670 45.307 o
-3 6 8 630.109 596.923 17.718 21.654 o
-3 6 9 338.709 329.218 13.152 42.098 o
-3 6 10 5.138 -1.545 6.422 530.134 o
-3 6 11 2.463 49.546 25.988 34.231 o
-3 6 12 9.404 -2.731 19.351 62.396 o
-3 6 13 81.830 88.846 27.008 28.986 o
-3 6 14 179.301 214.059 40.572 12.788 o
-3 7 1 173.008 143.202 18.151 46.616 o
-3 7 2 19.175 3.224 6.205 447.563 o
-3 7 3 24.140 21.365 6.274 371.856 o
-3 7 4 333.783 308.942 21.965 27.603 o
-3 7 5 124.229 96.831 27.297 27.309 o
-3 7 7 14.882 38.515 24.867 37.010 o
-3 7 8 1064.100 978.495 63.195 4.358 o
-3 7 9 39.242 70.674 26.736 30.962 o
-3 7 10 575.567 656.929 54.595 6.357 o
-3 7 11 27.021 23.932 24.867 36.812 o
-3 7 12 57.466 65.252 26.923 30.127 o
-3 8 1 6.771 3.167 8.694 291.931 o
-3 8 2 90.908 84.186 10.812 111.733 o
-3 8 3 3.412 43.190 20.753 53.036 o
-3 8 4 24.255 20.380 20.380 54.084 o
-3 8 5 1.375 8.227 17.762 74.458 o
-3 8 6 2.386 8.787 20.192 57.642 o
-3 8 7 50.111 48.799 22.997 40.860 o
-3 8 8 431.386 452.798 49.546 7.972 o
-3 8 9 1.313 17.388 21.501 50.662 o
-3 9 1 154.358 183.397 38.889 14.035 o
-3 9 2 107.141 137.029 32.719 19.841 o
-3 9 3 1.869 16.266 21.127 52.443 o
-2 -9 1 121.125 121.105 15.729 62.612 o
-2 -9 2 270.667 299.257 21.930 29.622 o
-2 -9 3 259.181 272.019 33.093 17.030 o
-2 -9 4 307.142 335.186 24.635 24.403 o
-2 -9 5 4.685 11.671 11.473 171.051 o
-2 -8 1 26.450 50.584 12.083 130.171 o
-2 -8 2 610.727 703.589 30.569 13.569 o
-2 -8 3 233.213 229.746 21.960 31.923 o
-2 -8 4 123.367 129.202 18.207 50.737 o
-2 -8 5 150.136 103.977 23.549 33.849 o
-2 -8 6 133.798 123.264 25.428 30.122 o
-2 -8 7 4.818 26.141 14.576 105.651 o
-2 -8 8 347.735 393.261 28.763 18.953 o
-2 -7 1 320.485 317.787 25.859 22.861 o
-2 -7 2 748.423 723.775 31.663 12.061 o
-2 -7 3 64.981 107.072 15.252 74.814 o
-2 -7 4 239.692 284.297 21.084 32.368 o
-2 -7 5 82.478 65.070 14.116 84.353 o
-2 -7 6 168.100 196.765 20.808 37.703 o
-2 -7 7 23.844 34.431 19.538 57.886 o
-2 -7 8 19.616 37.588 13.189 118.248 o
-2 -7 9 25.096 26.549 17.762 69.404 o
-2 -7 10 10.939 19.603 13.124 127.269 o
-2 -7 11 90.739 95.753 20.372 46.163 o
-2 -6 1 1312.890 1239.000 30.277 8.344 o
-2 -6 2 7.710 21.797 7.598 335.746 o
-2 -6 3 296.610 282.840 19.899 32.460 o
-2 -6 4 2449.780 2429.400 63.074 2.756 o
-2 -6 5 122.132 146.292 17.566 52.691 o
-2 -6 6 1941.240 1916.910 84.594 2.266 o
-2 -6 7 39.747 56.372 13.865 98.856 o
-2 -6 8 86.921 101.002 17.692 57.686 o
-2 -6 9 16.530 26.938 12.509 133.855 o
-2 -6 10 2.007 14.185 13.032 134.925 o
-2 -6 11 125.418 135.719 22.890 35.750 o
-2 -6 12 4.072 4.354 14.396 112.345 o
-2 -5 1 602.924 587.886 15.938 23.613 o
-2 -5 2 2179.860 2163.470 51.701 3.598 o
-2 -5 3 565.259 578.160 15.572 24.922 o
-2 -5 4 725.502 722.202 28.603 13.492 o
-2 -5 5 891.493 843.963 25.699 12.866 o
-2 -5 6 333.469 378.832 17.756 32.846 o
-2 -5 7 107.513 109.845 12.497 86.771 o
-2 -5 8 2123.360 2106.000 51.552 3.688 o
-2 -5 9 27.431 31.884 14.213 102.182 o
-2 -5 10 1000.980 934.094 28.564 10.915 o
-2 -5 11 72.139 77.119 20.130 49.060 o
-2 -5 12 37.398 65.326 18.049 63.308 o
-2 -5 13 361.914 386.381 29.616 18.099 o
-2 -5 14 3.459 20.039 14.694 105.495 o
-2 -4 1 298.961 306.255 10.593 51.627 o
-2 -4 2 214.939 198.152 11.600 64.301 o
-2 -4 3 411.039 394.324 12.861 36.650 o
-2 -4 4 12.576 22.007 9.003 243.504 o
-2 -4 5 41.294 53.693 7.430 229.414 o
-2 -4 6 896.433 843.951 21.279 14.447 o
-2 -4 7 91.577 121.714 15.612 67.149 o
-2 -4 8 728.979 706.671 24.412 15.483 o
-2 -4 9 20.814 35.215 14.131 104.829 o
-2 -4 10 1457.030 1368.950 46.464 5.441 o
-2 -4 11 4.351 15.933 6.700 444.050 o
-2 -4 12 753.870 738.756 36.670 10.217 o
-2 -4 13 103.168 140.266 21.192 41.342 o
-2 -4 14 122.738 131.036 22.038 38.164 o
-2 -4 15 172.173 189.696 41.600 12.328 o
-2 -3 1 34.318 36.478 5.364 360.182 o
-2 -3 2 1006.550 918.300 18.652 13.923 o
-2 -3 3 57.318 56.140 6.122 241.621 o
-2 -3 4 716.862 694.979 27.847 14.014 o
-2 -3 5 230.328 257.121 12.087 56.960 o
-2 -3 6 7.448 8.315 4.872 745.789 o
-2 -3 7 0.502 0.151 6.126 626.837 o
-2 -3 8 187.412 171.313 11.710 69.944 o
-2 -3 9 0.400 -1.445 5.479 784.766 o
-2 -3 10 343.185 335.035 12.676 42.549 o
-2 -3 11 1.530 -2.279 10.036 233.601 o
-2 -3 12 331.892 319.535 25.784 22.718 o
-2 -3 13 43.347 42.743 19.351 56.552 o
-2 -3 14 872.339 881.889 42.052 8.044 o
-2 -3 15 11.610 4.217 17.201 77.827 o
-2 -3 16 189.874 175.245 31.504 19.834 o
-2 -2 1 0.660 2.630 2.865 2479.120 o
-2 -2 2 13143.300 13885.400 221.744 0.189 o
-2 -2 3 1128.570 1183.880 21.678 11.141 o
-2 -2 4 4636.920 4858.850 69.408 1.358 o
-2 -2 5 465.893 492.358 15.659 28.906 o
-2 -2 6 148.462 147.097 10.220 88.859 o
-2 -2 7 147.132 149.712 8.995 97.436 o
-2 -2 8 109.882 115.804 6.583 143.920 o
-2 -2 9 449.381 490.921 37.954 11.876 o
-2 -2 10 180.891 200.564 21.282 35.910 o
-2 -2 11 262.003 260.391 23.182 28.444 o
-2 -2 12 1007.950 1021.380 41.389 7.585 o
-2 -2 13 330.362 326.931 26.587 21.802 o
-2 -2 14 149.809 136.868 21.312 38.697 o
-2 -2 15 74.934 106.927 29.167 25.209 o
-2 -2 16 80.956 67.682 23.745 36.791 o
-2 -2 17 3.772 2.991 19.819 59.972 o
-2 -1 1 1062.420 1083.130 20.579 12.218 o
-2 -1 2 3417.030 3466.210 55.851 2.193 o
-2 -1 3 0.152 2.489 3.736 1592.000 o
-2 -1 4 6505.420 6397.290 87.735 0.817 o
-2 -1 5 264.299 298.283 11.096 54.136 o
-2 -1 6 7578.860 7569.360 102.322 0.618 o
-2 -1 7 270.903 276.997 11.614 53.118 o
-2 -1 8 1258.660 1238.700 30.317 8.548 o
-2 -1 9 865.467 878.150 33.146 10.445 o
-2 -1 10 61.849 54.706 21.314 45.901 o
-2 -1 11 317.263 251.640 34.589 15.468 o
-2 -1 12 14.940 24.306 19.632 58.783 o
-2 -1 13 1255.950 1435.950 74.039 3.183 o
-2 -1 14 539.949 557.481 45.807 8.566 o
-2 -1 15 294.317 337.065 50.294 8.236 o
-2 -1 16 574.499 609.645 52.912 6.725 o
-2 -1 17 183.045 221.561 34.402 16.951 o
-2 0 1 137.273 127.849 6.658 124.151 o
-2 0 2 179.896 216.554 7.172 89.339 o
-2 0 3 144.731 171.395 6.727 110.654 o
-2 0 4 902.247 835.256 14.650 16.872 o
-2 0 5 485.420 545.098 11.508 31.601 o
-2 0 6 6045.110 5989.900 74.125 0.970 o
-2 0 7 0.118 3.335 5.530 747.017 o
-2 0 8 4251.500 4175.770 74.535 1.465 o
-2 0 9 135.791 183.397 26.549 27.260 o
-2 0 10 884.815 922.031 49.359 6.497 o
-2 0 11 156.436 195.362 29.915 21.957 o
-2 0 12 264.236 274.627 44.022 10.595 o
-2 0 13 526.140 549.102 39.450 10.727 o
-2 0 14 283.212 310.447 26.055 23.409 o
-2 0 15 287.874 343.515 45.246 9.899 o
-2 0 16 125.814 126.932 29.167 24.046 o
-2 0 17 599.899 641.259 37.472 10.905 o
-2 0 18 307.641 390.831 33.717 15.556 o
-2 1 1 1.347 5.144 2.607 2490.960 o
-2 1 2 181.931 225.946 6.254 91.753 o
-2 1 3 33.224 24.959 3.803 508.093 o
-2 1 4 10.755 10.433 3.814 922.585 o
-2 1 5 23.792 15.935 4.941 507.883 o
-2 1 6 215.004 206.886 7.625 80.083 o
-2 1 7 12.071 15.508 4.283 736.449 o
-2 1 8 278.969 248.415 8.009 63.962 o
-2 1 9 0.876 -2.029 6.691 523.935 o
-2 1 10 1664.010 1755.140 49.564 4.539 o
-2 1 11 75.784 88.101 14.630 79.204 o
-2 1 12 987.002 962.461 36.550 8.811 o
-2 1 13 0.773 8.841 11.143 186.047 o
-2 1 14 73.238 87.421 16.336 67.761 o
-2 1 15 137.245 162.308 22.597 35.437 o
-2 1 16 193.762 207.392 24.573 28.789 o
-2 1 17 118.808 112.762 20.310 44.035 o
-2 1 18 303.060 345.299 51.790 7.794 o
-2 2 1 703.283 787.536 13.686 20.814 o
-2 2 2 3553.400 3477.880 41.407 2.434 o
-2 2 3 161.257 178.292 7.168 100.546 o
-2 2 4 730.460 680.944 12.648 21.855 o
-2 2 5 389.819 403.013 9.582 42.444 o
-2 2 6 235.615 270.226 9.113 65.320 o
-2 2 7 360.724 333.295 11.035 44.504 o
-2 2 8 966.775 954.993 20.182 13.646 o
-2 2 9 5.383 8.477 4.649 838.187 o
-2 2 10 943.919 940.813 20.841 13.702 o
-2 2 11 57.159 70.482 7.143 203.116 o
-2 2 12 176.408 180.590 27.204 25.352 o
-2 2 13 31.391 38.538 12.751 119.810 o
-2 2 14 29.710 36.517 13.395 111.431 o
-2 2 15 11.259 18.017 19.071 62.910 o
-2 2 16 50.498 67.517 15.948 75.617 o
-2 2 17 13.913 13.949 13.645 118.369 o
-2 2 18 128.633 112.962 28.597 24.957 o
-2 3 1 124.763 156.009 7.310 117.814 o
-2 3 2 8934.570 8848.760 97.717 0.510 o
-2 3 3 164.242 163.366 7.191 101.904 o
-2 3 4 4123.150 4104.770 49.145 1.878 o
-2 3 5 26.223 50.708 5.167 376.015 o
-2 3 6 2617.720 2546.280 38.209 3.639 o
-2 3 7 156.471 173.093 11.340 77.208 o
-2 3 8 418.287 409.411 13.082 35.612 o
-2 3 9 1035.150 1002.100 26.846 10.994 o
-2 3 10 341.519 333.835 12.561 42.921 o
-2 3 11 99.534 111.892 8.842 124.608 o
-2 3 12 737.482 710.157 20.755 17.215 o
-2 3 13 12.678 4.592 12.805 136.275 o
-2 3 14 327.039 317.801 23.624 25.429 o
-2 3 15 47.001 30.882 13.099 110.116 o
-2 3 16 52.484 62.560 16.173 74.000 o
-2 3 17 6.349 9.383 12.313 149.199 o
-2 4 1 30.701 15.040 4.016 551.359 o
-2 4 2 1855.130 1773.260 25.800 6.337 o
-2 4 3 87.404 99.011 7.115 159.136 o
-2 4 4 1689.520 1595.490 27.837 6.839 o
-2 4 5 61.486 58.388 6.332 226.725 o
-2 4 6 1250.480 1195.670 27.918 9.131 o
-2 4 7 107.560 125.791 8.608 120.096 o
-2 4 8 639.536 606.524 26.822 15.667 o
-2 4 9 12.225 16.557 7.094 367.186 o
-2 4 10 952.087 928.982 22.048 13.286 o
-2 4 11 652.488 641.277 20.605 18.976 o
-2 4 12 809.492 790.460 20.272 16.067 o
-2 4 13 764.499 729.194 51.136 6.598 o
-2 4 14 1244.090 1169.690 33.378 8.160 o
-2 4 15 10.335 -3.533 33.748 20.745 o
-2 4 16 242.328 201.485 22.099 31.833 o
-2 4 17 14.534 35.744 21.408 49.417 o
-2 5 1 185.679 204.254 17.014 47.186 o
-2 5 2 162.462 187.355 32.719 18.869 o
-2 5 3 483.050 452.248 18.326 26.112 o
-2 5 4 724.356 743.014 23.643 15.717 o
-2 5 5 283.445 288.474 17.222 38.074 o
-2 5 6 605.871 592.340 19.591 20.824 o
-2 5 7 137.631 131.634 10.723 90.100 o
-2 5 8 385.741 390.180 13.195 37.547 o
-2 5 9 211.033 203.362 17.354 44.416 o
-2 5 10 88.426 91.010 8.704 137.967 o
-2 5 11 1.006 -3.732 5.191 859.857 o
-2 5 12 117.868 107.781 26.643 28.485 o
-2 5 13 1.673 -3.739 8.414 330.419 o
-2 5 14 222.302 211.755 28.232 22.784 o
-2 5 15 532.686 433.354 43.190 9.598 o
-2 5 16 641.465 580.473 34.776 11.909 o
-2 6 1 32.809 41.129 10.399 162.891 o
-2 6 2 9.362 5.687 5.931 543.515 o
-2 6 3 166.329 172.416 21.694 36.170 o
-2 6 4 229.326 247.098 14.155 50.935 o
-2 6 5 107.906 105.618 28.045 26.328 o
-2 6 6 943.320 942.410 57.399 5.174 o
-2 6 7 1133.550 1203.960 64.691 4.052 o
-2 6 8 673.914 661.043 48.612 7.377 o
-2 6 9 309.082 316.125 38.889 12.692 o
-2 6 10 5.438 31.971 22.249 46.612 o
-2 6 11 340.328 343.422 47.303 9.017 o
-2 6 12 4.282 17.949 21.127 52.179 o
-2 6 13 42.518 36.272 22.623 42.853 o
-2 6 14 113.839 108.700 24.857 32.128 o
-2 6 15 72.176 88.062 27.858 27.662 o
-2 7 1 96.311 103.618 9.515 120.280 o
-2 7 2 995.711 927.388 22.668 12.739 o
-2 7 3 241.060 229.634 25.428 25.973 o
-2 7 4 410.448 423.444 40.011 11.340 o
-2 7 5 66.105 66.747 25.054 34.021 o
-2 7 6 433.865 441.206 43.003 10.015 o
-2 7 7 102.340 120.762 28.793 25.105 o
-2 7 8 379.651 395.399 44.124 9.895 o
-2 7 9 1.005 12.901 20.566 55.527 o
-2 7 10 768.093 828.753 59.643 5.166 o
-2 7 11 415.817 438.776 45.807 9.125 o
-2 7 12 177.320 158.343 35.337 16.529 o
-2 7 13 257.798 246.966 41.881 11.635 o
-2 7 14 76.250 40.011 25.988 31.947 o
-2 8 1 27.962 14.428 12.244 136.073 o
-2 8 2 504.145 501.952 48.051 8.126 o
-2 8 3 494.448 479.142 44.872 9.106 o
-2 8 4 273.994 296.867 36.646 14.268 o
-2 8 5 99.934 126.558 30.663 22.460 o
-2 8 6 171.387 212.003 38.515 14.072 o
-2 8 7 6.086 14.957 19.819 59.102 o
-2 8 8 341.380 392.969 46.181 9.309 o
-2 8 9 233.065 251.266 42.816 11.299 o
-2 8 10 949.582 1018.510 70.487 3.762 o
-2 8 11 14.815 -17.014 20.006 57.903 o
-2 9 1 135.670 173.113 33.467 18.527 o
-2 9 2 118.662 111.975 29.728 23.523 o
-2 9 3 142.439 176.292 36.459 15.862 o
-2 9 4 327.797 365.671 43.563 10.357 o
-2 9 5 23.888 68.991 24.680 36.551 o
-2 9 6 70.970 92.175 27.484 28.323 o
-2 9 7 48.267 39.450 24.493 36.680 o
-2 9 8 70.308 35.524 26.175 31.786 o
-1 -9 1 3.337 11.592 11.405 174.211 o
-1 -9 2 202.143 192.593 19.989 38.203 o
-1 -9 3 3.456 -1.761 17.949 73.253 o
-1 -9 4 698.910 667.565 33.139 11.967 o
-1 -9 5 4.029 15.752 11.721 163.142 o
-1 -8 1 1.122 2.307 7.785 382.246 o
-1 -8 2 1511.550 1593.530 53.279 4.501 o
-1 -8 3 11.534 8.436 15.892 90.189 o
-1 -8 4 774.587 758.140 34.112 10.916 o
-1 -8 5 18.870 16.744 11.844 149.106 o
-1 -8 6 274.764 256.720 27.729 22.088 o
-1 -8 7 68.712 69.207 16.059 71.635 o
-1 -8 8 347.417 358.405 30.346 17.841 o
-1 -8 9 32.102 26.819 14.869 93.873 o
-1 -7 1 7.043 11.992 8.117 316.850 o
-1 -7 2 3.385 8.741 14.584 109.009 o
-1 -7 3 0.272 3.293 10.377 218.097 o
-1 -7 4 390.352 384.536 24.082 22.849 o
-1 -7 5 51.747 62.736 14.322 89.928 o
-1 -7 6 1267.530 1315.780 46.470 5.823 o
-1 -7 7 190.592 198.174 21.784 34.438 o
-1 -7 8 367.875 367.846 26.620 20.815 o
-1 -7 9 36.827 20.192 17.762 68.189 o
-1 -7 10 194.929 181.615 23.928 30.276 o
-1 -7 11 3.205 -13.199 15.331 100.199 o
-1 -6 1 200.942 183.158 16.221 49.406 o
-1 -6 2 111.974 133.654 15.881 62.179 o
-1 -6 3 160.112 163.701 14.245 62.333 o
-1 -6 4 140.943 146.884 25.895 28.722 o
-1 -6 5 157.740 201.603 19.219 42.397 o
-1 -6 6 373.287 375.936 24.189 23.150 o
-1 -6 7 12.028 1.966 13.088 131.781 o
-1 -6 8 300.254 324.813 24.431 24.920 o
-1 -6 9 211.037 256.892 26.963 24.197 o
-1 -6 10 380.488 423.101 28.744 18.358 o
-1 -6 11 59.922 69.252 17.720 62.311 o
-1 -6 12 102.833 71.417 32.990 20.008 o
-1 -6 13 5.552 39.324 15.944 87.427 o
-1 -5 1 325.811 334.934 16.274 36.690 o
-1 -5 2 3000.740 2909.680 45.371 2.879 o
-1 -5 3 1586.810 1549.690 36.390 6.186 o
-1 -5 4 434.408 439.699 18.830 27.044 o
-1 -5 5 1580.210 1440.420 44.910 5.344 o
-1 -5 6 16.709 21.492 11.103 166.714 o
-1 -5 7 346.768 325.828 22.589 26.200 o
-1 -5 8 1393.880 1380.310 46.658 5.516 o
-1 -5 9 85.085 89.173 16.677 63.996 o
-1 -5 10 1102.820 1012.930 71.948 3.546 o
-1 -5 11 0.420 8.554 8.842 291.814 o
-1 -5 12 23.871 43.880 16.809 75.492 o
-1 -5 13 44.656 89.439 20.651 48.497 o
-1 -5 14 7.642 23.406 14.611 104.708 o
-1 -4 1 88.708 122.968 11.280 100.778 o
-1 -4 2 2659.790 2649.050 38.151 3.544 o
-1 -4 3 535.854 521.741 19.203 23.192 o
-1 -4 4 1984.860 1961.860 36.788 4.958 o
-1 -4 5 177.194 183.073 10.316 77.748 o
-1 -4 6 2564.080 2435.580 49.112 3.266 o
-1 -4 7 2011.980 1987.250 43.007 4.439 o
-1 -4 8 542.189 573.831 20.714 21.298 o
-1 -4 9 1665.820 1647.100 41.659 5.355 o
-1 -4 10 9.298 14.570 10.095 209.372 o
-1 -4 11 131.360 122.848 12.993 76.796 o
-1 -4 12 1318.670 1264.930 38.728 6.878 o
-1 -4 13 21.253 34.961 15.784 85.995 o
-1 -4 14 611.369 550.374 33.183 12.894 o
-1 -4 15 58.191 75.993 18.648 57.081 o
-1 -4 16 3.632 11.845 14.541 108.997 o
-1 -3 1 113.573 142.382 7.994 119.721 o
-1 -3 2 1592.140 1586.380 27.386 7.198 o
-1 -3 3 2424.550 2684.680 41.925 3.604 o
-1 -3 4 905.978 789.819 16.179 16.565 o
-1 -3 5 116.366 124.732 8.033 122.147 o
-1 -3 6 755.115 703.169 15.945 19.499 o
-1 -3 7 224.605 233.146 11.096 62.549 o
-1 -3 8 71.923 100.480 11.344 109.794 o
-1 -3 9 105.047 121.098 12.991 82.272 o
-1 -3 10 1464.170 1502.320 34.465 6.792 o
-1 -3 11 669.367 658.808 21.235 18.217 o
-1 -3 12 674.195 713.055 34.866 11.310 o
-1 -3 13 428.767 378.771 29.541 17.421 o
-1 -3 14 411.206 426.443 83.565 3.178 o
-1 -3 15 4.996 -3.581 12.031 160.375 o
-1 -3 16 386.191 429.528 32.440 15.548 o
-1 -3 17 80.719 94.434 38.039 15.449 o
-1 -2 1 1236.990 1295.510 21.139 10.257 o
-1 -2 2 804.170 752.754 14.661 18.901 o
-1 -2 3 1915.360 2022.490 32.037 5.398 o
-1 -2 4 4400.480 4458.660 57.193 1.614 o
-1 -2 5 97.561 145.162 9.652 109.666 o
-1 -2 6 968.337 921.000 19.630 13.963 o
-1 -2 7 579.247 602.875 13.562 25.815 o
-1 -2 8 481.872 455.962 12.664 32.319 o
-1 -2 9 258.626 226.268 25.054 26.143 o
-1 -2 10 66.290 71.912 13.719 90.946 o
-1 -2 11 14.743 3.957 15.518 94.139 o
-1 -2 12 188.330 184.449 21.496 35.448 o
-1 -2 13 29.467 27.825 13.415 112.880 o
-1 -2 14 594.462 631.281 33.817 12.452 o
-1 -2 15 79.826 76.224 23.268 37.973 o
-1 -2 16 272.992 322.768 32.721 16.933 o
-1 -2 17 36.682 50.710 17.089 70.745 o
-1 -1 1 422.041 424.199 8.275 41.352 o
-1 -1 2 888.634 906.148 15.312 16.359 o
-1 -1 3 279.271 297.165 8.145 60.287 o
-1 -1 4 3340.030 3287.210 47.722 2.471 o
-1 -1 5 585.804 545.194 15.850 24.595 o
-1 -1 6 5749.490 5818.410 82.271 0.972 o
-1 -1 7 1069.960 1136.700 26.944 10.384 o
-1 -1 8 1750.870 1788.760 36.885 5.531 o
-1 -1 9 42.561 43.629 26.830 31.058 o
-1 -1 10 15.956 5.821 9.769 218.732 o
-1 -1 11 5.181 18.528 20.847 53.462 o
-1 -1 12 45.521 30.535 15.331 85.468 o
-1 -1 13 31.753 32.592 13.523 109.630 o
-1 -1 14 108.194 110.951 18.761 50.509 o
-1 -1 15 50.007 47.864 22.249 43.416 o
-1 -1 16 727.485 575.243 51.042 6.840 o
-1 -1 17 137.925 169.748 36.085 16.221 o
-1 -1 18 176.357 138.337 33.654 18.096 o
-1 0 1 68.649 74.734 2.885 281.992 o
-1 0 2 4367.470 4422.760 52.675 1.687 o
-1 0 3 25.630 30.201 3.414 587.988 o
-1 0 4 3391.390 3441.200 49.034 2.368 o
-1 0 5 942.593 950.447 18.809 14.335 o
-1 0 6 2489.790 2459.660 39.380 3.773 o
-1 0 7 302.557 293.850 11.359 50.038 o
-1 0 8 3972.450 3923.840 69.305 1.648 o
-1 0 9 1.341 -0.879 4.883 959.206 o
-1 0 10 3759.450 3779.550 124.315 0.976 o
-1 0 11 465.472 471.850 36.085 12.717 o
-1 0 12 278.129 277.815 31.411 18.210 o
-1 0 13 427.816 500.643 41.133 10.623 o
-1 0 14 32.589 12.901 17.014 74.993 o
-1 0 15 49.292 64.691 22.997 40.501 o
-1 0 16 2.113 -25.241 14.770 108.251 o
-1 0 17 311.366 354.207 31.252 17.537 o
-1 0 18 241.344 254.203 27.759 22.651 o
-1 1 1 61.414 79.495 5.386 234.377 o
-1 1 2 4212.420 4121.010 49.386 1.838 o
-1 1 3 225.275 227.072 5.341 83.832 o
-1 1 4 247.652 286.105 7.763 66.495 o
-1 1 5 63.012 88.646 8.445 160.356 o
-1 1 6 201.311 182.387 6.992 89.047 o
-1 1 7 1.297 -0.923 3.122 2231.650 o
-1 1 8 2294.320 2273.270 32.374 4.505 o
-1 1 9 896.184 920.279 28.039 11.762 o
-1 1 10 3788.410 3618.550 68.645 1.762 o
-1 1 11 157.291 156.211 16.985 51.471 o
-1 1 12 2246.070 2241.210 60.453 3.060 o
-1 1 13 14.684 29.524 11.673 151.426 o
-1 1 14 666.833 722.688 39.450 9.743 o
-1 1 15 268.782 300.970 25.479 24.510 o
-1 1 16 27.101 37.767 19.632 56.892 o
-1 1 17 491.535 472.072 31.858 14.799 o
-1 1 18 10.358 16.079 14.659 104.368 o
-1 2 1 0.944 3.266 2.274 3407.000 o
-1 2 2 760.831 734.462 11.469 21.248 o
-1 2 3 278.179 281.888 7.112 64.025 o
-1 2 4 1262.520 1247.630 22.397 10.012 o
-1 2 5 70.367 78.054 6.814 190.374 o
-1 2 6 13.526 9.294 4.291 762.352 o
-1 2 7 0.588 -0.453 3.791 1608.680 o
-1 2 8 10.906 28.789 4.393 640.525 o
-1 2 9 4.546 1.958 4.004 1194.380 o
-1 2 10 311.601 298.561 12.735 45.909 o
-1 2 11 0.817 -0.117 4.383 1201.810 o
-1 2 12 740.796 770.240 31.312 12.096 o
-1 2 13 97.364 113.045 25.979 30.236 o
-1 2 14 1417.680 1432.550 47.517 5.332 o
-1 2 15 5.819 21.493 17.014 78.961 o
-1 2 16 640.744 684.417 41.612 9.252 o
-1 2 17 14.916 28.186 18.510 65.490 o
-1 2 18 74.132 82.827 25.054 33.457 o
-1 3 1 1810.350 1887.970 25.134 6.361 o
-1 3 2 8994.270 9319.630 110.214 0.470 o
-1 3 3 517.057 485.599 10.218 32.743 o
-1 3 4 4566.160 4529.800 56.708 1.560 o
-1 3 5 120.932 141.189 6.072 134.563 o
-1 3 6 554.794 502.491 13.042 28.462 o
-1 3 7 87.417 107.624 6.621 163.038 o
-1 3 8 98.469 109.578 7.806 138.304 o
-1 3 9 64.837 89.847 10.983 119.257 o
-1 3 10 185.364 189.409 9.873 77.755 o
-1 3 11 138.913 141.275 10.636 89.153 o
-1 3 12 298.342 307.233 20.102 31.605 o
-1 3 13 3.868 6.191 5.338 712.304 o
-1 3 14 527.453 503.577 32.505 14.015 o
-1 3 15 6.234 -0.766 10.017 227.068 o
-1 3 16 181.450 225.512 31.037 20.103 o
-1 3 17 7.522 -4.466 11.686 167.624 o
-1 3 18 94.356 86.065 17.588 58.210 o
-1 4 1 321.705 325.542 10.153 49.658 o
-1 4 2 1199.860 1120.760 18.648 11.535 o
-1 4 3 28.103 27.402 4.247 499.670 o
-1 4 4 3814.420 3688.960 47.711 2.121 o
-1 4 5 743.392 785.862 13.627 20.118 o
-1 4 6 6722.370 6637.420 90.703 0.769 o
-1 4 7 31.750 48.400 5.638 332.768 o
-1 4 8 2072.300 2004.950 33.309 5.027 o
-1 4 9 8.981 8.799 4.642 768.270 o
-1 4 10 511.110 495.447 14.512 28.599 o
-1 4 11 132.066 150.325 11.153 86.093 o
-1 4 12 28.259 35.520 11.237 149.710 o
-1 4 13 437.872 384.082 28.668 17.951 o
-1 4 14 4.645 13.662 7.583 362.667 o
-1 4 15 34.645 41.708 11.153 145.221 o
-1 4 16 241.263 244.181 21.854 31.595 o
-1 4 17 8.142 8.442 14.957 102.308 o
-1 4 18 176.014 175.402 21.947 35.114 o
-1 5 1 363.364 335.860 11.906 42.638 o
-1 5 2 5.519 12.380 5.413 633.659 o
-1 5 3 362.950 348.969 9.909 45.778 o
-1 5 4 733.690 742.187 43.563 8.311 o
-1 5 5 11.744 11.405 16.266 85.882 o
-1 5 6 2102.420 2025.590 80.957 2.322 o
-1 5 7 109.737 117.397 25.428 30.922 o
-1 5 8 1693.990 1656.370 73.104 2.936 o
-1 5 9 8.138 20.617 10.844 182.106 o
-1 5 10 1435.430 1363.800 68.243 3.478 o
-1 5 11 0.226 12.142 7.274 414.764 o
-1 5 12 467.210 449.075 19.602 25.215 o
-1 5 13 138.435 142.691 14.310 66.321 o
-1 5 14 298.184 247.339 20.192 32.536 o
-1 5 15 414.974 394.339 22.325 24.133 o
-1 5 16 153.611 144.507 32.906 19.038 o
-1 5 17 401.208 374.539 43.470 10.094 o
-1 6 1 141.413 160.510 10.242 88.798 o
-1 6 2 403.026 365.678 16.191 32.763 o
-1 6 3 19.483 13.836 17.201 75.609 o
-1 6 4 41.777 66.561 22.436 42.701 o
-1 6 5 44.157 63.943 22.623 42.007 o
-1 6 6 10.848 36.646 20.380 54.549 o
-1 6 7 9.493 17.388 19.258 61.976 o
-1 6 8 637.696 737.513 50.855 6.895 o
-1 6 9 33.346 45.433 22.623 43.109 o
-1 6 10 979.470 945.402 59.456 4.873 o
-1 6 11 19.595 6.170 17.949 70.320 o
-1 6 12 393.777 383.994 41.320 10.953 o
-1 6 13 41.107 31.411 22.249 44.417 o
-1 6 14 154.798 108.236 30.850 21.522 o
-1 6 15 14.835 12.803 8.787 257.990 o
-1 6 16 132.583 116.462 31.598 20.899 o
-1 7 1 9.133 13.884 5.361 593.824 o
-1 7 2 911.301 883.718 28.533 11.622 o
-1 7 3 62.574 36.085 20.753 48.706 o
-1 7 4 41.158 44.311 21.688 46.138 o
-1 7 5 6.896 -15.705 17.014 80.787 o
-1 7 6 20.325 38.702 21.875 46.938 o
-1 7 7 184.027 159.652 33.093 18.421 o
-1 7 8 67.260 54.782 24.306 36.111 o
-1 7 9 129.638 130.485 31.224 21.281 o
-1 7 10 183.500 228.082 37.394 14.674 o
-1 7 11 303.402 312.012 44.498 10.185 o
-1 7 12 343.871 425.314 46.929 9.006 o
-1 7 13 34.356 28.232 22.997 42.219 o
-1 7 14 44.817 89.931 28.232 27.610 o
-1 7 15 174.338 128.615 33.093 18.705 o
-1 8 1 1.073 4.267 4.753 957.192 o
-1 8 2 1537.030 1504.010 77.031 2.848 o
-1 8 3 70.063 40.946 21.875 43.772 o
-1 8 4 1464.030 1493.910 76.657 2.906 o
-1 8 5 3.686 33.280 21.501 49.888 o
-1 8 6 636.986 626.099 50.855 7.010 o
-1 8 8 83.407 92.549 28.793 25.775 o
-1 8 9 63.634 69.552 25.615 32.727 o
-1 8 10 54.877 81.892 28.045 27.807 o
-1 8 11 130.504 134.037 33.280 18.992 o
-1 8 12 84.099 89.558 29.915 24.072 o
-1 8 13 5.635 -16.079 20.192 57.755 o
-1 9 1 1.925 13.649 18.884 65.549 o
-1 9 2 153.722 170.870 34.215 17.651 o
-1 9 3 97.766 200.411 38.702 14.475 o
-1 9 4 611.123 604.223 51.977 6.851 o
-1 9 5 35.934 25.241 20.192 53.781 o
-1 9 6 777.506 841.635 60.391 5.049 o
-1 9 7 292.656 314.816 46.555 9.458 o
-1 9 8 381.973 384.929 45.433 9.444 o
-1 9 9 0.061 -10.844 20.753 55.199 o
-1 9 10 165.152 178.722 37.394 14.986 o
0 -9 1 250.895 231.425 18.730 37.836 o
0 -9 2 209.450 177.017 18.900 41.018 o
0 -9 3 469.596 456.652 30.840 15.689 o
0 -9 4 315.863 304.887 24.977 24.118 o
0 -9 5 14.370 6.824 11.238 171.323 o
0 -8 1 161.784 172.732 14.277 61.413 o
0 -8 2 846.909 856.741 34.501 10.180 o
0 -8 3 387.506 371.643 23.878 23.250 o
0 -8 4 422.156 426.200 26.773 19.421 o
0 -8 5 73.662 69.427 16.528 67.761 o
0 -8 6 148.937 170.508 28.513 24.127 o
0 -8 7 59.260 45.341 14.514 88.366 o
0 -8 8 381.140 430.923 30.472 16.965 o
0 -8 9 17.055 29.782 19.912 56.744 o
0 -7 1 174.180 194.869 12.297 67.379 o
0 -7 2 79.884 87.911 10.332 121.391 o
0 -7 3 2.797 19.330 11.073 181.014 o
0 -7 4 471.780 475.575 44.115 9.431 o
0 -7 5 142.594 159.842 19.227 44.593 o
0 -7 6 1749.790 1776.430 103.384 1.746 o
0 -7 7 102.044 126.099 19.690 46.846 o
0 -7 8 707.546 737.700 52.351 6.471 o
0 -7 9 11.578 21.719 13.736 116.293 o
0 -7 10 98.910 116.150 19.554 47.923 o
0 -7 11 0.409 15.136 13.645 123.986 o
0 -6 1 526.368 466.461 18.276 24.883 o
0 -6 2 102.650 103.423 11.930 93.567 o
0 -6 3 89.126 87.816 10.404 116.467 o
0 -6 4 3.318 -1.384 9.236 271.351 o
0 -6 5 7.905 -4.948 9.342 256.164 o
0 -6 6 54.819 68.929 21.969 43.516 o
0 -6 7 1.851 -2.249 9.303 270.679 o
0 -6 8 771.000 797.281 59.540 5.196 o
0 -6 9 2.100 3.910 10.589 206.802 o
0 -6 10 1560.340 1607.790 59.479 3.923 o
0 -6 11 8.060 11.848 15.612 93.775 o
0 -6 12 376.497 374.748 29.318 18.237 o
0 -6 13 7.260 -3.365 13.353 129.652 o
0 -5 1 662.238 623.257 18.459 20.323 o
0 -5 2 2587.980 2601.350 49.551 3.160 o
0 -5 3 222.243 284.845 18.923 37.497 o
0 -5 4 573.590 563.809 27.297 16.310 o
0 -5 5 1.172 -2.040 9.096 284.532 o
0 -5 6 115.497 82.126 14.375 74.282 o
0 -5 7 30.650 14.324 11.632 146.767 o
0 -5 8 9.809 12.716 11.614 162.583 o
0 -5 9 16.831 10.207 11.563 159.429 o
0 -5 10 335.613 318.954 25.374 23.115 o
0 -5 11 82.831 64.508 16.063 69.796 o
0 -5 12 544.725 570.008 93.652 2.514 o
0 -5 13 76.651 77.423 19.591 50.950 o
0 -5 14 561.462 522.620 34.998 12.474 o
0 -5 15 2.975 -11.209 13.603 127.072 o
0 -4 1 40.795 74.805 7.594 209.712 o
0 -4 2 4416.870 4470.730 67.168 1.483 o
0 -4 3 285.629 278.398 11.544 51.824 o
0 -4 4 7546.210 7705.760 125.422 0.542 o
0 -4 5 35.882 45.357 11.872 130.285 o
0 -4 6 1057.800 1025.030 58.325 4.868 o
0 -4 7 865.047 852.501 25.420 13.142 o
0 -4 8 53.295 72.680 10.592 134.936 o
0 -4 9 627.636 614.160 25.081 16.753 o
0 -4 10 7.387 23.215 8.140 298.665 o
0 -4 11 157.600 143.035 13.822 66.109 o
0 -4 12 585.723 568.776 25.889 17.019 o
0 -4 13 6.136 13.883 10.476 199.933 o
0 -4 14 664.037 662.925 36.708 10.816 o
0 -4 15 57.761 30.443 25.147 34.745 o
0 -4 16 69.814 64.140 35.982 17.385 o
0 -3 1 102.950 141.856 12.522 83.940 o
0 -3 2 1495.060 1469.320 24.145 8.154 o
0 -3 3 19.004 17.142 5.029 531.669 o
0 -3 4 1368.100 1183.180 21.109 9.850 o
0 -3 5 144.965 155.187 11.523 80.236 o
0 -3 6 3777.190 3744.100 53.175 2.026 o
0 -3 7 1.751 2.492 5.691 689.474 o
0 -3 8 2780.580 2818.320 54.423 2.758 o
0 -3 9 12.043 7.809 9.464 235.923 o
0 -3 10 918.641 886.465 25.527 12.559 o
0 -3 11 2009.860 1907.090 42.455 4.537 o
0 -3 12 73.901 85.414 11.050 115.492 o
0 -3 13 1007.240 1001.800 41.895 7.514 o
0 -3 14 34.833 18.810 12.092 133.953 o
0 -3 15 35.934 49.457 16.360 76.528 o
0 -3 16 673.085 691.934 68.047 4.319 o
0 -3 17 0.468 27.371 22.810 44.842 o
0 -2 1 88.444 102.661 4.940 189.720 o
0 -2 2 7.919 35.635 3.845 722.490 o
0 -2 3 46.275 56.603 4.919 307.644 o
0 -2 4 1882.300 1904.410 27.935 5.926 o
0 -2 5 46.503 55.510 6.062 265.339 o
0 -2 6 2411.400 2416.870 35.130 4.098 o
0 -2 7 1050.600 1112.800 20.727 12.157 o
0 -2 8 1204.690 1093.130 30.843 8.960 o
0 -2 9 0.187 11.704 6.579 500.370 o
0 -2 10 1117.540 1128.860 58.461 4.723 o
0 -2 11 2.819 4.184 17.388 77.757 o
0 -2 12 197.801 217.416 22.890 31.569 o
0 -2 13 269.389 307.706 28.232 21.206 o
0 -2 14 862.334 869.142 39.139 8.803 o
0 -2 15 1034.860 968.598 56.829 5.112 o
0 -2 16 206.371 226.951 26.993 24.550 o
0 -2 17 487.306 532.516 38.983 11.134 o
0 -2 18 21.215 33.113 15.626 87.786 o
0 -1 1 1.368 2.979 2.104 3698.450 o
0 -1 2 2919.910 2958.840 33.503 3.299 o
0 -1 3 205.155 194.844 4.998 94.692 o
0 -1 4 137.952 171.668 5.025 125.304 o
0 -1 5 626.322 615.756 10.708 26.292 o
0 -1 6 88.621 82.182 5.249 196.489 o
0 -1 7 264.741 255.549 7.357 67.370 o
0 -1 8 2607.680 2574.780 50.638 3.110 o
0 -1 9 194.682 201.116 14.711 54.446 o
0 -1 10 1239.630 1216.150 91.324 2.339 o
0 -1 11 585.518 607.057 28.788 15.106 o
0 -1 12 459.723 454.513 26.822 18.666 o
0 -1 13 53.666 45.251 14.042 94.533 o
0 -1 14 189.839 194.568 23.064 31.881 o
0 -1 15 13.129 21.505 12.096 145.750 o
0 -1 16 123.508 127.632 24.959 31.303 o
0 -1 17 132.676 146.357 22.431 36.361 o
0 -1 18 424.578 396.521 45.620 9.224 o
0 0 3 373.783 397.183 8.009 46.094 o
0 0 4 582.285 699.141 11.266 26.006 o
0 0 5 310.198 339.907 7.649 55.224 o
0 0 6 551.895 561.878 11.377 28.984 o
0 0 7 368.197 345.699 9.050 46.968 o
0 0 8 896.812 891.472 17.857 15.452 o
0 0 9 775.621 733.319 14.585 19.567 o
0 0 10 1188.980 1220.490 49.596 5.632 o
0 0 11 210.941 239.667 19.765 37.194 o
0 0 12 782.659 780.300 32.899 11.230 o
0 0 13 50.065 45.853 27.484 29.451 o
0 0 14 54.125 64.691 22.810 40.853 o
0 0 15 66.816 71.422 24.306 35.797 o
0 0 16 80.616 119.454 28.419 26.158 o
0 0 18 126.353 107.675 29.167 24.214 o
0 0 19 38.623 49.733 25.988 33.001 o
0 1 0 379.186 416.843 8.887 43.701 o
0 1 1 42.625 56.599 4.692 328.108 o
0 1 2 6276.890 6688.060 85.864 0.835 o
0 1 3 39.456 46.849 3.965 393.851 o
0 1 5 543.416 572.970 14.280 26.655 o
0 1 6 3394.220 3332.450 56.408 2.222 o
0 1 7 759.802 762.916 20.003 16.965 o
0 1 8 622.559 533.584 20.884 20.121 o
0 1 9 335.973 321.315 13.762 41.317 o
0 1 10 882.408 865.380 20.570 14.745 o
0 1 11 397.745 377.394 13.337 37.038 o
0 1 12 1501.010 1482.880 65.626 3.571 o
0 1 13 70.985 75.161 21.501 44.018 o
0 1 14 913.089 917.170 53.286 5.811 o
0 1 15 172.596 176.666 30.102 21.627 o
0 1 16 40.671 57.555 16.104 77.013 o
0 1 17 43.007 42.477 15.982 78.976 o
0 1 18 26.712 41.320 14.411 98.583 o
0 1 19 0.733 1.965 12.751 145.177 o
0 2 0 364.059 459.094 10.117 41.512 o
0 2 1 248.380 250.842 5.669 75.337 o
0 2 2 2917.890 3115.220 62.330 2.348 o
0 2 3 335.931 337.400 8.196 51.678 o
0 2 4 1164.070 1143.310 18.309 11.781 o
0 2 5 38.659 43.861 4.638 368.550 o
0 2 6 3776.450 3763.610 61.717 1.866 o
0 2 7 204.717 210.111 9.823 72.418 o
0 2 8 786.748 919.587 19.487 15.916 o
0 2 9 307.124 301.094 18.257 34.642 o
0 2 10 583.393 554.442 24.171 18.263 o
0 2 11 245.052 240.786 17.300 41.282 o
0 2 12 1209.030 1168.580 48.916 5.732 o
0 2 13 901.997 873.052 25.686 12.680 o
0 2 14 1428.420 1430.740 46.404 5.444 o
0 2 15 211.244 211.909 33.374 17.592 o
0 2 16 765.542 778.894 35.755 10.364 o
0 2 17 1.236 15.210 12.011 158.016 o
0 2 18 214.714 220.860 25.580 26.465 o
0 2 19 144.579 116.681 20.267 42.514 o
0 3 0 1026.800 986.845 39.456 7.979 o
0 3 1 895.821 965.717 15.444 15.862 o
0 3 2 208.737 188.795 6.077 90.239 o
0 3 3 973.161 1001.920 45.611 6.892 o
0 3 4 620.172 606.812 21.888 18.897 o
0 3 5 21.859 35.959 3.262 613.021 o
0 3 6 496.146 477.292 13.616 30.336 o
0 3 7 0.577 3.728 4.924 915.976 o
0 3 8 837.148 838.594 29.345 11.972 o
0 3 9 119.670 147.407 13.202 75.357 o
0 3 10 360.223 335.053 18.232 31.905 o
0 3 11 12.008 -0.803 7.980 329.697 o
0 3 12 41.690 82.555 14.430 88.918 o
0 3 13 68.403 66.661 9.072 153.250 o
0 3 14 330.772 322.643 21.495 28.163 o
0 3 15 20.140 40.004 6.645 327.879 o
0 3 16 609.111 657.604 36.449 11.205 o
0 3 17 300.448 275.879 55.427 6.975 o
0 3 18 675.129 733.435 37.124 10.445 o
0 3 19 70.949 90.452 18.325 56.710 o
0 4 0 897.447 739.421 14.699 17.578 o
0 4 1 986.625 1127.960 24.671 11.499 o
0 4 2 582.768 551.885 10.577 28.727 o
0 4 3 107.316 159.747 14.301 69.717 o
0 4 4 2568.280 2618.510 50.139 3.144 o
0 4 5 2145.600 2147.430 43.325 4.142 o
0 4 6 2384.920 2459.390 62.155 2.823 o
0 4 7 684.649 619.036 15.068 22.084 o
0 4 8 1128.150 1095.350 22.110 11.332 o
0 4 9 131.701 143.315 7.412 116.684 o
0 4 10 54.451 53.751 6.315 242.949 o
0 4 11 1.064 15.160 4.965 774.148 o
0 4 12 24.547 37.400 6.909 303.641 o
0 4 13 0.532 13.241 7.124 426.305 o
0 4 14 10.317 34.300 14.462 104.053 o
0 4 15 34.490 38.845 13.181 112.180 o
0 4 16 196.913 215.092 24.569 28.603 o
0 4 17 0.672 15.556 10.890 190.959 o
0 4 18 324.763 344.182 29.634 18.804 o
0 5 0 3452.290 3336.240 61.596 2.077 o
0 5 1 1457.690 1451.270 25.803 8.102 o
0 5 2 1566.300 1593.830 26.266 7.404 o
0 5 3 10.110 16.756 8.886 258.578 o
0 5 4 600.576 525.398 24.581 17.952 o
0 5 5 48.608 34.963 16.266 76.318 o
0 5 7 77.555 56.090 19.445 52.397 o
0 5 8 2432.310 2567.930 95.709 1.710 o
0 5 9 1183.440 1195.730 60.391 4.414 o
0 5 10 2402.910 2298.020 67.543 2.640 o
0 5 11 205.607 218.118 9.448 73.161 o
0 5 12 454.249 419.373 16.296 29.761 o
0 5 13 9.124 20.310 5.483 545.046 o
0 5 14 23.610 26.680 6.337 358.910 o
0 5 15 17.729 28.321 16.173 83.708 o
0 5 16 1.560 -3.341 8.394 332.293 o
0 5 17 86.761 45.377 12.193 104.659 o
0 5 18 2.105 9.132 11.552 172.149 o
0 6 0 699.465 720.874 19.953 18.085 o
0 6 1 1051.300 1058.820 23.874 11.516 o
0 6 2 2881.660 2999.840 58.752 2.503 o
0 6 3 672.668 628.342 41.694 9.214 o
0 6 4 430.497 401.756 34.963 13.772 o
0 6 5 786.515 777.898 48.051 7.105 o
0 6 6 229.686 278.563 31.971 18.266 o
0 6 7 45.238 65.439 21.688 45.210 o
0 6 8 580.716 629.464 45.620 8.394 o
0 6 9 92.852 85.631 24.867 33.198 o
0 6 10 1274.460 1270.130 66.747 3.740 o
0 6 11 155.854 139.272 30.663 21.498 o
0 6 12 1056.300 1108.790 63.756 4.249 o
0 6 13 147.579 130.859 30.663 21.686 o
0 6 14 696.128 713.955 52.351 6.514 o
0 6 15 50.876 30.042 10.366 154.111 o
0 6 16 103.962 86.811 16.350 63.590 o
0 6 17 74.100 143.385 32.719 20.219 o
0 7 0 692.801 701.728 20.435 18.047 o
0 7 1 144.350 150.668 13.355 69.993 o
0 7 2 66.154 78.228 16.350 69.366 o
0 7 3 570.757 499.521 40.572 10.226 o
0 7 4 56.739 70.300 22.997 39.993 o
0 7 5 122.804 125.063 27.297 27.011 o
0 7 6 431.335 414.470 40.385 11.103 o
0 7 7 33.701 65.252 25.428 34.276 o
0 7 8 84.813 91.614 26.736 29.392 o
0 7 9 7.233 10.470 18.697 66.356 o
0 7 10 60.075 52.351 24.119 36.962 o
0 7 11 4.086 12.901 19.445 61.680 o
0 7 13 35.828 43.190 25.802 33.657 o
0 7 14 822.067 709.654 55.903 5.710 o
0 7 15 12.577 -11.218 18.884 65.066 o
0 7 16 223.195 277.628 43.750 10.867 o
0 8 0 398.668 411.006 15.481 33.049 o
0 8 1 73.398 104.765 18.964 52.815 o
0 8 2 491.135 521.210 43.750 9.404 o
0 8 3 238.233 306.216 35.524 15.244 o
0 8 4 1647.930 1790.960 83.575 2.434 o
0 8 5 68.535 36.646 21.501 45.349 o
0 8 6 194.156 282.471 40.198 12.727 o
0 8 7 118.654 146.564 31.037 21.549 o
0 8 8 18.427 45.807 24.119 38.919 o
0 8 9 14.483 33.467 27.110 31.410 o
0 8 10 16.137 4.861 22.249 46.797 o
0 8 11 39.847 33.093 25.802 33.692 o
0 8 12 61.850 47.303 26.923 30.255 o
0 8 13 53.325 23.932 24.493 36.790 o
0 8 14 76.912 18.323 24.680 35.461 o
0 9 0 97.028 90.046 11.938 96.997 o
0 9 1 121.281 170.496 34.028 18.162 o
0 9 2 267.041 286.210 40.572 12.135 o
0 9 3 7.773 -1.496 17.575 75.643 o
0 9 4 575.166 652.648 51.603 6.952 o
0 9 5 65.192 79.087 27.484 28.632 o
0 9 6 955.466 994.761 63.569 4.415 o
0 9 7 16.526 25.615 20.753 52.676 o
0 9 8 774.661 846.309 60.952 4.978 o
0 9 9 56.024 77.592 27.297 29.248 o
0 9 10 156.656 169.187 36.085 16.064 o
0 9 11 23.341 44.685 26.923 31.402 o
0 10 1 291.258 351.649 41.133 11.582 o
0 10 2 119.079 146.751 31.411 21.095 o
0 10 3 154.326 169.561 34.589 17.321 o
0 10 4 26.468 64.878 26.549 31.844 o
0 10 5 0.190 16.827 22.623 45.916 o
1 -9 0 4.661 7.181 10.938 189.577 o
1 -9 1 64.157 68.991 26.736 30.272 o
1 -9 2 53.278 55.966 12.648 109.113 o
1 -9 3 59.252 79.846 14.023 88.845 o
1 -9 4 198.372 184.579 21.209 35.674 o
1 -9 5 1.103 -1.199 17.575 76.786 o
1 -8 0 426.738 441.188 16.710 29.811 o
1 -8 1 32.745 38.961 15.485 85.905 o
1 -8 2 116.484 90.640 16.260 62.282 o
1 -8 3 125.886 133.864 22.810 35.965 o
1 -8 4 16.762 13.890 11.039 171.623 o
1 -8 5 239.971 207.078 22.030 31.949 o
1 -8 6 127.961 125.264 19.690 45.133 o
1 -8 7 277.638 282.500 28.291 21.211 o
1 -8 8 221.985 231.997 26.098 25.415 o
1 -7 0 3247.480 3105.710 58.014 2.308 o
1 -7 1 10.217 17.110 7.405 349.443 o
1 -7 2 1101.070 1082.450 31.147 9.365 o
1 -7 3 6.723 -8.601 14.023 118.089 o
1 -7 4 234.309 262.066 22.300 30.725 o
1 -7 5 504.959 505.284 28.909 16.337 o
1 -7 6 362.016 330.399 24.671 23.288 o
1 -7 7 518.647 472.785 41.881 10.027 o
1 -7 8 160.557 190.080 24.124 30.834 o
1 -7 9 71.556 67.815 34.954 18.328 o
1 -7 10 74.203 81.640 21.024 45.321 o
1 -7 11 74.178 104.180 19.268 51.447 o
1 -6 0 167.087 191.403 11.361 73.425 o
1 -6 1 932.443 859.455 23.997 13.080 o
1 -6 2 324.506 333.799 16.460 36.436 o
1 -6 3 59.019 56.227 9.435 157.237 o
1 -6 4 2047.130 1910.060 80.770 2.372 o
1 -6 5 1.396 0.007 9.892 240.594 o
1 -6 6 323.660 305.660 23.258 26.132 o
1 -6 7 194.146 202.794 22.948 31.823 o
1 -6 8 360.081 344.059 25.611 22.169 o
1 -6 9 480.774 464.238 40.095 10.878 o
1 -6 10 989.536 1017.400 44.218 7.092 o
1 -6 11 315.396 348.067 28.479 19.964 o
1 -6 12 306.946 328.184 30.180 18.646 o
1 -6 13 19.721 35.083 14.242 103.765 o
1 -5 0 110.709 113.867 8.876 118.560 o
1 -5 1 149.403 153.188 11.473 79.836 o
1 -5 2 3348.650 3388.580 62.097 2.098 o
1 -5 3 1448.840 1405.240 34.349 6.983 o
1 -5 4 716.481 769.731 24.154 15.410 o
1 -5 5 1122.880 1077.950 38.340 7.764 o
1 -5 6 116.260 167.493 19.360 45.630 o
1 -5 7 116.625 142.598 18.968 47.851 o
1 -5 8 182.497 185.097 22.623 33.200 o
1 -5 9 14.418 16.264 11.700 155.655 o
1 -5 10 197.335 237.291 36.365 15.249 o
1 -5 11 148.286 125.123 20.195 42.277 o
1 -5 12 659.190 702.428 43.794 8.541 o
1 -5 13 131.149 122.180 28.223 25.378 o
1 -5 14 991.126 969.681 45.919 6.832 o
1 -5 15 46.156 43.446 16.721 72.528 o
1 -4 0 812.672 773.542 15.737 18.138 o
1 -4 1 294.642 288.569 14.063 44.437 o
1 -4 2 561.416 566.868 13.870 26.572 o
1 -4 3 1507.130 1500.000 23.945 8.075 o
1 -4 4 1280.750 1257.540 27.073 9.020 o
1 -4 5 331.859 316.835 12.032 45.252 o
1 -4 6 2139.400 2117.080 45.409 4.038 o
1 -4 7 976.822 1020.200 28.886 10.716 o
1 -4 8 415.528 426.658 19.820 26.578 o
1 -4 9 124.609 134.074 18.442 49.531 o
1 -4 10 152.576 181.254 37.861 14.741 o
1 -4 11 0.362 -6.286 10.322 222.644 o
1 -4 12 23.922 26.024 23.838 40.005 o
1 -4 13 11.480 11.344 15.646 92.570 o
1 -4 14 367.841 354.741 29.728 18.127 o
1 -4 15 8.274 31.076 19.164 61.914 o
1 -4 16 526.189 553.223 35.889 12.191 o
1 -3 0 5472.270 5683.360 71.237 1.100 o
1 -3 1 819.108 916.238 15.756 17.034 o
1 -3 2 562.946 469.325 11.345 30.249 o
1 -3 3 2229.740 2317.380 31.259 4.633 o
1 -3 4 826.936 735.062 15.988 18.102 o
1 -3 5 37.232 32.114 4.940 382.480 o
1 -3 6 3024.080 2977.660 40.878 2.975 o
1 -3 7 692.803 664.675 18.109 19.667 o
1 -3 8 3564.030 3580.720 57.504 2.067 o
1 -3 9 115.036 135.336 10.748 95.620 o
1 -3 10 188.674 204.397 16.586 48.333 o
1 -3 11 29.997 89.468 16.123 75.930 o
1 -3 12 5.161 13.632 11.563 167.311 o
1 -3 13 66.865 51.485 15.065 81.114 o
1 -3 14 25.635 36.312 14.144 102.920 o
1 -3 15 45.960 35.223 15.938 79.476 o
1 -3 16 292.468 319.457 30.198 18.866 o
1 -3 17 0.503 5.653 13.194 134.768 o
1 -2 0 2850.630 2900.260 34.169 3.373 o
1 -2 1 1191.570 1180.250 16.970 11.722 o
1 -2 2 1741.430 1698.560 24.819 6.849 o
1 -2 3 534.082 589.456 11.588 28.950 o
1 -2 4 3202.280 3241.330 39.698 2.777 o
1 -2 5 962.365 983.769 16.662 14.639 o
1 -2 6 1361.880 1313.400 20.739 9.603 o
1 -2 7 872.786 875.308 17.432 15.978 o
1 -2 8 1095.670 1021.300 22.112 11.804 o
1 -2 9 201.291 190.770 10.555 71.436 o
1 -2 10 2441.640 2378.990 41.379 3.773 o
1 -2 11 205.816 187.936 22.903 31.768 o
1 -2 12 1619.020 1539.110 38.258 5.912 o
1 -2 13 93.538 104.638 27.008 28.480 o
1 -2 14 66.369 49.082 19.538 53.229 o
1 -2 15 721.974 651.540 72.160 3.891 o
1 -2 16 2.209 -4.953 11.832 167.985 o
1 -2 17 232.069 238.178 28.522 22.045 o
1 -2 18 8.681 5.040 17.388 76.649 o
1 -1 0 971.450 1031.420 13.732 15.113 o
1 -1 1 358.427 372.495 7.832 48.641 o
1 -1 2 1554.600 1567.780 24.492 7.704 o
1 -1 3 792.466 800.708 13.123 19.357 o
1 -1 4 11.410 6.775 2.836 1289.350 o
1 -1 5 626.313 655.772 11.895 25.001 o
1 -1 6 134.793 130.833 6.966 121.958 o
1 -1 7 19.732 23.015 4.667 542.735 o
1 -1 8 2642.750 2770.270 38.929 3.469 o
1 -1 9 126.182 126.398 13.844 72.083 o
1 -1 10 2010.840 1951.750 41.670 4.562 o
1 -1 11 34.618 37.579 9.695 180.356 o
1 -1 12 784.016 723.801 22.729 15.613 o
1 -1 13 92.069 93.353 10.736 110.379 o
1 -1 14 693.649 636.739 22.298 17.420 o
1 -1 15 138.711 153.728 22.338 36.180 o
1 -1 16 129.789 92.175 25.988 29.596 o
1 -1 17 273.140 269.269 35.514 15.119 o
1 -1 18 194.894 192.294 26.110 26.456 o
1 0 1 21.890 31.078 2.234 756.695 o
1 0 2 4478.320 4593.450 49.463 1.661 o
1 0 3 274.188 300.554 8.402 60.069 o
1 0 4 611.550 775.111 14.366 22.410 o
1 0 5 169.579 182.813 6.269 102.200 o
1 0 6 873.611 895.287 16.014 16.368 o
1 0 7 1.615 4.340 4.280 1133.600 o
1 0 8 34.084 51.388 5.572 323.654 o
1 0 9 29.019 33.821 4.996 413.863 o
1 0 10 151.182 141.460 10.225 88.853 o
1 0 11 30.260 32.990 7.530 264.812 o
1 0 12 2019.710 2000.620 41.862 4.501 o
1 0 13 10.930 10.712 6.449 448.264 o
1 0 14 1093.430 1027.940 27.088 10.519 o
1 0 15 177.594 212.266 24.788 28.797 o
1 0 16 283.635 316.992 28.730 20.402 o
1 0 17 9.159 12.714 19.632 59.997 o
1 0 18 147.533 163.017 34.589 17.420 o
1 0 19 95.798 114.032 31.411 21.669 o
1 1 0 379.283 392.598 7.050 47.156 o
1 1 1 18.666 26.089 2.232 869.487 o
1 1 2 9285.720 10202.500 184.348 0.312 o
1 1 3 1005.500 1050.440 19.034 13.225 o
1 1 5 233.649 225.870 8.578 70.987 o
1 1 6 2408.150 2408.610 37.012 4.013 o
1 1 7 19.205 21.244 5.640 449.962 o
1 1 8 996.337 1139.380 22.811 11.902 o
1 1 9 94.593 116.598 7.280 145.244 o
1 1 10 129.510 144.211 11.312 86.314 o
1 1 11 183.601 207.983 26.595 25.801 o
1 1 12 195.192 184.956 13.432 60.238 o
1 1 13 259.113 271.082 15.267 44.556 o
1 1 14 294.175 285.222 14.797 42.884 o
1 1 15 6.332 6.926 7.102 414.901 o
1 1 16 634.766 593.753 45.807 8.240 o
1 1 17 45.092 55.716 22.997 40.940 o
1 1 18 149.160 207.141 56.090 7.134 o
1 1 19 27.392 12.272 15.227 93.057 o
1 2 0 134.685 121.839 4.948 142.027 o
1 2 1 175.764 187.390 5.420 103.668 o
1 2 2 3910.730 4111.250 54.545 1.876 o
1 2 3 331.644 329.599 9.522 49.890 o
1 2 4 308.390 231.744 7.298 62.848 o
1 2 5 90.466 97.541 7.994 144.605 o
1 2 6 5464.740 5449.170 74.551 1.096 o
1 2 7 138.899 156.245 7.899 107.255 o
1 2 8 17817.800 18163.200 235.876 0.127 o
1 2 9 854.058 878.693 19.432 15.410 o
1 2 10 962.154 951.672 24.775 12.245 o
1 2 11 644.495 627.016 20.606 19.207 o
1 2 12 26.392 19.217 10.108 186.362 o
1 2 13 12.113 18.091 7.547 330.949 o
1 2 14 181.885 154.987 12.110 70.189 o
1 2 15 186.571 199.873 21.147 35.993 o
1 2 16 506.767 474.815 16.908 26.626 o
1 2 17 45.931 55.794 15.188 83.949 o
1 2 18 169.125 230.585 24.863 28.650 o
1 2 19 17.687 30.452 14.873 97.280 o
1 3 0 1408.290 1459.570 24.107 8.529 o
1 3 1 666.784 728.928 14.060 21.915 o
1 3 2 6.804 6.789 3.015 1463.150 o
1 3 3 119.365 116.708 7.836 124.637 o
1 3 4 4.640 7.851 2.809 1710.310 o
1 3 5 8.000 3.843 3.152 1407.040 o
1 3 6 3609.220 3783.040 60.965 1.939 o
1 3 7 0.445 2.828 3.804 1507.120 o
1 3 8 1298.610 1213.320 22.646 9.864 o
1 3 9 3.677 8.241 4.326 983.140 o
1 3 10 2427.570 2331.580 45.064 3.630 o
1 3 11 19.683 34.701 7.294 299.663 o
1 3 12 1473.590 1526.300 35.363 6.617 o
1 3 13 597.769 580.286 26.923 16.185 o
1 3 14 253.968 271.470 22.146 30.214 o
1 3 15 493.017 477.802 26.727 18.150 o
1 3 16 152.740 140.197 12.387 74.955 o
1 3 17 307.026 297.887 11.914 48.178 o
1 3 18 370.082 359.589 26.797 20.674 o
1 3 19 85.207 70.988 20.286 47.715 o
1 4 0 843.915 719.751 15.843 18.028 o
1 4 1 364.855 421.461 11.151 41.075 o
1 4 2 482.320 451.766 10.637 34.612 o
1 4 3 4.789 7.609 2.468 1962.040 o
1 4 4 90.787 142.735 13.114 82.095 o
1 4 5 107.127 123.186 11.354 94.542 o
1 4 6 21.987 20.828 7.156 321.032 o
1 4 7 171.924 175.932 6.028 103.906 o
1 4 8 309.486 288.837 20.744 30.476 o
1 4 9 19.524 33.401 5.304 442.752 o
1 4 10 814.161 799.256 20.481 15.871 o
1 4 11 6.723 13.076 5.924 535.394 o
1 4 12 598.636 570.698 18.761 21.767 o
1 4 13 28.859 38.652 9.419 193.587 o
1 4 14 598.147 555.490 22.151 19.439 o
1 4 15 0.448 -0.935 15.705 96.275 o
1 4 16 130.183 105.725 16.291 59.620 o
1 4 17 225.172 189.785 38.889 13.568 o
1 4 18 139.068 137.866 16.943 54.104 o
1 4 19 87.260 75.228 16.662 64.699 o
1 5 0 6872.700 7023.770 149.887 0.512 o
1 5 1 82.622 95.285 6.902 168.031 o
1 5 2 2322.860 2392.020 39.076 4.021 o
1 5 3 44.694 51.941 6.778 247.141 o
1 5 4 533.613 513.231 24.119 19.299 o
1 5 5 93.178 96.736 20.090 47.005 o
1 5 6 136.222 125.493 21.127 40.174 o
1 5 7 11.923 20.753 15.892 88.635 o
1 5 8 391.227 290.323 35.524 14.134 o
1 5 9 973.481 962.229 51.603 5.930 o
1 5 10 357.785 364.077 14.566 37.417 o
1 5 11 193.296 179.734 8.971 81.643 o
1 5 12 328.743 341.304 15.630 37.578 o
1 5 13 168.675 160.298 10.392 81.467 o
1 5 14 53.917 61.687 8.133 187.785 o
1 5 15 6.352 16.020 9.885 220.547 o
1 5 16 40.173 50.810 11.543 132.210 o
1 5 17 1.387 12.602 10.791 195.142 o
1 5 18 44.225 47.845 25.334 34.446 o
1 6 0 935.148 886.206 43.377 7.569 o
1 6 1 2.246 3.062 6.734 495.472 o
1 6 2 3339.150 3467.960 73.794 1.830 o
1 6 3 135.552 142.050 8.974 102.558 o
1 6 5 238.412 263.419 29.354 20.818 o
1 6 6 976.434 958.303 51.042 6.014 o
1 6 7 241.792 246.592 32.719 17.653 o
1 6 8 182.994 203.215 31.785 19.455 o
1 6 9 3.437 18.510 18.697 66.327 o
1 6 10 203.231 298.176 39.637 12.943 o
1 6 11 99.704 95.709 25.428 31.564 o
1 6 12 839.118 760.697 52.351 6.216 o
1 6 13 786.161 747.048 53.286 6.159 o
1 6 14 484.417 458.220 43.750 9.538 o
1 6 15 98.495 81.362 9.839 120.516 o
1 6 16 74.838 70.847 10.587 124.367 o
1 6 17 81.192 59.144 11.872 107.865 o
1 7 0 24.596 35.332 11.723 142.110 o
1 7 1 1.505 7.506 4.921 852.200 o
1 7 2 198.236 195.365 9.972 74.239 o
1 7 3 57.873 43.190 19.445 54.694 o
1 7 4 866.621 870.802 50.668 6.354 o
1 7 5 446.273 465.512 38.515 11.710 o
1 7 6 2503.590 2597.280 100.570 1.583 o
1 7 7 557.642 552.246 44.311 8.955 o
1 7 8 872.673 910.065 55.156 5.601 o
1 7 9 395.357 366.045 38.702 12.163 o
1 7 10 318.520 320.238 38.702 12.724 o
1 7 11 72.930 66.747 24.867 34.233 o
1 7 12 181.817 261.549 40.198 12.853 o
1 7 13 171.533 139.085 37.767 14.821 o
1 7 14 378.843 399.325 43.377 10.167 o
1 7 15 105.118 102.066 31.037 22.089 o
1 7 16 432.587 424.379 49.733 7.954 o
1 8 0 167.802 192.235 11.827 70.865 o
1 8 1 7.647 12.273 5.371 617.164 o
1 8 2 9.039 35.150 20.380 54.777 o
1 8 3 131.925 163.204 30.102 22.373 o
1 8 4 89.357 60.204 21.688 42.745 o
1 8 5 34.706 58.708 20.753 49.930 o
1 8 6 46.913 71.048 23.745 38.189 o
1 8 7 104.634 96.083 27.671 27.135 o
1 8 8 102.456 100.383 27.671 27.136 o
1 8 9 89.061 86.566 26.549 29.711 o
1 8 10 547.162 606.280 50.294 7.345 o
1 8 12 211.354 275.946 42.068 11.694 o
1 8 13 17.904 57.025 27.110 30.967 o
1 8 14 137.084 132.541 33.841 18.374 o
1 9 0 520.022 532.041 31.130 14.718 o
1 9 1 73.848 70.622 21.092 45.446 o
1 9 2 853.599 982.982 60.204 4.905 o
1 9 3 0.138 11.966 16.453 86.462 o
1 9 4 168.086 207.515 33.654 17.818 o
1 9 5 165.978 206.394 34.589 17.030 o
1 9 6 43.402 91.427 25.428 33.479 o
1 9 8 468.633 430.549 43.937 9.580 o
1 9 9 16.011 25.054 23.745 40.719 o
1 9 10 34.008 56.464 25.615 33.953 o
1 9 11 27.494 64.504 28.419 27.971 o
1 9 12 15.613 23.371 24.680 37.842 o
1 10 0 631.301 633.764 51.977 6.783 o
1 10 1 232.531 300.607 43.563 10.864 o
1 10 2 224.369 253.509 39.450 13.055 o
1 10 3 66.642 108.423 28.419 26.580 o
1 10 4 140.773 151.612 30.289 22.090 o
1 10 5 24.280 50.855 23.371 40.896 o
1 10 6 284.109 261.923 42.068 11.392 o
1 10 7 24.047 42.442 21.875 46.572 o
2 -9 0 3.066 31.411 20.566 54.512 o
2 -9 1 395.027 298.622 72.814 4.150 o
2 -9 2 177.910 167.850 19.021 42.779 o
2 -9 3 98.809 126.385 46.929 10.249 o
2 -8 0 598.506 540.982 53.154 6.696 o
2 -8 1 355.788 318.029 21.652 27.315 o
2 -8 2 138.690 141.066 17.397 52.143 o
2 -8 3 57.119 48.826 14.419 89.370 o
2 -8 4 14.072 26.323 11.814 149.760 o
2 -8 5 0.644 16.962 18.884 65.501 o
2 -8 6 97.909 104.110 19.169 49.957 o
2 -8 7 0.364 -0.201 12.776 145.440 o
2 -7 0 1314.760 1258.350 33.577 7.732 o
2 -7 1 353.160 349.775 17.039 33.803 o
2 -7 2 1167.040 1142.560 43.844 6.589 o
2 -7 3 10.188 -0.286 10.322 209.136 o
2 -7 4 180.437 244.963 24.124 29.413 o
2 -7 5 2.110 -4.155 14.677 109.626 o
2 -7 6 43.849 42.697 14.561 92.038 o
2 -7 7 18.664 25.795 27.671 30.175 o
2 -7 8 3.465 8.921 15.612 95.379 o
2 -7 9 80.468 77.422 17.643 59.898 o
2 -7 10 132.268 127.799 21.794 38.454 o
2 -6 0 435.454 463.356 17.259 28.504 o
2 -6 1 87.787 134.988 12.566 87.936 o
2 -6 2 1741.160 1731.030 42.684 5.057 o
2 -6 3 116.056 128.054 16.796 57.534 o
2 -6 4 3171.060 3119.800 79.581 1.812 o
2 -6 5 111.397 99.120 18.314 52.589 o
2 -6 6 871.703 957.470 39.397 8.550 o
2 -6 7 52.164 42.732 13.512 101.218 o
2 -6 8 16.981 39.297 13.748 110.665 o
2 -6 9 371.410 432.140 31.289 16.466 o
2 -6 10 72.020 64.323 16.784 66.724 o
2 -6 11 233.546 198.430 25.831 25.916 o
2 -6 12 56.411 77.715 19.444 53.289 o
2 -6 13 13.360 3.416 13.386 125.295 o
2 -5 0 149.031 161.035 10.952 82.308 o
2 -5 1 50.699 68.123 10.274 143.207 o
2 -5 2 455.893 437.468 17.516 27.976 o
2 -5 3 21.453 44.941 8.582 227.081 o
2 -5 4 562.058 590.741 23.822 18.546 o
2 -5 5 374.263 380.550 20.242 27.824 o
2 -5 6 711.470 698.571 26.771 14.550 o
2 -5 7 55.016 70.290 12.836 103.753 o
2 -5 8 2422.200 2481.980 70.429 2.475 o
2 -5 9 201.439 184.507 22.723 32.333 o
2 -5 10 239.208 221.033 25.183 26.475 o
2 -5 11 378.687 387.547 41.507 10.934 o
2 -5 12 59.354 84.538 17.397 63.331 o
2 -5 13 449.633 461.596 32.310 14.932 o
2 -5 14 302.309 304.465 32.617 16.813 o
2 -4 0 464.192 449.860 12.904 32.895 o
2 -4 1 148.326 165.931 9.113 93.856 o
2 -4 2 87.917 133.477 11.938 93.414 o
2 -4 3 0.727 -7.833 5.019 925.010 o
2 -4 4 139.213 150.515 11.078 84.897 o
2 -4 5 0.101 -2.853 6.062 645.742 o
2 -4 6 3416.690 3479.410 88.494 1.527 o
2 -4 7 783.783 756.449 26.666 13.709 o
2 -4 8 867.538 880.664 32.860 10.515 o
2 -4 9 830.423 781.256 28.591 12.488 o
2 -4 10 143.876 169.939 17.557 49.883 o
2 -4 11 1.007 -0.940 9.652 253.287 o
2 -4 12 471.040 443.507 29.640 16.532 o
2 -4 13 261.475 259.129 30.712 19.163 o
2 -4 14 131.591 171.994 25.250 29.821 o
2 -4 15 386.534 362.963 67.860 4.706 o
2 -4 16 219.831 246.156 31.598 18.919 o
2 -3 0 2708.960 2641.990 34.367 3.645 o
2 -3 1 75.616 107.838 8.764 139.754 o
2 -3 2 706.991 626.131 15.025 21.584 o
2 -3 3 295.528 300.301 11.703 49.544 o
2 -3 4 338.442 318.613 13.622 41.524 o
2 -3 5 580.880 577.514 13.598 26.092 o
2 -3 6 33.360 36.772 6.212 315.993 o
2 -3 7 308.961 294.606 16.348 38.405 o
2 -3 8 430.476 424.950 16.045 30.804 o
2 -3 9 12.609 32.360 7.786 293.853 o
2 -3 10 2204.020 2196.710 50.350 3.636 o
2 -3 11 914.301 898.012 29.947 11.111 o
2 -3 12 444.586 456.893 22.257 22.928 o
2 -3 13 167.885 169.074 24.306 30.584 o
2 -3 15 1.970 11.091 12.620 144.502 o
2 -3 16 76.966 81.271 24.016 35.956 o
2 -3 17 89.793 64.850 18.307 56.203 o
2 -2 0 9292.920 9434.660 102.440 0.468 o
2 -2 1 3.179 1.245 4.337 1107.390 o
2 -2 2 12981.200 13698.700 146.610 0.247 o
2 -2 3 299.641 315.871 9.545 53.545 o
2 -2 4 2951.360 2983.220 41.491 3.011 o
2 -2 5 705.693 738.460 15.813 20.113 o
2 -2 6 194.815 170.908 7.753 88.526 o
2 -2 7 1573.490 1534.250 24.202 7.732 o
2 -2 8 289.130 251.036 11.637 52.545 o
2 -2 9 197.297 184.937 14.462 55.931 o
2 -2 10 996.679 1002.410 24.574 11.882 o
2 -2 11 260.330 238.520 13.464 50.644 o
2 -2 12 1102.750 1082.830 32.037 9.154 o
2 -2 13 4.389 7.455 8.526 303.332 o
2 -2 14 116.700 116.074 13.994 73.626 o
2 -2 15 77.844 109.586 15.268 72.332 o
2 -2 16 28.269 23.698 13.493 113.009 o
2 -2 17 1.004 4.498 14.006 119.808 o
2 -2 18 102.525 118.971 32.617 20.127 o
2 -1 0 2797.400 2794.280 33.048 3.517 o
2 -1 1 884.536 940.951 14.063 16.608 o
2 -1 2 2866.470 2941.880 35.095 3.308 o
2 -1 3 173.226 183.329 6.420 100.064 o
2 -1 4 5742.900 5829.440 65.720 1.080 o
2 -1 5 163.634 169.584 7.550 98.838 o
2 -1 6 3173.750 3116.700 42.604 2.764 o
2 -1 7 8.594 10.343 4.112 894.483 o
2 -1 8 2031.760 2027.240 28.993 5.389 o
2 -1 9 1285.760 1298.710 31.197 8.172 o
2 -1 10 497.540 523.677 25.877 18.419 o
2 -1 11 1175.260 1174.870 33.647 8.347 o
2 -1 12 316.159 294.423 16.407 37.919 o
2 -1 13 132.984 153.503 14.573 64.949 o
2 -1 14 914.603 904.964 28.807 11.446 o
2 -1 15 142.725 158.976 14.469 63.805 o
2 -1 16 647.171 629.420 26.544 15.624 o
2 -1 17 30.149 41.924 9.472 188.840 o
2 -1 18 1.957 8.621 25.895 35.228 o
2 0 0 1818.090 2073.410 27.564 5.909 o
2 0 1 31.512 39.818 3.092 517.100 o
2 0 2 2128.230 2152.370 25.942 5.272 o
2 0 3 0.554 1.719 2.582 3104.360 o
2 0 4 2280.290 2327.670 31.477 4.535 o
2 0 5 2.399 -1.779 3.889 1414.990 o
2 0 6 1493.580 1473.090 25.929 7.910 o
2 0 7 186.540 178.946 9.039 82.897 o
2 0 8 814.372 808.420 18.896 16.502 o
2 0 9 231.538 254.559 9.811 64.694 o
2 0 10 493.182 481.313 17.557 26.251 o
2 0 11 210.240 235.611 14.706 51.388 o
2 0 12 1628.860 1629.570 80.580 2.604 o
2 0 13 519.579 520.557 22.717 20.558 o
2 0 14 924.190 927.370 27.976 11.579 o
2 0 15 87.817 117.154 12.321 92.283 o
2 0 16 182.940 227.279 15.525 51.422 o
2 0 17 95.569 143.506 25.054 31.736 o
2 0 18 223.427 241.055 14.900 49.406 o
2 0 19 133.816 123.567 33.093 19.205 o
2 1 0 2891.500 2814.210 38.079 3.245 o
2 1 1 468.991 517.657 15.863 28.186 o
2 1 2 746.592 736.072 12.143 21.213 o
2 1 3 183.783 186.244 5.709 99.725 o
2 1 4 880.722 902.402 18.949 15.172 o
2 1 5 85.916 119.605 6.960 154.600 o
2 1 6 2225.410 2218.110 34.904 4.504 o
2 1 7 325.067 331.792 18.852 32.277 o
2 1 8 4.685 12.508 4.169 948.722 o
2 1 9 60.098 67.028 6.549 216.539 o
2 1 10 365.826 350.531 12.995 40.080 o
2 1 11 44.020 41.587 8.729 194.522 o
2 1 12 57.129 63.341 10.226 141.536 o
2 1 13 0.497 3.232 7.196 446.445 o
2 1 14 350.480 335.956 17.009 34.254 o
2 1 15 80.506 95.821 13.486 86.662 o
2 1 16 1193.730 1178.790 41.881 6.801 o
2 1 17 66.850 90.690 12.704 98.279 o
2 1 18 548.150 575.798 23.278 19.239 o
2 1 19 6.212 -20.753 16.453 86.442 o
2 2 0 4427.130 4400.270 59.222 1.589 o
2 2 1 47.372 49.746 3.330 380.477 o
2 2 2 508.120 488.856 9.430 33.782 o
2 2 3 21.386 28.067 4.035 576.010 o
2 2 4 1782.710 1810.790 27.802 6.296 o
2 2 5 406.925 417.236 10.712 39.325 o
2 2 6 3564.040 3592.170 51.522 2.188 o
2 2 7 1318.370 1315.820 33.313 7.670 o
2 2 8 10468.700 10804.700 203.307 0.260 o
2 2 9 6.505 6.998 5.047 731.639 o
2 2 10 598.006 570.975 22.335 19.195 o
2 2 11 110.289 103.474 12.724 85.084 o
2 2 12 504.837 542.739 39.637 10.768 o
2 2 13 44.865 36.041 10.557 152.315 o
2 2 14 36.975 33.508 10.787 153.952 o
2 2 15 45.200 44.411 11.609 130.148 o
2 2 16 119.884 121.496 12.865 80.036 o
2 2 17 66.740 76.313 17.192 64.136 o
2 2 18 215.187 252.503 19.766 36.699 o
2 2 19 3.195 -6.126 12.822 142.683 o
2 3 0 6982.610 7399.660 98.740 0.681 o
2 3 1 2386.620 2484.750 42.514 3.720 o
2 3 2 3613.340 3724.810 59.970 1.968 o
2 3 3 339.924 335.306 9.198 49.528 o
2 3 4 898.565 894.928 16.367 15.940 o
2 3 5 147.045 149.310 8.106 104.008 o
2 3 6 1670.450 1662.970 29.342 6.633 o
2 3 7 381.894 363.413 12.472 39.658 o
2 3 8 907.933 833.090 20.801 14.565 o
2 3 9 306.288 290.678 10.782 51.221 o
2 3 10 2247.030 2244.180 44.037 3.924 o
2 3 11 451.806 466.905 28.316 17.553 o
2 3 12 6002.830 5911.170 100.677 0.824 o
2 3 13 362.470 354.015 22.062 26.137 o
2 3 14 95.671 70.716 13.863 82.959 o
2 3 15 122.294 140.871 13.769 71.979 o
2 3 16 232.915 214.698 15.836 46.893 o
2 3 17 46.059 37.042 10.560 151.069 o
2 3 18 55.289 58.528 10.389 141.304 o
2 3 19 42.676 36.405 9.355 181.876 o
2 4 0 590.875 526.381 13.293 26.775 o
2 4 1 1048.660 1160.460 21.243 11.866 o
2 4 2 1070.740 1053.030 19.273 12.607 o
2 4 3 1.884 3.899 3.332 1724.100 o
2 4 4 1966.060 1977.630 35.904 5.045 o
2 4 5 907.396 912.123 30.681 10.884 o
2 4 6 368.293 336.812 14.168 38.270 o
2 4 7 116.104 119.896 9.540 108.508 o
2 4 8 261.395 250.884 9.877 60.703 o
2 4 9 87.344 99.594 7.605 151.631 o
2 4 10 2192.290 2215.340 43.582 4.030 o
2 4 11 140.839 179.223 13.206 69.110 o
2 4 12 871.821 811.850 24.333 13.663 o
2 4 13 86.379 90.073 10.604 114.777 o
2 4 14 898.798 946.590 35.187 9.544 o
2 4 15 18.474 40.986 11.898 140.626 o
2 4 16 924.082 892.782 36.789 9.129 o
2 4 17 484.583 475.178 21.877 22.320 o
2 4 18 22.856 14.525 11.000 167.166 o
2 4 19 274.821 282.043 20.661 31.918 o
2 5 0 371.314 357.372 12.650 40.153 o
2 5 1 949.518 982.821 20.154 13.684 o
2 5 2 934.296 927.397 18.752 14.552 o
2 5 3 19.587 23.759 4.324 581.514 o
2 5 4 340.653 315.149 10.265 48.246 o
2 5 5 298.880 311.385 8.644 55.928 o
2 5 6 117.539 134.074 23.013 35.802 o
2 5 7 6.630 4.017 2.948 1611.480 o
2 5 8 47.865 55.203 5.597 279.504 o
2 5 9 11.626 28.629 6.673 378.588 o
2 5 10 113.896 103.090 7.955 129.645 o
2 5 11 8.525 15.002 5.305 603.436 o
2 5 12 304.625 281.867 12.834 46.846 o
2 5 13 2.425 2.609 8.680 305.030 o
2 5 14 785.420 760.394 23.219 15.180 o
2 5 15 7.126 17.241 7.409 360.486 o
2 5 16 354.918 374.646 44.685 9.816 o
2 5 17 8.752 11.508 10.750 189.076 o
2 5 18 330.529 294.680 57.764 6.415 o
2 6 0 729.150 760.038 19.263 17.761 o
2 6 1 701.680 734.544 30.198 12.937 o
2 6 2 3060.140 3052.580 56.372 2.463 o
2 6 3 1625.370 1604.920 28.125 6.981 o
2 6 4 2476.640 2496.930 69.880 2.465 o
2 6 5 479.330 491.482 34.776 13.219 o
2 6 6 493.312 490.921 35.337 12.847 o
2 6 7 0.130 19.258 17.762 73.765 o
2 6 8 161.863 191.249 28.606 23.567 o
2 6 9 2.294 3.552 13.836 122.387 o
2 6 10 8.411 0.374 17.762 73.952 o
2 6 11 7.504 8.040 17.201 78.222 o
2 6 12 22.366 10.766 4.713 569.249 o
2 6 13 203.246 193.633 10.069 73.046 o
2 6 14 125.223 123.396 16.390 58.715 o
2 6 15 18.132 34.132 8.164 259.886 o
2 6 16 213.649 200.264 37.113 14.746 o
2 6 17 70.183 59.859 11.989 110.382 o
2 6 18 93.361 99.932 24.857 32.957 o
2 7 0 731.108 681.639 22.465 16.584 o
2 7 1 124.536 140.363 10.973 90.525 o
2 7 2 118.516 135.929 9.780 102.645 o
2 7 3 233.561 239.049 27.017 23.860 o
2 7 4 983.297 1006.350 51.977 5.820 o
2 7 5 24.236 22.997 16.640 78.701 o
2 7 6 2906.630 2927.240 105.805 1.381 o
2 7 7 143.424 171.431 30.289 21.893 o
2 7 8 2095.960 2112.530 86.379 2.121 o
2 7 9 6.227 40.385 19.819 57.797 o
2 7 10 125.803 182.649 31.411 20.748 o
2 7 11 183.332 158.904 31.598 19.928 o
2 7 12 14.641 57.399 23.932 39.406 o
2 7 13 5.584 -8.227 18.510 68.615 o
2 7 15 35.315 57.399 26.549 31.688 o
2 7 16 199.096 264.541 43.190 11.245 o
2 8 0 163.134 201.149 24.867 29.216 o
2 8 1 69.323 74.770 11.966 108.233 o
2 8 2 15.512 21.304 5.560 481.879 o
2 8 3 105.914 98.513 23.184 36.585 o
2 8 4 16.846 19.071 16.079 85.799 o
2 8 5 2.857 7.292 15.518 96.899 o
2 8 6 296.527 302.663 33.654 16.094 o
2 8 7 1.897 5.422 15.705 95.151 o
2 8 8 876.286 846.309 54.408 5.754 o
2 8 9 189.732 275.759 40.385 12.667 o
2 8 10 1841.800 1900.150 87.127 2.211 o
2 8 11 74.160 68.056 26.175 31.173 o
2 8 12 654.069 671.139 66.561 4.507 o
2 8 13 60.802 57.773 25.988 32.154 o
2 8 14 74.673 64.317 26.736 30.043 o
2 8 15 174.585 219.294 43.563 11.272 o
2 9 0 370.391 379.842 21.715 26.052 o
2 9 1 109.557 113.513 42.339 12.427 o
2 9 2 705.518 642.059 47.474 7.581 o
2 9 3 0.007 2.244 13.088 138.174 o
2 9 4 17.269 20.940 18.136 68.235 o
2 9 5 5.432 21.314 18.510 67.181 o
2 9 6 22.234 13.836 17.949 69.379 o
2 9 7 10.088 14.584 18.697 65.721 o
2 9 8 26.476 76.470 25.054 35.295 o
2 9 9 0.627 36.459 31.411 23.780 o
2 9 10 109.098 195.176 35.524 16.823 o
2 9 11 8.627 18.510 19.632 59.745 o
2 9 12 199.150 270.523 43.750 10.979 o
2 10 1 175.443 183.023 31.411 20.071 o
2 10 2 112.436 140.768 27.297 27.070 o
2 10 3 21.783 70.674 23.371 40.526 o
2 10 4 285.742 336.130 36.833 13.934 o
2 10 5 0.265 17.949 17.575 75.395 o
2 10 6 440.991 414.657 41.694 10.532 o
2 10 7 22.344 30.289 20.940 51.136 o
2 10 8 14.386 20.006 17.949 70.069 o
3 -8 0 378.420 363.220 38.983 12.128 o
3 -8 1 203.325 259.886 25.512 26.375 o
3 -8 2 195.574 161.234 20.099 39.027 o
3 -8 3 308.130 297.071 25.864 23.285 o
3 -8 4 117.985 105.023 18.874 49.519 o
3 -8 5 275.665 280.031 44.209 10.464 o
3 -8 6 458.644 436.349 30.341 16.223 o
3 -7 0 92.614 96.439 11.144 105.258 o
3 -7 1 224.387 238.948 20.891 34.182 o
3 -7 2 319.556 339.547 24.523 24.231 o
3 -7 3 0.821 30.663 15.705 92.156 o
3 -7 4 724.386 668.737 34.000 11.479 o
3 -7 5 657.983 609.562 33.637 12.196 o
3 -7 6 210.854 275.124 46.919 9.649 o
3 -7 7 152.292 197.052 46.087 10.295 o
3 -7 8 4.872 -2.805 13.836 122.034 o
3 -7 9 12.766 9.060 13.944 115.097 o
3 -6 0 466.623 479.719 19.180 25.292 o
3 -6 1 719.201 676.531 42.485 8.744 o
3 -6 2 580.765 547.936 27.915 15.945 o
3 -6 3 246.383 270.146 19.421 35.653 o
3 -6 4 572.780 577.910 39.189 10.546 o
3 -6 5 249.300 282.705 21.390 31.500 o
3 -6 6 615.120 542.305 36.178 11.590 o
3 -6 7 10.970 3.328 11.585 166.187 o
3 -6 8 128.504 188.693 23.515 33.174 o
3 -6 9 131.684 135.226 20.884 40.864 o
3 -6 10 70.916 62.913 16.615 68.057 o
3 -6 11 4.010 17.990 13.202 129.625 o
3 -6 12 15.128 1.963 15.051 99.965 o
3 -5 0 469.399 488.791 20.464 23.831 o
3 -5 1 0.299 -8.172 6.955 489.357 o
3 -5 2 69.214 41.771 10.315 139.236 o
3 -5 3 172.434 207.185 18.101 44.629 o
3 -5 4 714.424 734.045 27.478 14.037 o
3 -5 5 782.280 743.345 28.170 13.149 o
3 -5 6 1426.770 1379.970 40.106 6.280 o
3 -5 7 383.139 399.627 36.864 13.065 o
3 -5 8 1523.200 1412.750 45.874 5.358 o
3 -5 9 138.211 135.743 16.792 54.926 o
3 -5 10 388.809 429.155 25.288 21.257 o
3 -5 11 1.782 -6.517 14.584 111.145 o
3 -5 12 8.788 18.359 14.289 109.665 o
3 -5 13 68.184 97.132 21.225 44.495 o
3 -5 14 31.438 25.015 15.626 86.382 o
3 -4 0 1395.140 1398.850 32.368 7.441 o
3 -4 1 1503.700 1465.640 30.174 7.309 o
3 -4 2 1347.740 1351.960 28.938 8.227 o
3 -4 3 4.376 10.132 7.982 338.069 o
3 -4 4 350.442 284.770 21.629 27.951 o
3 -4 5 6.684 6.072 8.794 282.523 o
3 -4 6 328.637 322.063 19.471 31.317 o
3 -4 7 60.286 60.693 12.207 111.226 o
3 -4 8 791.796 824.557 29.700 12.191 o
3 -4 9 0.571 1.320 9.202 277.961 o
3 -4 10 615.147 635.284 27.555 15.364 o
3 -4 11 384.771 369.978 22.248 25.178 o
3 -4 12 1253.990 1304.060 45.096 6.047 o
3 -4 13 330.862 353.124 28.596 19.601 o
3 -4 14 71.273 96.656 16.607 65.726 o
3 -4 15 172.315 196.264 25.576 27.814 o
3 -3 0 1300.170 1270.090 20.940 10.012 o
3 -3 1 74.319 79.506 6.756 186.416 o
3 -3 2 996.413 1016.350 18.553 13.593 o
3 -3 3 345.146 290.443 10.084 49.286 o
3 -3 4 420.250 410.444 14.701 33.260 o
3 -3 5 47.858 65.606 10.432 142.958 o
3 -3 6 23.144 28.787 12.427 131.418 o
3 -3 7 2.019 -0.938 8.461 325.672 o
3 -3 8 374.620 370.160 19.571 28.869 o
3 -3 9 5.196 21.506 10.258 204.191 o
3 -3 10 2421.610 2433.200 55.639 3.089 o
3 -3 11 98.455 93.701 14.436 75.860 o
3 -3 12 716.399 717.707 28.734 13.524 o
3 -3 13 221.326 268.709 20.967 33.566 o
3 -3 14 77.969 112.168 18.286 55.162 o
3 -3 15 106.988 107.463 15.353 67.492 o
3 -3 16 316.769 340.263 23.536 25.519 o
3 -2 0 2919.570 2924.530 37.304 3.196 o
3 -2 1 623.836 597.933 12.885 25.176 o
3 -2 2 4753.300 4836.940 62.272 1.408 o
3 -2 3 65.225 124.022 7.855 155.080 o
3 -2 4 1076.960 1053.580 23.417 11.483 o
3 -2 5 171.302 172.508 7.926 93.797 o
3 -2 6 200.886 191.781 9.562 75.979 o
3 -2 7 17.031 24.505 10.045 195.628 o
3 -2 8 99.566 118.189 18.186 53.340 o
3 -2 9 188.304 209.800 32.312 18.829 o
3 -2 10 11.816 17.582 12.385 141.623 o
3 -2 11 12.379 14.938 11.788 155.496 o
3 -2 12 371.636 343.717 19.806 29.040 o
3 -2 13 1.613 0.892 8.806 300.986 o
3 -2 14 1997.470 1977.840 49.778 3.994 o
3 -2 15 264.690 250.186 20.586 33.008 o
3 -2 16 349.262 395.921 22.090 25.909 o
3 -2 17 48.479 63.914 12.301 113.960 o
3 -1 0 2098.890 2024.020 27.021 5.391 o
3 -1 1 15.513 12.353 4.647 645.091 o
3 -1 2 6512.640 6645.710 74.771 0.865 o
3 -1 3 1526.850 1668.430 23.920 7.693 o
3 -1 4 6611.950 6545.910 74.494 0.860 o
3 -1 5 641.235 671.591 13.797 23.248 o
3 -1 6 6695.850 6789.910 80.677 0.809 o
3 -1 7 45.089 63.563 6.534 244.011 o
3 -1 8 564.947 554.794 17.325 23.772 o
3 -1 9 146.069 176.676 16.347 54.048 o
3 -1 10 4.217 8.128 8.395 311.669 o
3 -1 11 460.729 447.286 20.457 24.500 o
3 -1 12 68.556 76.631 12.599 101.030 o
3 -1 13 107.638 114.679 14.286 73.419 o
3 -1 14 301.080 320.230 20.907 29.980 o
3 -1 15 20.921 11.085 18.257 67.555 o
3 -1 16 441.903 496.080 24.038 20.951 o
3 -1 17 10.312 12.277 9.727 223.919 o
3 -1 18 236.931 232.075 28.556 21.975 o
3 0 0 1045.280 1114.750 20.534 12.240 o
3 0 1 20.574 8.610 4.885 574.619 o
3 0 2 79.913 142.623 8.248 133.968 o
3 0 3 9.320 16.902 4.653 696.320 o
3 0 4 4118.910 4191.820 61.240 1.687 o
3 0 5 121.847 155.142 7.994 113.368 o
3 0 6 4239.120 4371.890 57.302 1.676 o
3 0 7 606.613 632.495 14.670 23.928 o
3 0 8 3982.530 3897.490 60.178 1.797 o
3 0 9 99.034 109.183 14.850 71.668 o
3 0 10 1698.810 1679.500 40.400 5.392 o
3 0 11 120.153 148.190 14.066 69.986 o
3 0 12 521.768 518.521 24.162 19.403 o
3 0 13 694.261 665.187 32.467 12.276 o
3 0 14 38.282 46.662 10.617 151.961 o
3 0 15 557.567 567.674 23.872 18.737 o
3 0 16 42.132 64.114 11.976 121.165 o
3 0 17 25.815 38.223 10.344 171.343 o
3 0 18 304.326 311.489 21.462 29.151 o
3 0 19 27.188 -16.254 13.947 111.273 o
3 1 0 5.603 21.849 5.019 645.895 o
3 1 1 59.836 50.868 2.950 341.881 o
3 1 2 333.781 384.717 10.174 46.174 o
3 1 3 283.402 254.411 8.231 62.329 o
3 1 4 88.633 134.614 18.028 54.286 o
3 1 5 11.901 13.630 4.323 746.427 o
3 1 6 914.472 923.675 17.113 15.333 o
3 1 7 3.006 7.843 4.104 1095.480 o
3 1 8 2797.430 2756.070 39.665 3.301 o
3 1 9 10.919 16.333 5.451 551.151 o
3 1 10 1710.590 1637.100 53.011 4.266 o
3 1 11 0.255 -6.560 7.583 412.264 o
3 1 12 1001.830 1014.390 29.332 10.472 o
3 1 13 2.786 4.919 8.708 299.065 o
3 1 14 285.165 290.386 17.796 36.759 o
3 1 15 342.816 328.028 18.561 32.161 o
3 1 16 536.101 495.869 43.904 9.244 o
3 1 17 463.500 469.319 28.036 17.605 o
3 1 18 193.803 214.435 35.337 16.136 o
3 1 19 111.669 175.188 34.028 18.239 o
3 2 0 4880.300 4728.570 96.034 1.060 o
3 2 1 94.566 141.218 13.649 77.652 o
3 2 2 2185.140 2172.330 49.444 3.717 o
3 2 3 194.092 216.055 6.410 89.106 o
3 2 4 376.878 386.473 12.441 39.334 o
3 2 5 113.748 125.575 8.316 120.308 o
3 2 6 4.450 4.903 4.759 865.079 o
3 2 7 1.138 6.413 4.645 965.702 o
3 2 8 71.326 62.065 7.415 185.331 o
3 2 9 83.741 134.598 18.697 51.814 o
3 2 10 1231.640 1174.710 45.424 6.175 o
3 2 11 170.037 227.773 19.990 38.918 o
3 2 12 181.882 185.560 17.887 45.377 o
3 2 13 41.033 29.098 10.967 148.892 o
3 2 14 337.827 330.618 21.629 27.664 o
3 2 15 6.143 7.383 17.108 79.370 o
3 2 16 206.553 198.541 33.467 17.629 o
3 2 17 13.993 0.000 18.323 68.808 o
3 2 18 249.678 270.068 28.823 21.170 o
3 2 19 162.834 168.622 18.805 44.344 o
3 3 0 5292.800 5269.060 72.061 1.160 o
3 3 1 52.126 82.578 5.116 255.814 o
3 3 2 10976.100 11312.500 146.907 0.312 o
3 3 3 410.400 444.416 12.789 35.557 o
3 3 4 1912.080 1857.630 34.253 5.385 o
3 3 5 199.233 201.143 7.803 83.486 o
3 3 6 142.952 137.081 7.214 114.808 o
3 3 7 6.126 1.942 4.858 832.123 o
3 3 8 655.229 659.649 15.972 21.703 o
3 3 9 425.495 430.536 15.784 31.220 o
3 3 10 646.686 634.445 19.642 19.731 o
3 3 11 524.654 533.303 19.510 23.040 o
3 3 12 1598.930 1770.350 50.024 4.573 o
3 3 13 66.975 62.222 13.586 93.324 o
3 3 14 263.957 290.991 17.122 39.241 o
3 3 15 258.912 283.528 22.486 29.313 o
3 3 16 108.124 108.966 14.308 73.680 o
3 3 17 1.683 -6.401 11.271 185.439 o
3 3 18 41.412 42.102 10.916 145.418 o
3 3 19 23.570 42.857 12.931 119.461 o
3 4 0 1303.430 1321.380 23.732 9.371 o
3 4 1 26.473 28.994 4.452 487.480 o
3 4 2 1863.580 1758.340 28.540 6.092 o
3 4 3 60.160 75.959 5.691 231.715 o
3 4 4 5799.330 5846.160 79.927 0.978 o
3 4 5 666.810 657.478 16.979 20.870 o
3 4 6 3933.800 3969.420 66.192 1.703 o
3 4 7 15.739 19.168 7.691 308.840 o
3 4 8 507.680 509.756 13.932 29.054 o
3 4 9 375.007 394.532 16.983 32.130 o
3 4 10 276.671 261.203 16.078 41.752 o
3 4 11 312.183 325.899 15.750 38.608 o
3 4 12 410.464 413.007 22.423 23.922 o
3 4 13 269.378 295.316 20.226 32.654 o
3 4 14 538.931 555.085 27.644 16.518 o
3 4 15 323.975 336.573 23.651 25.248 o
3 4 16 1564.180 1499.050 50.428 4.761 o
3 4 17 34.891 37.745 12.340 124.896 o
3 4 18 12.403 30.063 9.669 210.746 o
3 4 19 1.747 -12.832 9.052 285.916 o
3 5 0 19.986 35.210 10.635 170.271 o
3 5 1 122.974 131.361 8.596 112.398 o
3 5 2 86.947 84.788 6.922 168.517 o
3 5 3 165.596 162.833 8.031 96.278 o
3 5 4 603.324 579.956 14.047 25.114 o
3 5 5 112.528 133.829 7.638 125.796 o
3 5 6 1219.760 1212.780 24.444 9.932 o
3 5 7 41.541 46.984 6.562 266.388 o
3 5 8 2189.430 2109.040 40.014 4.318 o
3 5 9 417.034 386.973 17.892 29.517 o
3 5 10 723.250 713.613 23.453 15.985 o
3 5 11 3.202 4.428 6.227 558.437 o
3 5 12 200.706 213.784 12.883 60.029 o
3 5 13 212.335 218.359 13.311 56.830 o
3 5 14 698.735 633.216 40.355 9.512 o
3 5 15 225.165 248.419 27.849 22.880 o
3 5 16 298.441 323.969 23.820 25.768 o
3 5 17 98.895 102.977 16.615 61.778 o
3 5 18 194.901 186.927 35.898 15.814 o
3 6 0 226.548 234.461 12.009 58.953 o
3 6 1 8.174 10.683 6.745 432.402 o
3 6 2 507.761 493.768 23.500 20.337 o
3 6 3 264.547 260.056 12.120 53.145 o
3 6 4 8.297 10.798 4.770 734.506 o
3 6 5 443.940 465.572 12.840 33.495 o
3 6 6 300.011 279.044 9.793 54.822 o
3 6 7 19.156 21.943 4.318 596.111 o
3 6 8 166.427 172.370 11.470 74.684 o
3 6 9 53.681 63.825 6.418 232.498 o
3 6 10 135.438 147.571 23.329 34.085 o
3 6 11 39.042 43.082 6.735 269.113 o
3 6 12 185.434 170.133 10.535 76.261 o
3 6 13 25.055 29.938 11.056 157.975 o
3 6 14 273.638 246.342 22.397 29.574 o
3 6 15 22.707 22.335 11.498 152.301 o
3 6 16 190.292 190.692 18.306 43.403 o
3 6 17 41.477 77.582 16.370 73.115 o
3 6 18 372.331 370.657 25.335 22.002 o
3 7 0 2419.160 2399.490 84.135 2.042 o
3 7 1 78.756 84.234 15.223 74.619 o
3 7 2 33.831 39.410 7.400 256.492 o
3 7 3 352.960 339.721 13.970 39.384 o
3 7 4 328.667 352.774 13.236 41.826 o
3 7 5 43.094 51.629 6.411 263.901 o
3 7 6 1215.960 1284.520 58.521 4.519 o
3 7 7 1515.730 1533.730 66.747 3.465 o
3 7 8 360.045 343.796 32.532 16.122 o
3 7 9 323.270 349.592 33.654 15.644 o
3 7 10 54.224 70.300 22.810 40.705 o
3 7 11 66.928 97.017 24.119 35.775 o
3 7 12 56.263 24.680 19.819 53.849 o
3 7 13 1.371 20.380 21.314 51.419 o
3 7 14 7.810 35.150 23.184 42.812 o
3 7 15 0.328 3.739 25.054 37.788 o
3 7 16 13.634 18.136 23.745 41.009 o
3 8 0 483.239 540.467 37.767 11.643 o
3 8 1 103.946 112.339 11.160 98.800 o
3 8 2 1140.030 1191.570 36.577 7.870 o
3 8 3 136.654 154.154 10.297 90.475 o
3 8 4 1172.110 1149.820 25.684 10.089 o
3 8 5 6.102 27.671 13.649 118.701 o
3 8 6 54.168 93.110 19.819 51.145 o
3 8 7 58.320 106.740 24.119 35.924 o
3 8 8 506.346 539.346 40.572 10.415 o
3 8 9 0.867 4.300 16.266 89.151 o
3 8 10 1447.000 1501.390 72.543 3.149 o
3 8 11 519.707 453.546 41.133 10.332 o
3 8 12 474.527 500.643 44.124 9.375 o
3 8 13 49.085 13.836 22.623 43.112 o
3 8 14 11.968 -3.178 22.062 48.020 o
3 8 15 12.405 25.802 22.810 44.185 o
3 9 0 12.732 -1.481 8.224 310.497 o
3 9 1 43.715 48.317 11.447 132.622 o
3 9 2 330.641 367.201 19.643 30.211 o
3 9 3 2.233 16.937 6.672 456.977 o
3 9 4 200.605 249.209 29.728 21.080 o
3 9 5 148.104 229.391 32.906 18.611 o
3 9 6 125.330 121.510 25.615 30.029 o
3 9 7 84.227 83.575 20.940 44.928 o
3 9 8 192.386 249.022 30.476 20.387 o
3 9 9 9.779 36.833 18.323 66.865 o
3 9 10 201.002 235.000 34.028 17.023 o
3 9 12 504.894 664.221 52.164 6.961 o
3 10 1 238.215 143.240 43.563 11.165 o
3 10 3 100.864 106.553 40.572 13.527 o
3 10 4 81.515 114.592 40.385 13.735 o
3 10 7 19.107 23.184 17.201 74.883 o
4 -8 0 22.811 28.113 11.844 142.976 o
4 -8 1 48.817 48.654 13.896 96.983 o
4 -8 2 308.282 294.279 26.907 22.115 o
4 -8 3 24.520 43.543 14.156 101.978 o
4 -8 4 974.102 888.797 42.356 7.671 o
4 -7 0 60.814 43.240 12.893 105.668 o
4 -7 1 83.601 96.310 16.546 64.482 o
4 -7 2 285.918 316.288 25.513 23.956 o
4 -7 3 23.644 41.060 14.067 103.774 o
4 -7 4 426.160 446.818 33.084 14.723 o
4 -7 5 73.270 126.883 20.939 44.269 o
4 -7 6 297.731 284.437 41.684 11.455 o
4 -7 7 199.940 172.946 27.048 25.163 o
4 -7 8 341.259 362.456 30.283 17.940 o
4 -6 0 142.771 147.942 23.398 33.653 o
4 -6 1 11.083 13.982 14.819 102.343 o
4 -6 2 29.823 35.344 10.675 161.118 o
4 -6 3 31.090 27.568 11.358 147.922 o
4 -6 4 73.358 101.071 15.195 74.293 o
4 -6 5 11.628 14.629 11.168 172.244 o
4 -6 6 425.331 435.044 44.771 9.440 o
4 -6 7 8.002 11.101 11.987 155.194 o
4 -6 8 881.347 864.440 34.999 9.855 o
4 -6 9 498.284 471.738 32.487 14.382 o
4 -6 10 272.558 259.367 34.957 15.553 o
4 -6 11 102.321 69.766 19.025 51.580 o
4 -5 0 1317.680 1345.550 37.129 7.019 o
4 -5 1 138.847 129.179 19.832 43.853 o
4 -5 2 950.127 911.340 54.127 5.633 o
4 -5 3 1.887 -4.627 11.297 184.387 o
4 -5 4 145.610 122.597 21.428 38.933 o
4 -5 5 512.458 475.655 24.097 19.922 o
4 -5 6 123.640 122.152 15.893 61.400 o
4 -5 7 87.866 97.514 25.536 31.675 o
4 -5 8 225.012 241.127 31.495 18.984 o
4 -5 9 24.959 40.174 16.259 80.266 o
4 -5 10 439.482 430.668 52.809 7.175 o
4 -5 11 62.548 79.108 17.883 60.515 o
4 -5 12 220.160 239.261 23.961 28.646 o
4 -5 13 203.719 175.783 33.035 18.168 o
4 -4 0 3709.600 3541.120 58.824 1.988 o
4 -4 1 676.498 629.025 20.550 18.741 o
4 -4 2 4042.030 4041.030 77.146 1.495 o
4 -4 3 408.394 371.488 19.514 27.918 o
4 -4 4 384.346 409.883 20.378 26.963 o
4 -4 5 185.962 178.077 28.045 23.996 o
4 -4 6 47.754 69.941 16.847 69.360 o
4 -4 7 233.985 246.676 20.471 34.502 o
4 -4 8 382.770 365.834 21.808 25.804 o
4 -4 9 1020.970 994.154 34.673 9.065 o
4 -4 10 588.612 604.059 27.426 15.861 o
4 -4 11 220.495 222.271 20.834 34.794 o
4 -4 12 494.597 489.634 27.020 17.841 o
4 -4 13 12.496 31.617 12.113 142.667 o
4 -4 14 216.384 217.754 22.811 31.099 o
4 -4 15 30.890 35.965 13.560 108.826 o
4 -3 0 326.400 316.228 13.984 41.618 o
4 -3 1 137.238 167.361 12.304 75.798 o
4 -3 2 526.221 512.291 21.867 21.209 o
4 -3 3 1546.430 1540.430 51.459 4.659 o
4 -3 4 2827.540 2880.010 73.804 2.111 o
4 -3 5 1110.700 1097.430 31.827 9.137 o
4 -3 6 2504.650 2611.620 74.974 2.255 o
4 -3 7 343.470 340.952 34.122 15.191 o
4 -3 8 222.487 260.994 29.251 21.188 o
4 -3 9 235.047 263.562 21.309 32.488 o
4 -3 10 67.396 121.901 16.255 66.666 o
4 -3 11 149.845 126.450 16.913 53.755 o
4 -3 12 495.620 507.776 25.553 18.795 o
4 -3 13 167.547 208.946 40.666 12.813 o
4 -3 14 243.597 306.075 24.173 26.820 o
4 -3 15 383.519 402.120 24.647 22.223 o
4 -3 16 365.602 380.791 26.358 21.002 o
4 -2 0 30.929 43.793 5.495 351.579 o
4 -2 1 21.550 20.311 4.885 514.429 o
4 -2 2 53.217 60.882 10.934 132.666 o
4 -2 3 7.857 14.192 5.016 666.699 o
4 -2 4 1201.470 1209.800 26.525 9.607 o
4 -2 5 52.464 47.789 8.989 175.892 o
4 -2 6 563.846 566.351 21.736 20.201 o
4 -2 7 644.170 614.810 24.134 17.113 o
4 -2 8 796.744 804.829 65.616 4.429 o
4 -2 9 189.820 209.877 33.093 18.080 o
4 -2 10 436.143 448.153 22.345 23.099 o
4 -2 11 122.858 161.900 17.328 52.903 o
4 -2 12 351.652 382.336 21.485 26.791 o
4 -2 13 140.426 143.424 16.626 55.041 o
4 -2 14 929.354 958.237 42.361 7.698 o
4 -2 15 1.182 28.113 11.419 168.510 o
4 -2 16 348.069 384.031 24.802 22.892 o
4 -2 17 11.826 19.146 17.072 77.570 o
4 -1 0 1264.000 1211.070 23.726 9.847 o
4 -1 1 74.490 78.214 6.397 194.121 o
4 -1 2 1891.740 1944.290 27.784 5.870 o
4 -1 3 573.318 598.235 13.160 26.352 o
4 -1 4 586.918 585.774 14.200 25.350 o
4 -1 5 280.379 262.183 9.427 58.954 o
4 -1 6 1280.950 1239.790 26.366 9.191 o
4 -1 7 150.330 179.656 13.412 66.596 o
4 -1 8 526.604 503.000 22.057 21.127 o
4 -1 9 235.508 266.348 21.663 31.764 o
4 -1 10 66.531 78.059 15.336 76.490 o
4 -1 11 37.724 67.879 12.511 114.588 o
4 -1 12 142.617 168.958 22.132 36.196 o
4 -1 13 31.176 38.987 11.125 148.929 o
4 -1 14 95.984 108.134 14.975 71.439 o
4 -1 15 17.723 39.164 13.610 112.388 o
4 -1 16 323.968 332.320 21.947 27.578 o
4 -1 17 13.342 21.867 19.124 62.111 o
4 -1 18 1099.690 1143.520 46.296 6.345 o
4 0 0 4698.000 4656.390 65.929 1.405 o
4 0 1 88.724 92.295 8.534 139.776 o
4 0 2 454.778 344.710 10.705 38.672 o
4 0 3 69.997 118.538 10.158 121.119 o
4 0 4 1351.300 1332.650 22.607 9.303 o
4 0 5 487.171 449.207 12.085 32.879 o
4 0 6 3910.630 3896.010 53.174 1.940 o
4 0 7 1361.170 1456.530 32.408 7.451 o
4 0 8 1974.710 1990.790 41.309 4.612 o
4 0 9 485.336 498.522 16.789 27.017 o
4 0 11 87.159 115.383 16.560 62.747 o
4 0 12 71.548 61.812 11.284 118.465 o
4 0 13 2.919 2.365 8.871 291.461 o
4 0 14 13.031 20.034 10.262 195.628 o
4 0 15 41.549 42.762 11.965 126.569 o
4 0 16 61.948 95.880 20.215 48.776 o
4 0 17 45.649 50.887 22.306 43.377 o
4 0 18 175.946 219.355 28.262 23.508 o
4 1 0 796.138 633.261 18.138 18.284 o
4 1 1 523.334 491.562 9.759 32.765 o
4 1 2 1850.100 1730.560 24.979 6.479 o
4 1 3 7.611 25.945 4.427 697.724 o
4 1 4 2106.940 2059.200 32.943 4.945 o
4 1 5 8.172 13.306 3.853 941.179 o
4 1 6 84.987 82.251 6.390 180.653 o
4 1 7 24.176 19.823 4.585 527.477 o
4 1 8 2511.340 2478.320 45.100 3.474 o
4 1 9 64.649 62.025 8.766 163.680 o
4 1 10 2718.400 2641.390 126.026 1.119 o
4 1 11 914.631 867.042 34.807 9.754 o
4 1 12 1248.590 1290.860 35.151 7.624 o
4 1 13 198.593 224.713 18.309 41.860 o
4 1 14 412.492 415.040 24.240 21.986 o
4 1 15 29.662 44.065 11.462 141.525 o
4 1 16 71.377 67.603 12.847 98.898 o
4 1 17 142.659 185.155 27.076 26.231 o
4 1 18 1.938 30.008 12.134 149.399 o
4 1 19 107.170 121.065 26.166 29.482 o
4 2 0 2097.090 2157.920 53.344 3.583 o
4 2 1 91.222 108.983 18.323 53.907 o
4 2 2 2719.880 2767.400 101.701 1.502 o
4 2 3 215.163 213.641 14.911 51.251 o
4 2 4 5.162 13.358 3.427 1185.250 o
4 2 5 579.231 555.612 32.158 13.600 o
4 2 6 15.556 6.689 4.704 671.377 o
4 2 7 78.770 78.995 8.112 157.669 o
4 2 8 271.087 263.254 10.830 56.013 o
4 2 9 114.609 118.861 12.917 81.027 o
4 2 10 584.797 541.104 20.485 21.000 o
4 2 11 56.292 26.362 16.640 72.869 o
4 2 12 1819.420 1770.980 72.169 2.886 o
4 2 13 6.699 15.241 11.235 174.459 o
4 2 14 1207.780 1250.800 43.998 6.356 o
4 2 15 158.106 123.405 28.597 24.282 o
4 2 16 406.011 453.618 28.597 17.971 o
4 2 17 65.876 68.360 15.812 73.921 o
4 2 18 40.239 19.924 17.949 66.470 o
4 2 19 171.929 202.924 18.352 44.042 o
4 3 0 737.232 672.480 25.580 15.002 o
4 3 1 334.756 306.999 17.162 35.304 o
4 3 2 1670.430 1648.590 44.964 5.022 o
4 3 3 423.527 430.266 19.297 26.929 o
4 3 4 2193.500 2170.100 32.716 4.723 o
4 3 5 23.909 38.718 5.327 403.202 o
4 3 6 869.397 894.796 24.666 13.212 o
4 3 7 77.659 102.181 7.340 162.175 o
4 3 8 3.563 3.906 4.501 985.326 o
4 3 9 19.752 24.711 5.771 425.003 o
4 3 10 2.903 2.376 6.135 587.077 o
4 3 11 20.030 5.048 13.462 120.639 o
4 3 12 115.491 86.940 19.258 48.913 o
4 3 13 5.520 1.738 8.264 326.688 o
4 3 14 745.774 795.213 33.338 11.242 o
4 3 15 16.992 8.622 8.853 254.673 o
4 3 16 254.025 271.805 19.667 34.788 o
4 3 17 70.686 67.492 12.522 102.646 o
4 3 18 256.046 229.772 20.537 33.827 o
4 3 19 32.173 38.457 12.223 127.966 o
4 4 0 837.641 839.239 22.683 14.495 o
4 4 1 37.337 33.807 3.962 439.161 o
4 4 2 1225.870 1194.330 20.407 10.764 o
4 4 3 38.500 42.169 5.588 323.468 o
4 4 4 2547.550 2431.700 46.251 3.410 o
4 4 5 202.583 177.018 9.823 75.842 o
4 4 6 3717.580 3699.090 55.287 2.021 o
4 4 7 381.155 384.723 13.061 38.147 o
4 4 8 480.188 486.964 14.972 29.273 o
4 4 9 96.576 114.635 10.396 108.306 o
4 4 10 9.354 14.627 6.747 415.440 o
4 4 11 3.268 11.966 13.462 126.670 o
4 4 12 77.358 105.992 22.623 39.253 o
4 4 13 100.328 115.310 15.748 65.586 o
4 4 14 147.162 147.090 18.178 48.271 o
4 4 15 88.493 112.055 16.979 60.539 o
4 4 16 366.985 388.224 36.902 13.183 o
4 4 17 91.686 92.141 13.947 80.889 o
4 4 18 224.613 222.712 18.695 39.475 o
4 4 19 127.437 86.388 24.670 32.453 o
4 5 0 744.982 754.398 19.253 17.586 o
4 5 1 382.173 368.547 15.976 33.883 o
4 5 2 362.832 366.594 11.604 42.201 o
4 5 3 69.308 79.705 7.354 179.611 o
4 5 4 1663.470 1649.950 28.372 6.777 o
4 5 5 0.228 -2.605 5.207 871.916 o
4 5 6 1760.220 1665.100 35.257 5.796 o
4 5 7 20.608 22.093 5.530 449.415 o
4 5 8 2929.590 2921.870 46.684 2.884 o
4 5 9 24.010 20.262 6.418 364.204 o
4 5 10 1645.540 1642.090 44.520 5.109 o
4 5 11 158.420 181.008 16.640 51.595 o
4 5 12 70.854 83.958 10.813 120.138 o
4 5 13 269.997 275.412 26.166 23.873 o
4 5 14 2.414 -0.626 10.751 202.758 o
4 5 15 73.852 84.142 29.999 24.183 o
4 5 16 104.501 128.081 17.961 53.425 o
4 5 17 80.951 63.042 32.252 21.212 o
4 5 18 145.584 174.916 35.587 16.534 o
4 6 0 53.224 71.621 9.502 154.514 o
4 6 1 27.263 32.258 6.489 326.666 o
4 6 2 24.391 20.561 6.396 363.704 o
4 6 3 309.354 305.779 11.161 49.385 o
4 6 4 27.832 24.487 6.104 362.612 o
4 6 5 3.214 6.360 4.940 823.190 o
4 6 6 132.007 127.164 10.054 97.445 o
4 6 7 51.772 55.043 7.774 203.330 o
4 6 8 782.917 755.579 23.316 15.187 o
4 6 9 17.111 16.402 5.854 456.375 o
4 6 10 1100.980 1029.820 65.242 4.104 o
4 6 11 0.281 0.726 7.678 400.218 o
4 6 12 1526.330 1523.250 65.655 3.535 o
4 6 13 54.060 59.325 15.345 80.550 o
4 6 14 415.937 395.618 22.555 23.848 o
4 6 15 81.757 72.827 14.029 84.395 o
4 6 16 30.926 41.022 11.843 134.566 o
4 6 17 189.839 158.895 19.334 41.447 o
4 7 0 1015.560 925.528 31.522 10.040 o
4 7 1 24.723 24.414 11.966 140.477 o
4 7 2 521.045 521.128 18.037 24.575 o
4 7 3 23.646 29.510 6.056 372.692 o
4 7 4 3.135 10.632 4.956 779.728 o
4 7 5 2.671 5.915 4.577 954.917 o
4 7 6 35.415 44.000 5.959 311.904 o
4 7 7 0.083 7.533 4.753 940.300 o
4 7 8 5.303 0.345 5.722 649.982 o
4 7 9 92.672 83.329 14.200 79.647 o
4 7 10 183.733 158.724 17.855 46.275 o
4 7 11 13.393 20.756 7.977 295.844 o
4 7 12 169.727 169.216 32.384 19.224 o
4 7 13 9.709 7.676 7.913 329.601 o
4 7 14 202.756 227.610 29.915 21.002 o
4 7 15 3.937 13.431 8.896 274.516 o
4 7 16 284.801 259.305 42.068 11.395 o
4 8 0 812.582 871.236 32.368 10.990 o
4 8 1 149.413 142.949 20.286 41.438 o
4 8 2 1429.040 1496.810 43.496 5.726 o
4 8 3 69.702 83.148 11.774 108.824 o
4 8 4 1145.950 1213.250 36.404 7.849 o
4 8 5 5.969 19.472 5.826 528.681 o
4 8 6 24.051 38.484 6.093 351.057 o
4 8 7 29.815 34.315 4.929 413.246 o
4 8 8 15.221 42.255 16.640 78.587 o
4 8 9 5.080 17.014 14.957 101.929 o
4 8 10 235.846 258.745 30.850 19.360 o
4 8 11 495.171 441.019 39.076 11.281 o
4 8 12 36.407 68.430 23.184 40.456 o
4 8 13 76.186 38.702 22.249 42.206 o
4 9 0 11.959 10.520 11.779 157.621 o
4 9 1 95.888 83.752 12.816 90.176 o
4 9 2 334.651 310.703 28.980 19.485 o
4 9 3 3.354 15.481 7.778 348.169 o
4 9 4 743.585 754.006 107.964 1.882 o
4 9 5 1.243 13.908 11.312 177.835 o
4 9 6 891.061 976.625 52.164 5.971 o
4 9 7 0.005 -6.918 12.714 147.095 o
4 9 8 713.199 759.949 46.742 7.582 o
4 9 9 12.631 25.428 15.518 91.921 o
4 9 10 5.165 47.303 18.510 65.515 o
4 9 11 3.791 2.805 15.705 94.995 o
4 9 12 101.901 161.895 46.555 10.335 o
4 10 4 8.303 30.663 17.014 77.673 o
5 -7 0 195.323 183.793 22.370 33.283 o
5 -7 1 21.033 29.918 13.814 109.962 o
5 -7 2 284.252 298.376 44.582 10.247 o
5 -7 3 176.646 190.401 54.875 7.400 o
5 -7 4 44.053 29.950 13.714 103.403 o
5 -7 5 237.110 235.991 40.221 12.607 o
5 -7 6 338.576 290.816 30.129 18.531 o
5 -6 0 512.782 519.246 35.964 12.339 o
5 -6 1 510.150 487.690 37.207 11.884 o
5 -6 2 21.594 33.467 22.997 42.769 o
5 -6 3 370.801 414.320 31.952 16.092 o
5 -6 4 229.954 209.396 21.005 34.312 o
5 -6 5 31.098 57.197 14.287 96.466 o
5 -6 6 490.120 549.560 46.476 8.533 o
5 -6 7 157.668 177.663 23.049 33.332 o
5 -6 8 297.713 328.654 25.722 23.349 o
5 -6 9 4.383 41.471 14.402 105.625 o
5 -5 0 939.200 921.801 31.352 10.485 o
5 -5 1 30.626 27.255 11.071 154.529 o
5 -5 2 876.781 793.881 30.734 11.385 o
5 -5 3 199.043 199.306 24.952 28.117 o
5 -5 4 87.984 82.231 17.928 57.377 o
5 -5 5 225.722 263.264 28.426 22.055 o
5 -5 6 28.218 36.673 15.488 87.157 o
5 -5 7 5.283 4.069 12.620 144.624 o
5 -5 8 204.297 223.322 21.567 33.875 o
5 -5 9 0.105 2.906 10.781 202.678 o
5 -5 10 599.843 645.034 31.371 13.493 o
5 -5 11 11.009 27.857 13.088 125.899 o
5 -5 12 709.870 689.352 33.376 11.742 o
5 -4 0 965.920 963.643 31.480 10.204 o
5 -4 1 118.078 156.407 22.931 35.525 o
5 -4 2 1123.880 1143.840 41.758 7.040 o
5 -4 3 210.301 220.900 18.977 39.580 o
5 -4 4 927.968 860.315 30.492 10.972 o
5 -4 5 161.875 153.743 22.986 33.754 o
5 -4 6 557.262 570.374 32.766 13.405 o
5 -4 7 9.140 7.889 11.553 166.660 o
5 -4 8 13.845 1.540 16.453 84.623 o
5 -4 9 50.774 67.920 13.726 95.542 o
5 -4 10 24.979 15.107 14.932 96.685 o
5 -4 11 0.706 13.163 11.532 172.182 o
5 -4 12 228.880 207.847 22.994 30.523 o
5 -4 13 0.610 16.543 12.495 146.446 o
5 -3 0 32.027 41.830 10.586 158.969 o
5 -3 1 35.732 35.571 11.557 138.646 o
5 -3 2 1006.760 944.061 29.869 10.488 o
5 -3 3 15.522 9.246 9.418 231.152 o
5 -3 4 3353.170 3274.360 129.295 0.988 o
5 -3 5 7.879 0.343 10.055 222.738 o
5 -3 6 2270.770 2298.610 59.424 3.071 o
5 -3 7 517.199 497.848 23.743 19.958 o
5 -3 8 108.416 149.823 20.602 42.607 o
5 -3 9 282.279 267.377 24.702 25.612 o
5 -3 10 10.749 17.864 10.272 199.213 o
5 -3 11 94.850 129.930 17.321 57.169 o
5 -3 12 92.109 99.772 16.611 62.820 o
5 -3 13 437.656 424.678 25.719 20.112 o
5 -3 14 206.399 229.390 24.037 29.045 o
5 -3 15 26.732 22.432 12.326 133.026 o
5 -2 0 49.184 57.684 9.864 155.526 o
5 -2 1 21.763 29.056 8.829 229.571 o
5 -2 2 243.130 233.895 13.400 52.621 o
5 -2 3 36.102 28.298 8.960 205.226 o
5 -2 4 478.578 491.230 20.735 23.345 o
5 -2 5 97.433 108.019 13.383 82.350 o
5 -2 6 1027.170 1008.210 60.587 4.656 o
5 -2 7 489.223 495.106 22.090 21.850 o
5 -2 8 2901.630 2916.560 61.966 2.416 o
5 -2 9 177.563 230.219 41.600 12.200 o
5 -2 10 1759.590 1830.890 57.230 3.799 o
5 -2 11 798.301 779.530 36.260 10.050 o
5 -2 12 9.720 8.614 10.361 202.874 o
5 -2 13 329.396 296.371 27.700 20.910 o
5 -2 14 4.668 1.995 10.629 203.318 o
5 -2 15 60.810 53.132 13.478 97.431 o
5 -2 16 189.333 234.168 44.794 10.635 o
5 -1 0 1070.180 1044.560 23.233 11.607 o
5 -1 1 1049.690 1007.170 22.746 12.011 o
5 -1 2 86.546 107.720 12.566 91.700 o
5 -1 3 0.017 3.835 6.224 593.049 o
5 -1 4 56.783 60.719 8.159 184.627 o
5 -1 5 15.499 31.628 7.130 326.074 o
5 -1 6 105.469 120.185 12.978 82.380 o
5 -1 7 10.036 12.082 8.526 283.094 o
5 -1 8 1187.460 1116.250 40.918 7.056 o
5 -1 9 3.976 1.815 9.402 258.948 o
5 -1 10 544.699 502.000 27.737 16.687 o
5 -1 11 318.270 307.042 23.687 25.676 o
5 -1 12 936.929 1028.160 40.167 8.043 o
5 -1 13 48.451 49.259 21.397 46.636 o
5 -1 14 608.859 644.118 40.864 9.680 o
5 -1 15 484.295 464.354 31.918 14.859 o
5 -1 16 74.329 71.863 14.743 80.202 o
5 -1 17 227.239 261.977 33.255 17.271 o
5 0 0 2685.310 2677.850 63.221 2.549 o
5 0 1 204.759 197.724 9.472 75.085 o
5 0 2 3716.240 3684.010 55.701 2.017 o
5 0 3 23.969 25.988 5.950 386.633 o
5 0 4 340.487 343.115 25.230 22.955 o
5 0 5 9.447 15.803 5.775 522.028 o
5 0 6 212.028 218.198 11.418 64.043 o
5 0 7 140.404 145.879 13.275 71.464 o
5 0 8 62.010 61.253 8.607 169.478 o
5 0 9 9.871 8.698 11.479 167.730 o
5 0 10 430.977 426.409 20.589 25.309 o
5 0 11 148.017 153.470 18.363 47.323 o
5 0 12 426.093 430.175 25.831 20.149 o
5 0 13 126.979 149.040 16.783 55.412 o
5 0 14 83.669 89.368 14.489 78.634 o
5 0 15 30.498 30.795 11.938 135.887 o
5 0 16 216.213 209.895 23.000 30.881 o
5 0 17 23.706 31.212 11.906 140.252 o
5 0 18 182.643 196.663 32.433 18.857 o
5 1 0 5596.470 5580.260 91.462 0.945 o
5 1 1 281.727 276.566 8.495 60.394 o
5 1 2 3809.930 3659.440 53.161 2.030 o
5 1 3 148.002 160.279 13.425 68.306 o
5 1 4 2843.860 2807.130 43.694 3.095 o
5 1 5 0.946 0.270 4.277 1248.130 o
5 1 6 723.036 675.826 17.272 19.553 o
5 1 7 12.320 8.112 5.422 581.228 o
5 1 8 247.322 231.220 12.182 56.206 o
5 1 9 518.956 513.301 16.748 25.928 o
5 1 10 922.306 891.536 28.028 11.689 o
5 1 11 544.077 540.723 44.477 8.967 o
5 1 12 398.086 369.253 23.949 22.987 o
5 1 13 77.336 92.499 16.524 65.687 o
5 1 14 531.035 511.652 24.322 19.195 o
5 1 15 159.257 170.625 17.895 47.480 o
5 1 16 32.796 44.337 12.707 118.627 o
5 1 17 41.919 30.296 12.740 117.253 o
5 1 18 1.551 18.523 15.360 97.639 o
5 2 0 9.059 5.746 8.831 275.296 o
5 2 1 221.255 226.777 17.640 42.239 o
5 2 2 1562.200 1584.660 98.616 1.943 o
5 2 3 381.775 401.111 21.946 25.239 o
5 2 4 2741.210 2726.650 67.015 2.383 o
5 2 5 7.270 12.185 6.544 455.424 o
5 2 6 2010.720 1911.540 39.232 4.772 o
5 2 7 166.212 180.003 10.182 81.067 o
5 2 8 1415.280 1359.940 44.984 5.699 o
5 2 9 74.343 85.909 9.847 131.190 o
5 2 10 128.685 121.132 10.552 95.322 o
5 2 11 95.678 81.994 11.903 98.948 o
5 2 12 809.950 827.070 49.172 6.780 o
5 2 13 199.826 256.314 32.532 18.223 o
5 2 14 845.048 807.809 40.750 8.561 o
5 2 15 560.054 603.849 66.551 4.619 o
5 2 16 212.042 240.174 25.647 26.201 o
5 2 17 62.697 70.867 17.621 62.452 o
5 2 18 95.990 86.256 19.996 47.527 o
5 3 0 36.042 43.937 18.323 63.090 o
5 3 1 7.300 5.422 14.396 110.959 o
5 3 2 41.063 54.221 17.014 70.358 o
5 3 3 83.110 101.879 20.940 44.429 o
5 3 4 810.995 826.322 43.563 7.958 o
5 3 5 0.289 -8.227 11.966 165.825 o
5 3 6 1604.450 1576.060 78.984 2.701 o
5 3 7 285.841 271.058 14.576 44.433 o
5 3 8 229.424 230.095 15.522 47.496 o
5 3 9 305.956 286.985 13.029 46.091 o
5 3 10 253.966 235.745 12.972 52.821 o
5 3 11 16.437 9.286 8.526 271.667 o
5 3 12 485.574 459.861 29.999 16.060 o
5 3 13 279.145 280.437 21.855 29.772 o
5 3 14 216.761 241.565 23.974 28.687 o
5 3 15 105.158 117.349 14.939 69.510 o
5 3 16 742.133 765.754 29.740 12.723 o
5 3 17 36.532 31.061 11.229 145.889 o
5 3 18 462.462 456.134 24.491 20.544 o
5 4 0 266.500 283.779 29.354 20.261 o
5 4 1 100.627 123.006 22.623 37.775 o
5 4 2 138.431 137.029 25.054 30.512 o
5 4 3 352.305 360.997 30.102 17.968 o
5 4 4 107.435 119.641 22.997 36.561 o
5 4 5 227.077 233.878 25.802 25.704 o
5 4 6 203.900 227.147 27.484 23.936 o
5 4 7 60.851 59.989 6.680 217.082 o
5 4 8 811.348 787.187 20.339 16.035 o
5 4 9 2.619 7.240 5.462 695.105 o
5 4 10 490.685 512.101 17.713 25.753 o
5 4 11 123.346 139.436 13.099 76.069 o
5 4 12 4.270 5.235 13.649 124.411 o
5 4 13 75.409 84.696 20.192 48.292 o
5 4 14 40.862 59.236 12.788 111.285 o
5 4 15 0.593 -5.302 8.366 337.752 o
5 4 16 203.681 178.457 26.423 25.940 o
5 4 17 40.561 32.366 11.859 131.450 o
5 4 18 280.265 297.152 25.846 23.851 o
5 5 0 2426.380 2400.000 46.079 3.547 o
5 5 1 636.023 583.096 38.702 10.424 o
5 5 2 2414.030 2473.900 89.931 1.870 o
5 5 3 1010.810 1029.330 55.903 5.220 o
5 5 4 449.519 419.331 31.224 15.809 o
5 5 5 83.681 72.169 19.258 52.033 o
5 5 6 329.832 323.073 11.309 46.668 o
5 5 7 314.356 311.496 12.134 46.552 o
5 5 8 513.764 517.075 16.488 26.265 o
5 5 9 275.939 301.547 13.311 47.150 o
5 5 10 755.751 723.193 39.918 9.253 o
5 5 11 78.261 102.201 14.024 82.029 o
5 5 12 93.722 133.850 22.997 36.842 o
5 5 13 8.052 -5.422 14.210 114.554 o
5 5 14 6.958 7.916 10.754 192.816 o
5 5 15 32.240 36.102 13.070 115.171 o
5 5 16 22.035 17.802 15.425 91.541 o
5 5 17 5.019 7.663 17.855 73.154 o
5 6 0 795.451 747.854 18.998 17.080 o
5 6 1 44.683 53.409 6.121 269.429 o
5 6 2 517.358 542.493 17.723 24.693 o
5 6 3 15.501 9.650 5.776 498.830 o
5 6 4 876.604 871.222 37.945 9.054 o
5 6 5 255.341 259.912 11.601 55.624 o
5 6 6 693.407 662.449 18.201 19.621 o
5 6 7 34.013 48.409 7.051 261.245 o
5 6 8 1115.850 1062.530 26.059 10.551 o
5 6 9 77.311 87.486 9.223 138.147 o
5 6 10 701.865 669.940 28.503 13.942 o
5 6 11 157.681 135.889 20.286 41.177 o
5 6 12 768.826 825.761 46.368 7.444 o
5 6 13 9.257 10.844 15.144 99.209 o
5 6 14 376.734 384.706 23.767 23.456 o
5 6 15 80.738 99.378 22.427 39.831 o
5 6 16 1.525 7.853 16.079 90.626 o
5 6 17 83.667 68.435 28.980 25.717 o
5 7 0 69.572 65.463 8.006 173.093 o
5 7 1 194.227 169.445 12.411 65.781 o
5 7 2 270.791 265.301 16.701 40.526 o
5 7 3 9.547 27.085 10.318 193.757 o
5 7 4 110.801 123.333 9.496 110.294 o
5 7 5 123.245 143.675 12.700 78.258 o
5 7 6 99.489 110.951 17.192 58.304 o
5 7 7 147.032 143.757 13.303 70.402 o
5 7 8 167.681 168.344 19.214 42.809 o
5 7 9 0.547 -1.808 5.805 697.559 o
5 7 10 198.749 195.496 12.558 62.736 o
5 7 11 54.552 52.608 12.096 116.575 o
5 7 12 656.514 607.215 40.572 9.659 o
5 7 13 43.408 36.876 10.375 156.899 o
5 7 14 563.599 543.240 27.858 16.183 o
5 7 15 52.158 91.427 25.054 34.078 o
5 8 0 254.978 275.916 18.087 37.964 o
5 8 1 315.803 348.070 19.192 31.761 o
5 8 2 172.703 181.838 23.768 31.272 o
5 8 3 176.646 173.620 19.447 41.462 o
5 8 4 253.458 246.713 22.799 29.510 o
5 8 5 17.065 25.768 8.052 276.664 o
5 8 6 203.189 195.836 14.340 55.219 o
5 8 7 7.939 21.104 7.991 309.351 o
5 8 8 11.706 27.868 12.807 130.582 o
5 8 9 6.392 15.463 6.736 429.986 o
5 8 10 16.348 26.549 13.836 111.993 o
5 8 11 46.404 56.947 14.023 95.129 o
5 8 12 63.494 54.907 9.235 158.238 o
5 8 13 22.322 28.045 17.388 72.490 o
5 8 14 160.916 169.935 28.045 24.560 o
5 9 0 71.475 74.622 15.331 75.947 o
5 9 1 129.101 137.281 15.318 62.702 o
5 9 2 324.044 328.652 19.257 31.709 o
5 9 3 10.995 24.098 8.787 254.459 o
5 9 4 514.928 611.338 25.995 17.548 o
5 9 5 408.389 387.776 21.595 25.176 o
5 9 6 429.280 313.320 21.314 25.903 o
5 9 7 129.916 110.462 34.580 17.867 o
5 9 8 246.446 244.909 26.362 24.400 o
5 9 9 5.861 4.861 12.714 141.987 o
5 9 10 10.890 28.793 14.957 98.442 o
5 9 11 3.728 22.249 15.144 99.158 o
6 -6 0 994.674 986.007 35.871 8.898 o
6 -6 1 159.961 193.753 26.727 26.289 o
6 -6 2 883.892 903.314 45.052 7.335 o
6 -6 3 444.854 514.684 34.227 13.667 o
6 -6 4 190.895 200.974 25.955 26.688 o
6 -6 5 54.729 64.925 15.343 79.879 o
6 -6 6 135.466 179.121 20.984 39.250 o
6 -5 0 10.638 16.349 11.522 162.865 o
6 -5 1 79.748 84.190 16.901 63.699 o
6 -5 2 463.224 481.397 43.358 9.706 o
6 -5 3 78.953 71.630 13.661 88.380 o
6 -5 4 888.874 772.820 40.542 8.525 o
6 -5 5 361.853 386.238 48.799 8.438 o
6 -5 6 201.277 281.574 31.847 18.693 o
6 -5 7 194.087 278.861 31.015 19.606 o
6 -5 8 289.639 271.477 24.472 25.709 o
6 -5 9 24.975 20.921 12.596 129.452 o
6 -5 10 334.367 315.358 27.555 20.830 o
6 -4 0 2.743 12.737 9.535 244.354 o
6 -4 1 129.712 140.502 21.267 39.727 o
6 -4 2 36.306 39.906 11.360 140.750 o
6 -4 3 68.162 65.338 12.724 101.574 o
6 -4 4 486.042 479.388 34.647 13.280 o
6 -4 5 26.097 44.772 16.502 77.540 o
6 -4 6 701.133 623.228 28.554 14.121 o
6 -4 7 296.781 288.773 28.425 20.727 o
6 -4 8 207.569 210.910 25.779 26.449 o
6 -4 9 293.018 324.058 46.639 9.413 o
6 -4 10 4.453 8.588 11.186 181.141 o
6 -4 11 2.268 22.088 12.186 150.641 o
6 -4 12 293.685 259.389 25.190 24.797 o
6 -3 0 654.601 659.882 40.416 9.613 o
6 -3 1 3.988 8.004 8.915 279.454 o
6 -3 2 450.405 430.626 21.985 23.349 o
6 -3 3 573.782 519.272 24.003 18.758 o
6 -3 4 249.489 279.439 20.216 33.738 o
6 -3 5 171.891 199.010 18.460 43.846 o
6 -3 6 287.286 293.630 25.978 23.586 o
6 -3 7 36.594 38.595 12.427 122.527 o
6 -3 8 507.218 502.204 24.957 19.126 o
6 -3 9 19.303 22.396 13.162 122.086 o
6 -3 10 357.089 345.443 30.688 17.530 o
6 -3 11 67.779 63.005 17.648 62.160 o
6 -3 12 17.402 21.118 13.179 122.952 o
6 -3 13 16.515 17.957 12.167 143.250 o
6 -3 14 34.107 48.965 14.183 97.960 o
6 -2 0 2320.500 2269.050 51.042 3.457 o
6 -2 1 73.605 76.624 12.293 102.734 o
6 -2 2 1095.650 1123.900 34.123 8.641 o
6 -2 3 55.823 57.975 15.813 76.561 o
6 -2 4 112.216 124.381 14.321 71.627 o
6 -2 5 109.027 128.789 16.126 61.570 o
6 -2 6 1031.900 964.009 34.793 9.053 o
6 -2 7 248.688 247.262 20.822 33.217 o
6 -2 8 1359.340 1362.220 39.373 6.559 o
6 -2 9 72.120 64.952 12.929 98.210 o
6 -2 10 549.700 547.273 31.483 14.212 o
6 -2 11 148.858 182.974 23.182 33.269 o
6 -2 12 21.599 36.602 15.166 92.091 o
6 -2 13 103.769 68.804 28.606 25.900 o
6 -2 14 11.875 44.179 12.807 126.481 o
6 -2 15 8.219 17.925 12.097 150.097 o
6 -1 0 452.367 533.609 27.119 18.022 o
6 -1 1 1644.490 1606.500 38.503 5.762 o
6 -1 2 35.687 40.774 8.069 226.736 o
6 -1 3 115.204 117.360 13.841 74.757 o
6 -1 4 504.902 496.622 19.455 23.920 o
6 -1 5 80.920 84.118 9.935 127.024 o
6 -1 6 546.715 531.557 23.548 19.395 o
6 -1 7 76.351 92.327 17.753 58.955 o
6 -1 8 430.692 470.792 21.950 23.377 o
6 -1 9 143.783 179.245 19.223 43.914 o
6 -1 10 984.155 995.798 45.226 6.944 o
6 -1 11 7.267 38.853 13.502 118.233 o
6 -1 12 1467.770 1406.170 49.747 5.031 o
6 -1 13 1.897 -10.697 11.758 170.346 o
6 -1 14 514.553 545.869 28.063 16.566 o
6 -1 15 486.372 485.765 28.762 16.738 o
6 -1 16 28.473 22.808 11.647 145.126 o
6 0 0 476.337 493.863 14.735 29.543 o
6 0 1 347.532 346.203 12.575 42.098 o
6 0 2 1604.020 1599.300 30.344 6.792 o
6 0 3 135.037 146.736 10.291 91.947 o
6 0 4 601.092 588.881 21.107 19.862 o
6 0 5 1565.600 1495.350 30.096 7.085 o
6 0 6 82.657 116.399 10.519 111.954 o
6 0 7 43.117 42.002 7.957 218.425 o
6 0 8 10.620 10.299 9.283 244.460 o
6 0 9 1.612 0.437 13.649 126.765 o
6 0 10 257.116 262.670 23.308 28.349 o
6 0 11 61.358 70.457 20.480 48.669 o
6 0 12 894.108 949.987 38.889 8.608 o
6 0 13 32.791 26.650 13.309 113.350 o
6 0 14 401.905 394.569 23.848 22.773 o
6 0 15 33.553 28.973 12.007 133.456 o
6 0 16 570.163 569.552 53.660 6.620 o
6 0 17 1.164 8.488 12.114 157.940 o
6 1 0 1509.550 1423.980 37.510 6.377 o
6 1 1 737.672 744.642 22.954 15.899 o
6 1 2 944.247 939.217 28.736 11.183 o
6 1 3 151.124 149.665 17.690 49.628 o
6 1 4 1033.770 990.626 20.514 12.821 o
6 1 5 176.523 181.902 15.436 54.448 o
6 1 6 1368.770 1306.330 26.447 8.647 o
6 1 7 25.268 28.364 6.347 348.863 o
6 1 8 57.778 66.474 8.865 165.550 o
6 1 9 94.153 104.372 10.021 115.295 o
6 1 10 10.165 14.265 8.973 256.574 o
6 1 11 0.291 -7.065 7.781 391.416 o
6 1 12 45.250 52.646 11.711 126.433 o
6 1 13 0.864 14.403 11.904 161.341 o
6 1 14 271.641 230.378 25.334 25.404 o
6 1 15 36.453 40.804 13.915 101.633 o
6 1 16 374.381 433.330 28.194 18.825 o
6 1 17 5.527 31.778 14.045 111.983 o
6 2 0 9.410 18.055 11.879 154.326 o
6 2 1 1176.820 1130.250 58.614 4.638 o
6 2 2 1441.500 1453.450 45.999 5.449 o
6 2 3 0.676 5.408 11.303 182.720 o
6 2 4 4109.490 4113.400 139.646 0.800 o
6 2 5 1114.570 1080.430 25.396 10.668 o
6 2 6 1480.050 1434.840 37.192 6.476 o
6 2 7 159.560 161.334 12.780 69.825 o
6 2 8 841.706 822.562 24.704 13.732 o
6 2 9 5.481 5.163 5.970 575.708 o
6 2 10 317.458 301.421 13.449 43.807 o
6 2 11 15.816 20.195 9.183 231.777 o
6 2 12 3.698 -0.452 12.144 158.452 o
6 2 13 137.713 134.972 29.167 23.754 o
6 2 14 156.725 165.261 31.971 19.836 o
6 2 15 69.594 101.879 28.232 26.905 o
6 2 16 134.240 149.296 40.946 12.995 o
6 2 17 1.670 -11.966 20.006 59.236 o
6 3 0 647.078 689.649 45.994 8.025 o
6 3 1 46.349 35.711 19.632 55.166 o
6 3 2 130.946 157.034 26.736 27.382 o
6 3 3 3.925 -3.178 14.023 119.252 o
6 3 4 4.339 -9.909 14.210 116.012 o
6 3 5 308.416 282.284 29.728 19.332 o
6 3 6 1925.180 1944.650 79.648 2.457 o
6 3 7 61.539 93.973 33.458 19.859 o
6 3 8 2924.820 2830.540 46.048 2.942 o
6 3 9 295.025 331.130 18.648 33.811 o
6 3 10 809.026 752.760 46.360 7.436 o
6 3 11 286.576 269.292 13.316 47.568 o
6 3 12 400.379 401.632 27.644 19.155 o
6 3 13 44.809 51.889 13.481 102.456 o
6 3 14 53.603 71.900 15.299 79.780 o
6 3 15 56.116 48.183 15.705 78.258 o
6 3 16 125.881 145.692 34.653 17.663 o
6 3 17 105.661 98.746 15.164 69.473 o
6 4 0 495.941 466.821 39.450 11.061 o
6 4 1 6.480 -0.187 14.957 104.162 o
6 4 2 5.234 -11.779 15.144 102.037 o
6 4 3 4.182 12.901 16.453 85.476 o
6 4 4 73.093 98.139 23.558 36.987 o
6 4 5 75.354 91.053 23.371 37.555 o
6 4 6 5.157 5.235 13.462 127.373 o
6 4 7 30.456 28.793 17.388 71.174 o
6 4 8 343.168 343.993 15.378 37.242 o
6 4 9 37.648 38.414 6.232 300.384 o
6 4 10 1279.560 1237.960 29.069 8.697 o
6 4 11 93.435 105.496 11.204 102.827 o
6 4 12 572.195 603.125 23.599 18.471 o
6 4 13 2.762 -11.049 10.564 209.439 o
6 4 14 175.601 171.376 20.298 39.261 o
6 4 15 166.158 114.209 18.261 47.786 o
6 4 16 199.482 265.106 23.265 30.063 o
6 4 17 209.719 198.390 19.778 38.206 o
6 5 0 1043.140 1019.810 57.212 5.021 o
6 5 1 3.269 0.748 15.144 102.529 o
6 5 2 1429.150 1349.960 64.130 3.790 o
6 5 3 223.323 274.824 34.402 16.327 o
6 5 4 19.202 -1.870 16.453 83.659 o
6 5 5 98.868 94.774 21.314 42.455 o
6 5 6 15.674 27.110 17.388 73.625 o
6 5 7 157.347 149.555 24.306 31.216 o
6 5 8 19.399 28.369 6.049 394.391 o
6 5 9 24.593 27.302 5.664 402.399 o
6 5 10 63.172 70.047 8.045 176.141 o
6 5 11 0.177 0.947 6.916 492.422 o
6 5 12 387.042 426.045 22.812 23.860 o
6 5 13 23.710 26.736 14.396 101.854 o
6 5 14 433.489 404.187 33.841 14.384 o
6 5 15 41.759 54.882 12.026 122.668 o
6 5 16 42.156 46.451 12.280 120.542 o
6 5 17 13.277 5.998 11.701 160.278 o
6 6 0 1166.960 1126.550 61.138 4.392 o
6 6 1 75.390 37.581 18.884 56.087 o
6 6 2 1192.450 1231.420 62.073 4.226 o
6 6 3 299.497 255.940 31.971 17.614 o
6 6 4 1394.460 1392.970 64.317 3.786 o
6 6 5 105.679 121.136 23.371 35.652 o
6 6 6 1366.770 1269.380 59.643 4.261 o
6 6 7 307.032 245.844 27.484 21.910 o
6 6 8 36.477 48.927 6.112 294.968 o
6 6 9 156.775 156.046 9.969 87.297 o
6 6 10 3.969 1.594 6.745 486.936 o
6 6 11 196.791 168.044 12.086 66.982 o
6 6 12 50.592 65.065 19.258 55.276 o
6 6 13 86.676 93.465 20.566 45.798 o
6 6 14 158.430 179.657 25.988 27.685 o
6 6 15 0.219 3.485 11.103 190.750 o
6 6 16 52.354 54.828 14.276 91.215 o
6 7 0 20.045 43.003 20.380 53.469 o
6 7 1 35.798 35.898 18.884 60.243 o
6 7 2 106.582 74.787 18.697 52.416 o
6 7 3 89.723 71.983 20.566 46.306 o
6 7 4 1253.650 1175.170 58.334 4.556 o
6 7 5 0.274 15.331 14.023 117.589 o
6 7 6 630.374 693.575 42.255 9.082 o
6 7 7 142.713 122.718 12.275 79.242 o
6 7 8 518.846 517.747 15.901 26.674 o
6 7 9 53.787 71.757 10.242 140.731 o
6 7 10 527.747 544.535 23.448 19.660 o
6 7 11 3.103 13.224 8.279 315.528 o
6 7 12 358.793 380.816 30.289 17.628 o
6 7 13 132.249 109.544 22.249 37.656 o
6 7 14 95.422 72.798 14.046 81.339 o
6 8 0 67.862 90.158 11.148 115.789 o
6 8 1 54.178 59.010 8.775 173.944 o
6 8 2 28.857 28.845 7.492 274.152 o
6 8 3 3.188 3.289 7.572 391.545 o
6 8 4 19.242 33.866 7.116 312.138 o
6 8 5 21.613 32.447 8.133 256.030 o
6 8 6 123.421 138.389 20.566 42.185 o
6 8 7 28.215 36.937 8.974 209.353 o
6 8 8 359.644 400.074 18.635 30.180 o
6 8 9 53.894 77.936 10.769 130.390 o
6 8 10 203.516 201.530 25.708 26.765 o
6 8 11 0.139 7.853 11.966 162.819 o
6 8 12 151.425 158.530 24.680 30.526 o
6 9 2 44.113 35.898 19.632 55.364 o
6 9 3 13.407 8.787 15.331 96.043 o
6 9 4 30.355 70.113 19.071 57.969 o
6 9 5 108.852 127.310 16.104 61.793 o
6 9 6 35.113 48.701 9.475 180.174 o
6 9 7 56.373 59.764 9.568 155.296 o
6 9 8 70.648 74.413 15.705 73.386 o
7 -5 0 11.921 27.814 11.745 152.282 o
7 -5 1 22.517 49.294 16.762 75.644 o
7 -5 2 355.297 363.082 28.883 18.947 o
7 -5 3 20.585 37.965 12.337 131.986 o
7 -5 4 1121.760 1134.240 40.350 7.308 o
7 -5 5 0.009 31.336 14.790 103.490 o
7 -5 6 779.032 747.484 61.419 4.968 o
7 -4 0 4.965 11.615 10.122 216.109 o
7 -4 1 0.112 -12.376 12.903 142.736 o
7 -4 2 2.461 11.533 9.988 225.305 o
7 -4 3 1.503 4.859 10.290 218.849 o
7 -4 4 38.006 52.167 13.478 104.667 o
7 -4 5 91.057 123.432 19.679 47.756 o
7 -4 6 680.117 613.661 38.825 10.119 o
7 -4 7 14.664 27.297 21.782 48.093 o
7 -4 8 1032.490 971.442 73.843 3.459 o
7 -4 9 40.099 43.459 15.441 84.217 o
7 -3 0 938.972 1003.390 33.804 9.612 o
7 -3 1 51.756 55.680 12.100 117.044 o
7 -3 2 4.350 13.819 10.176 213.332 o
7 -3 3 60.893 84.238 13.989 88.232 o
7 -3 4 6.924 7.489 9.900 225.377 o
7 -3 5 17.198 5.000 14.422 107.178 o
7 -3 6 20.218 40.357 11.892 139.891 o
7 -3 7 16.722 -5.928 10.750 186.747 o
7 -3 8 311.782 271.416 22.113 28.528 o
7 -3 9 102.965 119.555 23.745 34.868 o
7 -3 10 708.095 658.389 37.196 10.442 o
7 -3 11 161.926 129.665 39.628 13.687 o
7 -3 12 365.200 394.256 27.159 20.141 o
7 -2 0 1753.190 1728.280 44.107 4.911 o
7 -2 1 11.485 28.842 9.995 201.265 o
7 -2 2 1189.590 1145.690 36.329 7.831 o
7 -2 3 0.464 4.497 8.794 300.086 o
7 -2 4 378.378 396.106 21.458 25.965 o
7 -2 5 29.732 37.296 10.918 154.953 o
7 -2 6 28.167 36.355 13.372 112.362 o
7 -2 7 240.342 236.467 18.971 37.684 o
7 -2 8 31.020 62.672 22.249 44.089 o
7 -2 9 25.251 0.644 15.845 88.364 o
7 -2 10 90.334 97.364 15.938 67.097 o
7 -2 11 0.278 12.786 13.247 131.979 o
7 -2 12 329.222 275.198 43.750 10.452 o
7 -2 13 4.100 12.510 12.628 142.612 o
7 -1 0 273.919 312.033 14.119 44.936 o
7 -1 1 40.294 47.968 7.963 217.992 o
7 -1 2 2181.580 2072.460 56.315 3.381 o
7 -1 3 0.734 -2.947 7.516 417.054 o
7 -1 4 2125.980 2110.850 48.815 3.847 o
7 -1 5 285.928 285.042 17.158 38.168 o
7 -1 6 789.538 732.619 29.254 12.697 o
7 -1 7 1.212 6.593 8.709 300.976 o
7 -1 8 49.687 62.591 12.262 114.269 o
7 -1 9 123.371 143.224 16.577 56.986 o
7 -1 10 337.656 356.628 23.536 24.856 o
7 -1 11 328.924 320.877 21.985 27.544 o
7 -1 12 296.170 309.114 26.370 22.806 o
7 -1 13 31.810 32.127 15.351 88.218 o
7 -1 14 82.214 86.946 19.036 52.505 o
7 0 0 12.183 13.061 7.915 313.670 o
7 0 1 3.298 15.147 6.071 534.419 o
7 0 2 237.407 242.550 11.421 59.203 o
7 0 3 66.641 74.931 8.223 167.198 o
7 0 4 555.654 565.305 17.105 24.048 o
7 0 5 871.616 785.489 20.831 15.169 o
7 0 6 432.565 417.625 15.637 31.387 o
7 0 7 4.001 6.442 6.645 483.046 o
7 0 8 761.724 726.176 40.831 8.968 o
7 0 9 489.500 468.214 21.985 22.193 o
7 0 10 433.170 397.440 21.046 25.096 o
7 0 11 124.123 136.423 22.249 37.417 o
7 0 12 155.339 184.411 22.997 33.407 o
7 0 13 108.921 115.665 19.180 48.628 o
7 0 14 461.313 476.186 31.278 15.399 o
7 0 15 34.069 53.829 15.467 84.157 o
7 1 0 22.280 24.514 10.361 180.504 o
7 1 1 13.511 6.511 6.882 402.034 o
7 1 2 29.368 12.527 13.070 121.319 o
7 1 3 90.110 72.808 16.658 64.510 o
7 1 4 155.752 158.750 9.418 90.768 o
7 1 5 34.319 31.722 5.722 348.266 o
7 1 6 727.072 660.042 17.505 19.487 o
7 1 7 202.139 198.341 12.495 62.370 o
7 1 8 536.127 490.700 20.412 22.459 o
7 1 9 1168.220 1103.330 26.402 10.072 o
7 1 10 5.663 9.814 8.816 279.287 o
7 1 11 5.074 4.299 8.790 288.809 o
7 1 12 100.529 92.389 15.911 66.185 o
7 1 13 147.936 166.756 25.428 29.108 o
7 1 14 220.832 250.671 24.330 27.875 o
7 1 15 151.303 149.768 22.757 34.749 o
7 1 16 367.670 386.490 26.443 20.840 o
7 2 0 989.595 1005.680 39.758 8.002 o
7 2 1 147.663 121.816 18.697 47.328 o
7 2 2 62.855 117.507 19.290 51.738 o
7 2 3 53.560 60.024 15.534 79.016 o
7 2 4 268.760 300.261 25.280 24.776 o
7 2 5 390.854 420.981 26.752 19.932 o
7 2 6 249.109 299.145 31.027 18.773 o
7 2 7 100.355 110.160 18.121 53.919 o
7 2 8 262.668 259.339 14.872 45.739 o
7 2 9 25.880 24.177 11.752 144.158 o
7 2 10 454.459 456.813 20.124 24.882 o
7 2 11 86.733 85.132 27.849 27.370 o
7 2 12 63.099 76.438 23.642 37.652 o
7 2 13 235.790 293.128 41.881 11.630 o
7 2 14 22.064 17.014 20.006 56.373 o
7 2 15 0.744 6.357 21.875 49.404 o
7 2 16 74.968 81.826 20.231 48.274 o
7 3 0 1457.360 1401.470 50.285 4.992 o
7 3 1 16.230 20.636 12.444 137.005 o
7 3 2 1625.160 1514.800 58.147 4.009 o
7 3 3 101.330 127.953 20.940 42.572 o
7 3 4 115.852 149.781 20.939 41.159 o
7 3 5 232.935 250.960 38.413 13.614 o
7 3 6 696.145 639.409 33.032 12.115 o
7 3 7 112.073 128.348 26.362 28.882 o
7 3 8 1321.950 1254.950 31.431 8.080 o
7 3 9 926.317 881.022 20.061 14.414 o
7 3 10 286.740 312.985 12.829 47.038 o
7 3 11 55.322 62.456 7.880 191.952 o
7 3 12 136.252 154.510 21.131 39.423 o
7 3 13 2.442 8.942 9.262 262.337 o
7 3 14 118.882 109.606 30.373 22.670 o
7 3 15 0.909 3.816 11.206 186.429 o
7 3 16 1.830 13.913 12.508 146.215 o
7 4 0 423.132 456.225 28.498 17.823 o
7 4 1 102.035 144.320 30.663 22.286 o
7 4 2 369.632 426.810 38.515 12.228 o
7 4 3 236.950 210.694 32.345 18.232 o
7 4 4 857.741 889.125 54.408 5.750 o
7 4 5 1.548 -21.875 13.836 123.511 o
7 4 6 397.099 385.864 37.394 12.745 o
7 4 7 21.733 54.408 19.258 58.636 o
7 4 8 16.489 21.947 31.785 23.093 o
7 4 9 82.480 102.216 19.148 51.357 o
7 4 10 1208.090 1153.250 26.282 9.765 o
7 4 11 11.736 17.094 5.514 532.234 o
7 4 12 1427.390 1372.760 39.334 6.390 o
7 4 13 569.156 504.120 32.133 13.886 o
7 4 14 102.329 103.741 16.333 62.826 o
7 4 15 142.961 133.776 20.192 42.343 o
7 4 16 38.964 52.242 16.360 75.752 o
7 5 0 14.428 20.566 18.510 66.045 o
7 5 1 140.722 143.199 29.728 22.875 o
7 5 2 96.321 106.553 24.867 32.724 o
7 5 3 20.102 40.385 19.445 58.482 o
7 5 4 286.532 286.397 33.654 16.261 o
7 5 5 26.716 44.498 19.632 56.603 o
7 5 6 6.258 13.836 16.827 81.315 o
7 5 7 69.421 88.249 22.623 40.074 o
7 5 8 261.271 275.946 36.272 14.677 o
7 5 9 44.045 62.073 21.875 44.695 o
7 5 10 95.657 98.109 8.427 135.401 o
7 5 11 60.279 47.982 8.474 180.233 o
7 5 12 148.806 174.371 16.115 54.833 o
7 5 13 15.462 -4.345 8.160 306.961 o
7 5 14 775.819 821.629 83.285 2.977 o
7 5 15 2.081 23.829 12.724 138.448 o
7 6 0 200.342 197.980 32.158 18.905 o
7 6 1 12.338 40.572 20.753 52.405 o
7 6 2 356.332 336.691 36.085 13.886 o
7 6 3 165.854 170.683 29.354 22.702 o
7 6 4 283.541 301.354 32.719 16.936 o
7 6 5 44.305 73.104 23.371 39.376 o
7 6 6 288.148 333.139 34.215 15.630 o
7 6 7 91.639 84.883 22.062 40.754 o
7 6 8 3.038 12.901 17.388 76.948 o
7 6 9 7.876 23.371 18.884 64.201 o
7 6 10 32.534 44.872 19.819 55.072 o
7 6 11 19.623 27.967 8.239 259.597 o
7 6 12 68.072 73.079 11.494 114.823 o
7 6 13 0.134 -9.242 9.613 257.044 o
7 6 14 89.784 81.892 20.940 44.634 o
7 7 1 223.264 248.835 37.207 14.440 o
7 7 2 505.180 521.958 43.937 9.295 o
7 7 3 8.958 22.436 18.697 65.364 o
7 7 4 608.023 632.829 46.368 8.115 o
7 7 5 174.587 186.762 30.476 21.087 o
7 7 6 539.351 538.037 42.068 9.756 o
7 7 7 238.758 232.756 31.598 18.771 o
7 7 8 437.166 463.081 37.581 12.193 o
7 7 9 2.993 42.629 17.575 72.937 o
7 7 10 395.048 439.337 36.085 13.274 o
7 7 11 144.263 166.739 35.056 17.027 o
7 7 12 10.089 26.442 9.059 241.438 o
7 8 0 213.184 190.875 35.150 16.214 o
7 8 1 120.080 114.219 27.858 26.272 o
7 8 2 44.551 55.342 25.241 34.535 o
7 8 3 352.231 419.331 39.450 11.895 o
7 8 4 15.813 18.510 17.014 77.416 o
7 8 5 46.874 72.356 22.623 41.638 o
7 8 6 277.042 317.247 32.345 17.220 o
7 8 7 0.323 20.940 16.079 89.347 o
7 8 8 871.505 920.348 50.855 6.267 o
7 8 9 78.317 99.822 20.380 46.835 o
8 -4 0 260.240 326.030 23.607 26.974 o
8 -4 1 66.434 62.100 19.789 51.538 o
8 -4 2 222.454 240.319 28.448 22.274 o
8 -4 3 6.523 12.760 11.198 176.845 o
8 -4 4 108.747 116.380 17.201 57.005 o
8 -4 5 10.827 21.670 11.757 154.927 o
8 -3 0 304.292 331.671 21.981 28.082 o
8 -3 1 258.270 320.086 40.812 11.974 o
8 -3 2 275.762 296.148 27.135 22.409 o
8 -3 3 439.465 442.052 54.003 6.899 o
8 -3 4 29.644 46.097 21.662 46.936 o
8 -3 5 0.796 -2.046 9.932 239.667 o
8 -3 6 40.410 56.303 13.935 97.873 o
8 -3 7 11.545 30.240 11.406 159.699 o
8 -3 8 112.031 124.117 18.849 49.340 o
8 -2 0 189.988 211.068 25.054 28.032 o
8 -2 1 20.986 43.681 17.949 67.464 o
8 -2 2 460.831 530.105 28.758 16.778 o
8 -2 3 31.286 38.192 11.446 142.639 o
8 -2 4 440.101 469.103 23.512 21.695 o
8 -2 5 173.057 167.370 18.221 45.547 o
8 -2 6 3.602 5.097 9.033 276.753 o
8 -2 7 253.113 303.921 22.267 29.537 o
8 -2 8 7.274 9.336 9.844 225.830 o
8 -2 9 1.438 -1.529 10.913 197.963 o
8 -2 10 58.242 50.056 12.840 106.020 o
8 -2 11 24.953 41.255 16.279 79.990 o
8 -1 0 472.323 473.416 21.710 22.734 o
8 -1 1 174.515 186.392 15.602 53.788 o
8 -1 2 671.921 716.859 55.367 6.017 o
8 -1 3 107.219 164.503 17.423 53.816 o
8 -1 4 756.316 778.358 37.829 9.757 o
8 -1 5 2.336 15.661 12.174 153.075 o
8 -1 6 537.432 573.308 24.590 18.472 o
8 -1 7 11.454 28.377 12.482 136.769 o
8 -1 8 116.679 125.103 15.932 61.866 o
8 -1 9 0.138 1.666 8.747 308.055 o
8 -1 10 12.230 25.117 11.264 164.749 o
8 -1 11 4.083 16.814 11.338 173.143 o
8 -1 12 27.692 17.727 14.161 105.047 o
8 0 0 85.380 90.205 10.569 115.569 o
8 0 1 27.254 25.856 8.562 233.790 o
8 0 2 240.517 239.524 11.712 58.044 o
8 0 3 21.547 17.409 6.065 409.163 o
8 0 4 517.189 486.154 15.966 27.110 o
8 0 5 84.033 94.881 22.844 38.561 o
8 0 6 1517.050 1361.940 59.882 4.047 o
8 0 7 88.768 103.628 18.300 54.483 o
8 0 8 948.086 923.557 35.222 9.374 o
8 0 9 208.435 197.690 16.890 46.159 o
8 0 10 300.494 321.225 19.726 31.914 o
8 0 11 0.279 1.521 8.618 317.038 o
8 0 12 5.004 -0.844 15.181 101.623 o
8 0 13 31.412 22.073 13.003 119.435 o
8 1 0 64.386 100.007 19.062 53.370 o
8 1 1 155.629 181.904 24.680 30.051 o
8 1 2 2.599 18.635 14.208 113.097 o
8 1 3 221.067 216.775 24.855 27.477 o
8 1 4 81.883 102.540 19.567 49.654 o
8 1 5 6.528 9.442 3.963 1007.250 o
8 1 6 413.366 375.550 18.090 29.561 o
8 1 7 1.503 -4.506 7.913 373.493 o
8 1 8 551.514 534.113 48.696 7.799 o
8 1 9 109.387 112.962 13.913 75.718 o
8 1 10 490.081 479.227 26.805 18.120 o
8 1 11 62.655 59.836 12.291 109.458 o
8 1 12 415.805 409.868 27.247 19.223 o
8 1 13 592.132 540.963 26.458 16.749 o
8 1 14 154.586 114.818 30.560 21.827 o
8 2 0 537.990 546.863 31.544 14.277 o
8 2 1 0.087 -1.373 11.731 172.708 o
8 2 2 5.661 32.866 13.947 113.183 o
8 2 3 12.986 44.113 17.762 69.887 o
8 2 4 2.335 -7.766 11.819 168.255 o
8 2 5 9.863 18.469 13.815 116.390 o
8 2 6 13.193 4.113 12.776 136.693 o
8 2 7 0.202 -6.350 11.206 189.134 o
8 2 8 151.514 144.368 16.186 55.758 o
8 2 9 0.080 4.026 8.004 362.829 o
8 2 10 544.906 516.910 33.051 13.547 o
8 2 11 79.876 94.844 19.501 50.380 o
8 2 12 463.503 449.790 31.709 15.231 o
8 2 13 373.237 348.784 31.068 17.041 o
8 2 14 42.438 49.548 18.043 63.691 o
8 3 0 855.962 922.317 77.405 3.310 o
8 3 1 1.405 -5.352 11.493 178.682 o
8 3 2 1314.210 1272.010 48.695 5.495 o
8 3 3 0.922 5.703 13.353 131.406 o
8 3 4 521.540 560.492 32.985 13.592 o
8 3 5 3.204 -0.755 13.719 124.843 o
8 3 6 49.052 71.174 23.277 39.482 o
8 3 7 21.189 4.276 13.645 117.362 o
8 3 8 6.757 39.045 18.817 63.816 o
8 3 9 54.027 61.774 17.870 62.585 o
8 3 10 93.653 89.592 12.273 94.890 o
8 3 11 16.028 20.434 11.004 170.343 o
8 3 12 124.866 98.236 14.297 71.847 o
8 3 13 0.070 27.857 15.541 94.595 o
8 3 14 242.278 219.440 17.964 40.405 o
8 4 0 305.567 300.644 28.661 20.271 o
8 4 1 0.819 23.147 16.801 81.714 o
8 4 2 1523.250 1607.060 56.131 4.231 o
8 4 3 47.466 39.324 18.884 58.809 o
8 4 4 899.772 987.010 43.099 7.586 o
8 4 5 51.579 52.034 16.916 69.638 o
8 4 6 987.909 928.014 59.269 4.896 o
8 4 7 14.826 9.499 13.947 114.150 o
8 4 8 130.449 140.304 26.175 28.582 o
8 4 9 4.491 1.211 14.864 105.906 o
8 4 10 67.800 102.627 31.411 22.175 o
8 4 11 87.826 75.672 18.153 56.615 o
8 4 12 190.092 172.585 18.605 43.109 o
8 4 13 279.361 263.909 17.718 37.847 o
8 4 14 55.397 47.921 13.967 94.495 o
8 5 0 1.698 7.785 12.773 142.319 o
8 5 1 4.198 -10.934 12.468 150.118 o
8 5 2 11.876 10.657 25.054 37.164 o
8 5 3 42.810 57.212 22.436 42.904 o
8 5 4 550.111 639.747 50.294 7.302 o
8 5 5 56.880 63.943 22.436 41.947 o
8 5 6 755.170 842.440 39.576 9.128 o
8 5 7 16.530 3.417 17.575 73.909 o
8 5 8 586.861 544.759 32.907 13.216 o
8 5 9 35.814 73.065 17.116 69.033 o
8 5 10 306.650 357.071 43.003 10.684 o
8 5 11 39.373 45.017 15.982 79.424 o
8 5 12 15.559 19.623 21.408 49.935 o
8 5 13 1.879 23.110 16.749 82.002 o
8 6 0 19.367 23.558 18.697 63.997 o
8 6 1 25.011 26.175 20.566 52.851 o
8 6 2 17.019 82.827 24.680 36.549 o
8 6 3 38.090 28.606 20.753 50.825 o
8 6 5 20.075 74.600 24.867 36.078 o
8 6 6 40.432 47.490 21.127 48.332 o
8 6 7 2.647 -1.870 15.331 100.365 o
8 6 8 326.715 409.983 40.385 11.614 o
8 6 9 43.224 8.787 19.819 55.752 o
8 6 11 16.721 28.232 22.249 46.011 o
8 6 12 311.369 352.224 30.892 17.843 o
8 7 1 10.105 28.232 19.071 62.448 o
8 7 2 346.346 406.804 42.816 10.497 o
8 7 3 30.810 32.345 22.249 45.009 o
8 7 4 17.300 10.096 20.380 55.160 o
8 7 5 5.105 17.949 17.762 73.075 o
8 7 6 39.018 40.946 31.411 23.110 o
9 -2 0 47.351 78.497 13.268 99.959 o
9 -2 1 19.945 33.883 10.736 168.264 o
9 -2 2 2.270 18.422 10.503 200.864 o
9 -2 3 287.867 299.165 21.165 30.327 o
9 -2 4 452.844 473.245 24.247 20.774 o
9 -2 5 183.334 160.604 17.560 47.197 o
9 -2 6 562.320 534.927 26.245 17.270 o
9 -1 0 81.411 96.646 16.517 64.911 o
9 -1 1 11.104 26.427 21.358 50.237 o
9 -1 2 4.892 14.251 9.234 253.744 o
9 -1 3 116.720 125.780 14.310 70.855 o
9 -1 4 25.320 46.166 10.478 165.062 o
9 -1 5 5.556 9.514 9.032 267.716 o
9 -1 6 133.489 126.965 14.677 66.160 o
9 -1 7 27.568 40.944 11.396 145.102 o
9 -1 8 356.948 354.922 35.410 14.217 o
9 0 0 526.386 387.609 61.981 5.371 o
9 0 1 0.721 7.251 6.251 564.552 o
9 0 2 476.538 312.929 73.852 3.990 o
9 0 3 65.515 68.144 19.273 53.707 o
9 0 4 214.935 143.632 37.004 15.022 o
9 0 5 148.999 107.090 18.334 49.091 o
9 0 6 118.989 129.810 43.518 11.725 o
9 0 7 74.148 71.030 12.383 102.483 o
9 0 8 189.924 201.075 20.562 37.191 o
9 0 9 9.514 18.070 8.732 266.301 o
9 0 10 182.877 174.773 17.076 48.308 o
9 1 0 570.149 601.178 34.944 12.202 o
9 1 1 120.716 162.629 28.887 24.206 o
9 1 2 225.608 256.761 32.803 17.699 o
9 1 3 238.557 264.679 41.778 11.733 o
9 1 4 204.736 283.871 29.857 20.624 o
9 1 5 9.891 -7.960 14.396 111.003 o
9 1 6 282.962 246.669 28.617 21.058 o
9 1 7 155.284 147.491 22.324 35.653 o
9 1 8 306.834 323.460 30.988 17.979 o
9 1 9 221.018 146.431 39.958 13.092 o
9 1 10 481.353 482.646 33.735 13.782 o
9 1 11 92.699 55.980 23.635 36.842 o
9 2 0 65.993 90.485 19.005 53.915 o
9 2 1 27.218 33.965 15.585 86.728 o
9 2 2 646.027 635.121 37.758 10.593 o
9 2 3 28.312 23.075 15.002 93.906 o
9 2 4 157.240 151.638 23.637 32.555 o
9 2 5 100.295 134.899 22.342 38.288 o
9 2 6 40.963 48.651 22.343 43.581 o
9 2 7 167.468 151.816 23.373 32.754 o
9 2 8 181.367 184.559 28.793 23.033 o
9 2 9 10.465 18.964 14.608 104.544 o
9 2 10 364.339 351.683 52.631 7.445 o
9 2 11 55.233 85.211 20.578 48.182 o
9 3 0 68.372 69.905 18.425 57.500 o
9 3 1 106.093 145.853 22.457 37.463 o
9 3 2 34.979 49.655 16.394 76.406 o
9 3 3 51.025 94.717 21.212 45.696 o
9 3 4 114.576 132.012 22.470 37.359 o
9 3 5 40.170 44.216 16.078 78.544 o
9 3 6 41.894 34.008 25.521 34.305 o
9 3 7 27.706 67.241 25.241 34.934 o
9 3 8 12.807 25.340 15.385 93.372 o
9 3 9 16.561 1.150 13.024 130.876 o
9 3 10 37.843 30.659 20.753 50.764 o
9 3 11 8.817 9.608 13.244 128.546 o
9 4 0 275.397 309.096 41.778 11.458 o
9 4 1 1.126 -4.553 14.770 108.593 o
9 4 2 332.340 381.396 30.437 17.808 o
9 4 3 130.012 137.456 22.262 37.098 o
9 4 4 353.769 407.004 35.243 14.148 o
9 4 5 17.459 23.994 19.538 59.073 o
9 4 6 314.443 312.795 31.590 17.456 o
9 4 7 0.766 3.841 14.363 114.211 o
9 4 8 109.004 116.097 22.659 37.458 o
9 4 9 13.937 19.748 15.810 89.150 o
9 4 10 67.961 57.678 31.504 22.394 o
9 4 11 0.142 16.926 14.572 108.871 o
9 5 0 160.857 151.078 23.383 32.979 o
9 5 1 82.125 94.127 25.699 31.556 o
9 5 2 101.893 83.607 23.549 36.114 o
9 5 3 171.328 176.728 61.699 5.946 o
9 5 4 354.313 412.513 31.794 16.373 o
9 5 5 43.499 57.842 17.450 66.784 o
9 5 6 877.720 917.619 44.880 7.367 o
9 5 7 197.036 217.803 27.762 23.788 o
9 5 8 285.007 293.823 31.858 17.660 o
9 5 9 48.267 80.470 44.302 11.737 o
;
_iucr_refine_instructions_details 
;
TITL 21srv076 in P-1 #2
REM reset to P-1 #2
CELL 0.71073 7.0485 7.2975 14.107 78.535 78.684 79.098
ZERR 2 0.0002 0.0002 0.0005 0.002 0.001 0.001
LATT 1
SFAC C H Cu N O S
UNIT 24 24 2 4 8 4

L.S. 9
PLAN  5 0 0
SIZE 0.03 0.06 0.21
TEMP -153.15
CONF C1 N1 O1 Cu1
CONF C5 N1 O1 Cu1
CONF N1 C1 S1 Cu1
CONF C2 C1 S1 Cu1
CONF C7 N2 O2 Cu1
CONF C11 N2 O2 Cu1
CONF N2 C7 S2 Cu1
CONF C8 C7 S2 Cu1
CONF C7 C8 O4 C12
CONF C9 C8 O4 C12
CONF C1 C2 O3 C6
CONF C3 C2 O3 C6
BOND $h
fmap 2
acta
MORE -1
HTAB
LIST 4
OMIT -2 60
OMIT 2 10 0
WGHT 0.018685 1.050543
FVAR 0.731332
REM <olex2.extras>
REM <HklSrc ".\\cis_Cu3_OMe_PT">
REM </olex2.extras>

Cu1   3     0.49712  0.99950  0.25455  11.00000  0.01287  0.00995  0.01281 =
 -0.00022 -0.00180  0.00010
S1    6     0.69927  1.18667  0.15850  11.00000  0.01405  0.01220  0.01825 =
 0.00114  0.00144  0.00174
S2    6     0.72553  0.75323  0.29474  11.00000  0.01117  0.01028  0.01871 =
 0.00080 -0.00134 -0.00136
O1    5     0.28511  1.20215  0.23319  11.00000  0.01723  0.01032  0.02085 =
 0.00415 -0.00380 -0.00029
O2    5     0.30255  0.85242  0.33156  11.00000  0.01666  0.00993  0.02367 =
 0.00187 -0.00076  0.00119
O3    5     0.75679  1.56675  0.05870  11.00000  0.01631  0.01336  0.02011 =
 0.00068  0.00354 -0.00198
O4    5     0.81648  0.35003  0.36822  11.00000  0.01246  0.00973  0.02276 =
 0.00006 -0.00325 -0.00053
N1    4     0.33487  1.37072  0.18667  11.00000  0.01552  0.01055  0.01371 =
 0.00038 -0.00503 -0.00005
N2    4     0.36747  0.66696  0.36049  11.00000  0.01437  0.01170  0.01258 =
 -0.00045 -0.00177 -0.00089
C1    1     0.52361  1.38457  0.14723  11.00000  0.01443  0.01184  0.01051 =
 -0.00082 -0.00333  0.00163
C2    1     0.56587  1.56572  0.09851  11.00000  0.01745  0.01359  0.01288 =
 -0.00205 -0.00199 -0.00277
C3    1     0.41963  1.71977  0.09469  11.00000  0.02519  0.00993  0.01429 =
 0.00079 -0.00472 -0.00141
AFIX 43
H3    2     0.44860  1.84124  0.06299  11.00000 -1.20000
AFIX 0
C4    1     0.22789  1.69588  0.13793  11.00000  0.01997  0.01346  0.02033 =
 -0.00248 -0.00605  0.00398
AFIX 43
H4    2     0.12606  1.80178  0.13633  11.00000 -1.20000
AFIX 0
C5    1     0.18630  1.51947  0.18278  11.00000  0.01271  0.01640  0.02297 =
 -0.00392 -0.00458  0.00163
AFIX 43
H5    2     0.05560  1.50179  0.21065  11.00000 -1.20000
AFIX 0
C6    1     0.81318  1.74385  0.00808  11.00000  0.02284  0.01463  0.02072 =
 -0.00019  0.00007 -0.00525
AFIX 137
H6a   2     0.74017  1.79245 -0.04646  11.00000 -1.50000
H6b   2     0.78400  1.83491  0.05351  11.00000 -1.50000
H6c   2     0.95393  1.72529 -0.01742  11.00000 -1.50000
AFIX 0
C7    1     0.56207  0.60044  0.34864  11.00000  0.01088  0.01256  0.01215 =
 -0.00322 -0.00265 -0.00179
C8    1     0.61981  0.40554  0.38272  11.00000  0.01201  0.01243  0.01121 =
 -0.00308 -0.00239 -0.00069
C9    1     0.48207  0.29125  0.42656  11.00000  0.01797  0.01285  0.01426 =
 -0.00002 -0.00433 -0.00378
AFIX 43
H9    2     0.52124  0.16123  0.45081  11.00000 -1.20000
AFIX 0
C10   1     0.28406  0.36843  0.43501  11.00000  0.01761  0.01651  0.01860 =
 -0.00446  0.00048 -0.00707
AFIX 43
H10   2     0.18765  0.29012  0.46442  11.00000 -1.20000
AFIX 0
C11   1     0.22784  0.55571  0.40133  11.00000  0.01203  0.01806  0.01611 =
 -0.00274 -0.00012 -0.00279
AFIX 43
H11   2     0.09285  0.60786  0.40633  11.00000 -1.20000
AFIX 0
C12   1     0.88407  0.15157  0.39670  11.00000  0.01735  0.00946  0.02307 =
 -0.00135 -0.00673  0.00050
AFIX 137
H12a  2     0.81905  0.07762  0.36559  11.00000 -1.50000
H12b  2     1.02610  0.12483  0.37576  11.00000 -1.50000
H12c  2     0.85314  0.11702  0.46814  11.00000 -1.50000
AFIX 0
HKLF 4

END
Q1 1 0.458333 1.16 0.229167 11 0.05 0.82
Q3 1 0.583333 1.32 0.145833 11 0.05 0.62
Q2 1 0.375 1 0.291667 11 0.05 0.64
Q4 1 0.375 0.32 0.416667 11 0.05 0.62
Q5 1 0.5 0.64 0.375 11 0.05 0.62

  REM The information below was added by Olex2.
  REM
  REM R1 = 0.0413 for 3270 Fo > 4sig(Fo) and 0.0552 for all 3987 data
  REM 192 parameters refined using 0 restraints
  REM Highest difference peak 0.8162, deepest hole -0.6308
  REM Mean Shift 0.0001, Max Shift 0.0004.

  REM +++ Tabular Listing of Refinement Information +++
  REM R1_all = 0.0552
  REM R1_gt = 0.0413
  REM wR_ref = 0.0809
  REM GOOF = 1.0277
  REM Shift_max = 0.0004
  REM Shift_mean = 0.0001
  REM Reflections_all = 3987
  REM Reflections_gt = 3270
  REM Parameters = 192
  REM Hole = -0.6308
  REM Peak = 0.8162
  REM Flack = n/a

  
;
_olex2_submission_special_instructions 'No special instructions were received'
####################################################################### 
# 
# This file contains crystal structure data downloaded from the 
# Cambridge Structural Database (CSD) hosted by the Cambridge 
# Crystallographic Data Centre (CCDC).
# 
# Full information about CCDC data access policies and citation 
# guidelines are available at http://www.ccdc.cam.ac.uk/access/V1 
# 
# Audit and citation data items may have been added by the CCDC. 
# Please retain this information to preserve the provenance of 
# this file and to allow appropriate attribution of the data. 
# 
#######################################################################

data_Cu4_Me_PT
_database_code_depnum_ccdc_archive 'CCDC 2377357'
loop_
_audit_author_name
_audit_author_address
'Dmitry S. Yufit'
;University of Durham
United Kingdom
;
_audit_update_record             
;
2024-08-13 deposited with the CCDC.	2025-10-02 downloaded from the CCDC.
;
_audit_creation_date             2024-08-13
_audit_creation_method           
;
Olex2 1.5-beta
(compiled 2024.02.16 svn.r378c4104 for OlexSys, GUI svn.r6928)
;
_shelx_SHELXL_version_number     2018/3
_chemical_name_common            ?
_chemical_name_systematic        ?
_chemical_formula_moiety         'C12 H12 Cu N2 O2 S2'
_chemical_formula_sum            'C12 H12 Cu N2 O2 S2'
_chemical_formula_weight         343.90
_chemical_melting_point          ?
loop_
_atom_type_symbol
_atom_type_description
_atom_type_scat_dispersion_real
_atom_type_scat_dispersion_imag
_atom_type_scat_source
C C 0.0033 0.0016 'International Tables Vol C Tables 4.2.6.8 and 6.1.1.4'
H H 0.0000 0.0000 'International Tables Vol C Tables 4.2.6.8 and 6.1.1.4'
Cu Cu 0.3201 1.2651 'International Tables Vol C Tables 4.2.6.8 and 6.1.1.4'
N N 0.0061 0.0033 'International Tables Vol C Tables 4.2.6.8 and 6.1.1.4'
O O 0.0106 0.0060 'International Tables Vol C Tables 4.2.6.8 and 6.1.1.4'
S S 0.1246 0.1234 'International Tables Vol C Tables 4.2.6.8 and 6.1.1.4'

_shelx_space_group_comment       
;
The symmetry employed for this shelxl refinement is uniquely defined
by the following loop, which should always be used as a source of
symmetry information in preference to the above space-group names.
They are only intended as comments.
;
_space_group_crystal_system      triclinic
_space_group_IT_number           2
_space_group_name_H-M_alt        'P -1'
_space_group_name_Hall           '-P 1'
loop_
_space_group_symop_operation_xyz
'x, y, z'
'-x, -y, -z'

_cell_length_a                   4.1289(3)
_cell_length_b                   7.5872(5)
_cell_length_c                   10.9528(7)
_cell_angle_alpha                72.074(3)
_cell_angle_beta                 89.980(3)
_cell_angle_gamma                83.141(3)
_cell_volume                     323.88(4)
_cell_formula_units_Z            1
_cell_measurement_reflns_used    4562
_cell_measurement_temperature    120
_cell_measurement_theta_max      35.67
_cell_measurement_theta_min      2.91
_shelx_estimated_absorpt_T_max   0.854
_shelx_estimated_absorpt_T_min   0.619
_exptl_absorpt_coefficient_mu    2.005
_exptl_absorpt_correction_T_max  0.9282
_exptl_absorpt_correction_T_min  0.7249
_exptl_absorpt_correction_type   none
_exptl_absorpt_process_details   
;
SADABS-2016/2 (Bruker,2016) was used for absorption correction.
wR2(int) was 0.0876 before and 0.0474 after correction.
The Ratio of minimum to maximum transmission is 0.8179.
The \l/2 correction factor is Not present.
;
_exptl_absorpt_special_details   ?
_exptl_crystal_colour            'clear olive green'
_exptl_crystal_colour_lustre     clear
_exptl_crystal_colour_modifier   olive
_exptl_crystal_colour_primary    green
_exptl_crystal_density_diffrn    1.763
_exptl_crystal_density_meas      ?
_exptl_crystal_density_method    ?
_exptl_crystal_description       irregular
_exptl_crystal_F_000             175
loop_
_exptl_crystal_face_index_h
_exptl_crystal_face_index_k
_exptl_crystal_face_index_l
_exptl_crystal_face_perp_dist
-1.00 0.00 -1.00 0.1160
0.00 -1.00 0.00 0.0300
0.00 1.00 -1.00 0.0340
0.00 -1.00 1.00 0.0370
-1.00 0.00 0.00 0.1280
0.00 1.00 1.00 0.0400
0.00 -1.00 -1.00 0.0210
0.00 0.00 -1.00 0.0350
0.00 0.00 1.00 0.0390
1.00 1.00 1.00 0.0960

_exptl_crystal_size_max          0.265
_exptl_crystal_size_mid          0.082
_exptl_crystal_size_min          0.081
_exptl_transmission_factor_max   ?
_exptl_transmission_factor_min   ?
_diffrn_reflns_av_R_equivalents  0.0320
_diffrn_reflns_av_unetI/netI     0.0424
_diffrn_reflns_Laue_measured_fraction_full 0.995
_diffrn_reflns_Laue_measured_fraction_max 0.987
_diffrn_reflns_limit_h_max       6
_diffrn_reflns_limit_h_min       -6
_diffrn_reflns_limit_k_max       12
_diffrn_reflns_limit_k_min       -12
_diffrn_reflns_limit_l_max       17
_diffrn_reflns_limit_l_min       -17
_diffrn_reflns_number            7639
_diffrn_reflns_point_group_measured_fraction_full 0.995
_diffrn_reflns_point_group_measured_fraction_max 0.987
_diffrn_reflns_theta_full        25.242
_diffrn_reflns_theta_max         34.957
_diffrn_reflns_theta_min         2.910
_diffrn_ambient_temperature      120.00
_diffrn_detector                 'Bruker PHOTON III MM CPAD'
_diffrn_detector_area_resol_mean 7.4
_diffrn_detector_type            'CPA sensor'
_diffrn_measured_fraction_theta_full 0.995
_diffrn_measured_fraction_theta_max 0.987
_diffrn_measurement_device       '3-circle diffractometer'
_diffrn_measurement_device_type  'Bruker D8 Venture'
_diffrn_measurement_method       '\f and \w scans'
_diffrn_radiation_monochromator  'focusing mirrors'
_diffrn_radiation_probe          X-ray
_diffrn_radiation_type           MoK\a
_diffrn_radiation_wavelength     0.71073
_diffrn_source                   'microfocus sealed X-ray tube'
_diffrn_source_current           1.4
_diffrn_source_power             0.07
_diffrn_source_type              'Incoatec I\mS 3.0 microsource'
_diffrn_source_voltage           50.0
_diffrn_standards_number         0
_reflns_Friedel_coverage         0.000
_reflns_Friedel_fraction_full    .
_reflns_Friedel_fraction_max     .
_reflns_number_gt                2286
_reflns_number_total             2818
_reflns_special_details          
;
 Reflections were merged by SHELXL according to the crystal
 class for the calculation of statistics and refinement.
 
 _reflns_Friedel_fraction is defined as the number of unique
 Friedel pairs measured divided by the number that would be
 possible theoretically, ignoring centric projections and
 systematic absences.
;
_reflns_threshold_expression     'I > 2\s(I)'
_computing_bruker_data_scaling   'SADABS V2012/1 (Bruker AXS Inc.)'
_computing_cell_refinement       'SAINT V8.40A (Bruker, 2019)'
_computing_data_collection       'APEX3 v.2017.3_0 (Bruker AXS, 2017)'
_computing_data_reduction        'SAINT V8.40A (Bruker, 2019)'
_computing_molecular_graphics    'Olex2 1.5-beta (Dolomanov et al., 2009)'
_computing_publication_material  'Olex2 1.5-beta (Dolomanov et al., 2009)'
_computing_structure_refinement  'SHELXL 2018/3 (Sheldrick, 2015)'
_computing_structure_solution    'SHELXT 2018/2 (Sheldrick, 2015)'
_refine_diff_density_max         0.536
_refine_diff_density_min         -0.534
_refine_diff_density_rms         0.092
_refine_ls_extinction_coef       .
_refine_ls_extinction_method     none
_refine_ls_goodness_of_fit_ref   1.062
_refine_ls_hydrogen_treatment    refall
_refine_ls_matrix_type           full
_refine_ls_number_parameters     112
_refine_ls_number_reflns         2818
_refine_ls_number_restraints     0
_refine_ls_R_factor_all          0.0471
_refine_ls_R_factor_gt           0.0334
_refine_ls_restrained_S_all      1.062
_refine_ls_shift/su_max          0.000
_refine_ls_shift/su_mean         0.000
_refine_ls_structure_factor_coef Fsqd
_refine_ls_weighting_details     
'w=1/[\s^2^(Fo^2^)+(0.0227P)^2^+0.1711P] where P=(Fo^2^+2Fc^2^)/3'
_refine_ls_weighting_scheme      calc
_refine_ls_wR_factor_gt          0.0698
_refine_ls_wR_factor_ref         0.0744
_refine_special_details          ?
_olex2_refinement_description    
;
;
_atom_sites_solution_hydrogens   difmap
_atom_sites_solution_primary     dual
_atom_sites_solution_secondary   ?
loop_
_atom_site_label
_atom_site_type_symbol
_atom_site_fract_x
_atom_site_fract_y
_atom_site_fract_z
_atom_site_U_iso_or_equiv
_atom_site_adp_type
_atom_site_occupancy
_atom_site_site_symmetry_order
_atom_site_calc_flag
_atom_site_refinement_flags_posn
_atom_site_refinement_flags_adp
_atom_site_refinement_flags_occupancy
_atom_site_disorder_assembly
_atom_site_disorder_group
Cu Cu 0.000000 0.500000 0.500000 0.01467(7) Uani 1 2 d S . P . .
S S 0.25749(10) 0.62037(5) 0.31727(4) 0.01893(9) Uani 1 1 d . . . . .
O O 0.0714(3) 0.26169(15) 0.46823(10) 0.0170(2) Uani 1 1 d . . . . .
N N 0.2656(3) 0.25366(17) 0.37017(12) 0.0145(2) Uani 1 1 d . . . . .
C1 C 0.3705(4) 0.4112(2) 0.29058(14) 0.0149(2) Uani 1 1 d . . . . .
C2 C 0.5657(4) 0.3895(2) 0.18985(15) 0.0167(3) Uani 1 1 d . . . . .
H2 H 0.636(5) 0.493(3) 0.1325(19) 0.018(5) Uiso 1 1 d . . . . .
C3 C 0.6516(4) 0.2187(2) 0.17161(14) 0.0165(3) Uani 1 1 d . . . . .
C4 C 0.5425(4) 0.0617(2) 0.25923(15) 0.0180(3) Uani 1 1 d . . . . .
H4 H 0.602(5) -0.059(3) 0.254(2) 0.023(5) Uiso 1 1 d . . . . .
C5 C 0.3480(4) 0.0829(2) 0.35634(15) 0.0169(3) Uani 1 1 d . . . . .
H5 H 0.265(5) -0.012(3) 0.4109(19) 0.021(5) Uiso 1 1 d . . . . .
C6 C 0.8466(4) 0.1985(3) 0.05971(17) 0.0233(3) Uani 1 1 d . . . . .
H6A H 1.001(5) 0.094(3) 0.085(2) 0.028(6) Uiso 1 1 d . . . . .
H6B H 0.711(5) 0.179(3) -0.003(2) 0.028(6) Uiso 1 1 d . . . . .
H6C H 0.956(6) 0.303(4) 0.023(3) 0.050(8) Uiso 1 1 d . . . . .

loop_
_atom_site_aniso_label
_atom_site_aniso_U_11
_atom_site_aniso_U_22
_atom_site_aniso_U_33
_atom_site_aniso_U_23
_atom_site_aniso_U_13
_atom_site_aniso_U_12
Cu 0.02022(13) 0.01055(12) 0.01422(12) -0.00481(9) 0.00541(9) -0.00313(9)
S 0.0269(2) 0.01119(16) 0.01993(19) -0.00579(13) 0.00961(15) -0.00458(14)
O 0.0233(5) 0.0134(5) 0.0153(5) -0.0051(4) 0.0093(4) -0.0046(4)
N 0.0176(6) 0.0121(5) 0.0142(5) -0.0048(4) 0.0026(4) -0.0023(4)
C1 0.0174(6) 0.0126(6) 0.0147(6) -0.0038(5) 0.0020(5) -0.0031(5)
C2 0.0188(6) 0.0147(6) 0.0169(7) -0.0048(5) 0.0037(5) -0.0038(5)
C3 0.0171(6) 0.0175(6) 0.0159(6) -0.0074(5) 0.0007(5) -0.0004(5)
C4 0.0208(7) 0.0144(6) 0.0199(7) -0.0075(5) 0.0016(5) 0.0001(5)
C5 0.0218(7) 0.0118(6) 0.0168(6) -0.0040(5) 0.0024(5) -0.0030(5)
C6 0.0253(8) 0.0246(8) 0.0225(8) -0.0118(6) 0.0064(6) -0.0010(7)

_geom_special_details            
;
 All esds (except the esd in the dihedral angle between two l.s. planes)
 are estimated using the full covariance matrix.  The cell esds are taken
 into account individually in the estimation of esds in distances, angles
 and torsion angles; correlations between esds in cell parameters are only
 used when they are defined by crystal symmetry.  An approximate (isotropic)
 treatment of cell esds is used for estimating esds involving l.s. planes.
;
loop_
_geom_bond_atom_site_label_1
_geom_bond_atom_site_label_2
_geom_bond_distance
_geom_bond_site_symmetry_2
_geom_bond_publ_flag
Cu S 2.2528(4) . ?
Cu S 2.2528(4) 2_566 ?
Cu S 3.5283(5) 1_455 ?
Cu O 1.9332(11) 2_566 ?
Cu O 1.9332(11) . ?
S C1 1.7116(15) . ?
O N 1.3522(15) . ?
N C1 1.3633(19) . ?
N C5 1.3535(18) . ?
C1 C2 1.405(2) . ?
C2 H2 0.92(2) . ?
C2 C3 1.376(2) . ?
C3 C4 1.403(2) . ?
C3 C6 1.503(2) . ?
C4 H4 0.94(2) . ?
C4 C5 1.370(2) . ?
C5 H5 0.88(2) . ?
C6 H6A 0.92(2) . ?
C6 H6B 0.94(2) . ?
C6 H6C 0.94(3) . ?

loop_
_geom_angle_atom_site_label_1
_geom_angle_atom_site_label_2
_geom_angle_atom_site_label_3
_geom_angle
_geom_angle_site_symmetry_1
_geom_angle_site_symmetry_3
_geom_angle_publ_flag
S Cu S 180.0 . 2_566 ?
S Cu S 91.716(13) 2_566 1_455 ?
S Cu S 88.284(13) . 1_455 ?
O Cu S 92.33(3) . 2_566 ?
O Cu S 92.33(3) 2_566 . ?
O Cu S 88.75(4) 2_566 1_455 ?
O Cu S 87.67(3) 2_566 2_566 ?
O Cu S 91.25(3) . 1_455 ?
O Cu S 87.67(3) . . ?
O Cu O 180.0 . 2_566 ?
Cu S Cu 88.284(13) . 2_666 ?
C1 S Cu 82.70(5) . 2_666 ?
C1 S Cu 95.60(5) . . ?
N O Cu 116.08(8) . . ?
O N C1 120.76(12) . . ?
O N C5 116.57(12) . . ?
C5 N C1 122.67(13) . . ?
N C1 S 119.18(11) . . ?
N C1 C2 116.61(13) . . ?
C2 C1 S 124.21(11) . . ?
C1 C2 H2 119.3(12) . . ?
C3 C2 C1 122.48(14) . . ?
C3 C2 H2 118.2(12) . . ?
C2 C3 C4 117.85(14) . . ?
C2 C3 C6 121.99(14) . . ?
C4 C3 C6 120.13(14) . . ?
C3 C4 H4 121.6(13) . . ?
C5 C4 C3 119.77(14) . . ?
C5 C4 H4 118.6(13) . . ?
N C5 C4 120.59(14) . . ?
N C5 H5 116.9(13) . . ?
C4 C5 H5 122.5(13) . . ?
C3 C6 H6A 110.6(14) . . ?
C3 C6 H6B 110.8(13) . . ?
C3 C6 H6C 112.1(16) . . ?
H6A C6 H6B 105.7(18) . . ?
H6A C6 H6C 108(2) . . ?
H6B C6 H6C 110(2) . . ?

loop_
_geom_torsion_atom_site_label_1
_geom_torsion_atom_site_label_2
_geom_torsion_atom_site_label_3
_geom_torsion_atom_site_label_4
_geom_torsion
_geom_torsion_site_symmetry_1
_geom_torsion_site_symmetry_2
_geom_torsion_site_symmetry_3
_geom_torsion_site_symmetry_4
_geom_torsion_publ_flag
Cu S C1 N 4.66(12) . . . . ?
Cu S C1 N 92.20(12) 2_666 . . . ?
Cu S C1 C2 -88.31(13) 2_666 . . . ?
Cu S C1 C2 -175.85(13) . . . . ?
Cu O N C1 -7.32(17) . . . . ?
Cu O N C5 172.60(10) . . . . ?
S C1 C2 C3 179.95(12) . . . . ?
O N C1 S 0.81(19) . . . . ?
O N C1 C2 -178.72(13) . . . . ?
O N C5 C4 179.66(14) . . . . ?
N C1 C2 C3 -0.5(2) . . . . ?
C1 N C5 C4 -0.4(2) . . . . ?
C1 C2 C3 C4 -1.1(2) . . . . ?
C1 C2 C3 C6 176.89(15) . . . . ?
C2 C3 C4 C5 2.1(2) . . . . ?
C3 C4 C5 N -1.4(2) . . . . ?
C5 N C1 S -179.11(11) . . . . ?
C5 N C1 C2 1.4(2) . . . . ?
C6 C3 C4 C5 -175.97(15) . . . . ?

_shelx_res_file                  
;
TITL am80_a.res in P-1
 20srv177.res
 created by SHELXL-2018/3 at 13:36:40 on 13-Aug-2024
REM Old TITL AM80 in P-1
REM SHELXT solution in P-1: R1 0.320, Rweak 0.010, Alpha 0.088
REM <I/s> 0.000 for 0 systematic absences, Orientation as input
REM Formula found by SHELXT: C12 N2 O4 Br
CELL 0.71073 4.1289 7.5872 10.9528 72.074 89.98 83.141
ZERR 1 0.0003 0.0005 0.0007 0.003 0.003 0.003
LATT 1
SFAC C H Cu N O S
UNIT 12 12 1 2 2 2
EQIV $1 -1+X,+Y,+Z
EQIV $2 1-X,1-Y,1-Z

L.S. 10
PLAN 5
SIZE 0.081 0.082 0.265
TEMP -153.15
CONF
BIND Cu S_$1
BIND S Cu_$2
BOND
list 4
MORE -1
BOND $H
HTAB
fmap 2
acta
REM <olex2.extras>
REM <HklSrc ".\\Cu4_Me_PT">
REM </olex2.extras>

WGHT 0.022700 0.171100
FVAR 0.48450
CU 3 0.000000 0.500000 0.500000 10.50000 0.02022 0.01055 =
 0.01422 -0.00481 0.00541 -0.00313
S 6 0.257484 0.620369 0.317272 11.00000 0.02687 0.01119 =
 0.01993 -0.00579 0.00961 -0.00458
O 5 0.071439 0.261688 0.468232 11.00000 0.02326 0.01344 =
 0.01532 -0.00513 0.00934 -0.00457
N 4 0.265641 0.253660 0.370166 11.00000 0.01765 0.01213 =
 0.01421 -0.00478 0.00259 -0.00234
C1 1 0.370487 0.411236 0.290574 11.00000 0.01743 0.01260 =
 0.01475 -0.00382 0.00198 -0.00313
C2 1 0.565738 0.389490 0.189847 11.00000 0.01880 0.01473 =
 0.01693 -0.00484 0.00374 -0.00384
H2 2 0.636299 0.492873 0.132478 11.00000 0.01811
C3 1 0.651618 0.218729 0.171615 11.00000 0.01713 0.01749 =
 0.01586 -0.00742 0.00070 -0.00041
C4 1 0.542479 0.061741 0.259230 11.00000 0.02077 0.01439 =
 0.01990 -0.00754 0.00161 0.00012
H4 2 0.602201 -0.059046 0.254054 11.00000 0.02316
C5 1 0.348022 0.082946 0.356341 11.00000 0.02184 0.01183 =
 0.01683 -0.00404 0.00237 -0.00296
H5 2 0.265481 -0.011594 0.410895 11.00000 0.02062
C6 1 0.846624 0.198506 0.059709 11.00000 0.02528 0.02464 =
 0.02248 -0.01183 0.00640 -0.00102
H6A 2 1.000999 0.094161 0.085354 11.00000 0.02792
H6B 2 0.711396 0.179149 -0.003328 11.00000 0.02821
H6C 2 0.956209 0.302435 0.022613 11.00000 0.05045
HKLF 4


REM am80_a.res in P-1
REM wR2 = 0.0747, GooF = S = 1.061, Restrained GooF = 1.061 for all data
REM R1 = 0.0334 for 2286 Fo > 4sig(Fo) and 0.0471 for all 2818 data
REM 112 parameters refined using 0 restraints

END

WGHT 0.0225 0.1708

REM Instructions for potential hydrogen bonds
EQIV $4 x, y-1, z
HTAB C4 S_$4
EQIV $5 -x, -y, -z+1
HTAB C5 O_$5

REM Highest difference peak 0.536, deepest hole -0.534, 1-sigma level 0.092
Q1 1 0.4384 0.3990 0.2394 11.00000 0.05 0.54
Q2 1 0.4400 0.0815 0.3048 11.00000 0.05 0.53
Q3 1 0.4559 0.5987 0.3621 11.00000 0.05 0.48
Q4 1 0.7053 0.2173 0.1191 11.00000 0.05 0.47
Q5 1 0.1659 0.6043 0.4381 11.00000 0.05 0.45
;
_shelx_res_checksum              2464
_olex2_submission_special_instructions 'No special instructions were received'
####################################################################### 
# 
# This file contains crystal structure data downloaded from the 
# Cambridge Structural Database (CSD) hosted by the Cambridge 
# Crystallographic Data Centre (CCDC).
# 
# Full information about CCDC data access policies and citation 
# guidelines are available at http://www.ccdc.cam.ac.uk/access/V1 
# 
# Audit and citation data items may have been added by the CCDC. 
# Please retain this information to preserve the provenance of 
# this file and to allow appropriate attribution of the data. 
# 
#######################################################################

data_cis_trans_Cu3_OMe_PT
_database_code_depnum_ccdc_archive 'CCDC 2377355'
loop_
_audit_author_name
_audit_author_address
'Dmitry S. Yufit'
;University of Durham
United Kingdom
;
_audit_update_record             
;
2024-08-13 deposited with the CCDC.	2025-10-02 downloaded from the CCDC.
;
_audit_creation_date             2024-08-13
_audit_creation_method           
;
Olex2 1.5-beta
(compiled 2024.02.16 svn.r378c4104 for OlexSys, GUI svn.r6928)
;
_shelx_SHELXL_version_number     2018/3
_chemical_name_common            ?
_chemical_name_systematic        ?
_chemical_formula_moiety         'C12 H12 Cu N2 O4 S2'
_chemical_formula_sum            'C12 H12 Cu N2 O4 S2'
_chemical_formula_weight         375.90
_chemical_melting_point          ?
loop_
_atom_type_symbol
_atom_type_description
_atom_type_scat_dispersion_real
_atom_type_scat_dispersion_imag
_atom_type_scat_source
C C 0.0033 0.0016 'International Tables Vol C Tables 4.2.6.8 and 6.1.1.4'
H H 0.0000 0.0000 'International Tables Vol C Tables 4.2.6.8 and 6.1.1.4'
Cu Cu 0.3201 1.2651 'International Tables Vol C Tables 4.2.6.8 and 6.1.1.4'
N N 0.0061 0.0033 'International Tables Vol C Tables 4.2.6.8 and 6.1.1.4'
O O 0.0106 0.0060 'International Tables Vol C Tables 4.2.6.8 and 6.1.1.4'
S S 0.1246 0.1234 'International Tables Vol C Tables 4.2.6.8 and 6.1.1.4'

_shelx_space_group_comment       
;
The symmetry employed for this shelxl refinement is uniquely defined
by the following loop, which should always be used as a source of
symmetry information in preference to the above space-group names.
They are only intended as comments.
;
_space_group_crystal_system      orthorhombic
_space_group_IT_number           61
_space_group_name_H-M_alt        'P b c a'
_space_group_name_Hall           '-P 2ac 2ab'
loop_
_space_group_symop_operation_xyz
'x, y, z'
'-x+1/2, -y, z+1/2'
'x+1/2, -y+1/2, -z'
'-x, y+1/2, -z+1/2'
'-x, -y, -z'
'x-1/2, y, -z-1/2'
'-x-1/2, y-1/2, z'
'x, -y-1/2, z-1/2'

_cell_length_a                   16.8078(5)
_cell_length_b                   13.2442(4)
_cell_length_c                   18.6661(5)
_cell_angle_alpha                90
_cell_angle_beta                 90
_cell_angle_gamma                90
_cell_volume                     4155.2(2)
_cell_formula_units_Z            12
_cell_measurement_reflns_used    9990
_cell_measurement_temperature    120.0
_cell_measurement_theta_max      30.90
_cell_measurement_theta_min      2.50
_shelx_estimated_absorpt_T_max   0.998
_shelx_estimated_absorpt_T_min   0.848
_exptl_absorpt_coefficient_mu    1.894
_exptl_absorpt_correction_T_max  0.7462
_exptl_absorpt_correction_T_min  0.6773
_exptl_absorpt_correction_type   multi-scan
_exptl_absorpt_process_details   
;
SADABS-2016/2 (Bruker,2016/2) was used for absorption correction.
wR2(int) was 0.0732 before and 0.0589 after correction.
The Ratio of minimum to maximum transmission is 0.9077.
The \l/2 correction factor is Not present.
;
_exptl_absorpt_special_details   ?
_exptl_crystal_colour            'clear light brown'
_exptl_crystal_colour_lustre     clear
_exptl_crystal_colour_modifier   light
_exptl_crystal_colour_primary    brown
_exptl_crystal_density_diffrn    1.803
_exptl_crystal_density_meas      ?
_exptl_crystal_density_method    ?
_exptl_crystal_description       plate
_exptl_crystal_F_000             2292
_exptl_crystal_size_max          0.09
_exptl_crystal_size_mid          0.08
_exptl_crystal_size_min          0.001
_exptl_transmission_factor_max   ?
_exptl_transmission_factor_min   ?
_diffrn_reflns_av_R_equivalents  0.0716
_diffrn_reflns_av_unetI/netI     0.0284
_diffrn_reflns_Laue_measured_fraction_full 0.999
_diffrn_reflns_Laue_measured_fraction_max 0.999
_diffrn_reflns_limit_h_max       23
_diffrn_reflns_limit_h_min       -23
_diffrn_reflns_limit_k_max       18
_diffrn_reflns_limit_k_min       -18
_diffrn_reflns_limit_l_max       26
_diffrn_reflns_limit_l_min       -26
_diffrn_reflns_number            96553
_diffrn_reflns_point_group_measured_fraction_full 0.999
_diffrn_reflns_point_group_measured_fraction_max 0.999
_diffrn_reflns_theta_full        25.242
_diffrn_reflns_theta_max         29.999
_diffrn_reflns_theta_min         2.182
_diffrn_ambient_temperature      120.00
_diffrn_detector_area_resol_mean 54.4
_diffrn_detector_type            'CPA sensor'
_diffrn_measured_fraction_theta_full 0.999
_diffrn_measured_fraction_theta_max 0.999
_diffrn_measurement_device       '3-circle diffractometer'
_diffrn_measurement_device_type  'Bruker D8 Venture'
_diffrn_measurement_method       '\w- and \f-scans'
_diffrn_radiation_type           'Mo K\a'
_diffrn_radiation_wavelength     0.71073
_diffrn_source                   ?
_diffrn_source_current           1.4
_diffrn_source_power             0.07
_diffrn_source_voltage           50.0
_reflns_Friedel_coverage         0.000
_reflns_Friedel_fraction_full    .
_reflns_Friedel_fraction_max     .
_reflns_number_gt                5235
_reflns_number_total             6056
_reflns_special_details          
;
 Reflections were merged by SHELXL according to the crystal
 class for the calculation of statistics and refinement.
 
 _reflns_Friedel_fraction is defined as the number of unique
 Friedel pairs measured divided by the number that would be
 possible theoretically, ignoring centric projections and
 systematic absences.
;
_reflns_threshold_expression     'I > 2\s(I)'
_computing_bruker_data_scaling   'SADABS V2012/1 (Bruker AXS Inc.)'
_computing_cell_refinement       'SAINT V8.40A (Bruker, 2019)'
_computing_data_collection       'APEX3 v.2017.3_0 (Bruker AXS, 2017)'
_computing_data_reduction        'SAINT V8.40A (Bruker, 2019)'
_computing_molecular_graphics    'Olex2 1.5-beta (Dolomanov et al., 2009)'
_computing_publication_material  'Olex2 1.5-beta (Dolomanov et al., 2009)'
_computing_structure_refinement  'SHELXL 2018/3 (Sheldrick, 2015)'
_computing_structure_solution    'XS  (Sheldrick, 2008)'
_refine_diff_density_max         0.863
_refine_diff_density_min         -0.409
_refine_diff_density_rms         0.091
_refine_ls_extinction_coef       .
_refine_ls_extinction_method     none
_refine_ls_goodness_of_fit_ref   1.124
_refine_ls_hydrogen_treatment    constr
_refine_ls_matrix_type           full
_refine_ls_number_parameters     289
_refine_ls_number_reflns         6056
_refine_ls_number_restraints     0
_refine_ls_R_factor_all          0.0538
_refine_ls_R_factor_gt           0.0438
_refine_ls_restrained_S_all      1.124
_refine_ls_shift/su_max          0.001
_refine_ls_shift/su_mean         0.000
_refine_ls_structure_factor_coef Fsqd
_refine_ls_weighting_details     
'w=1/[\s^2^(Fo^2^)+(0.0243P)^2^+8.9160P] where P=(Fo^2^+2Fc^2^)/3'
_refine_ls_weighting_scheme      calc
_refine_ls_wR_factor_gt          0.0849
_refine_ls_wR_factor_ref         0.0882
_refine_special_details          ?
_olex2_refinement_description    
;
1. Fixed Uiso
 At 1.2 times of:
  All C(H) groups
 At 1.5 times of:
  All C(H,H,H) groups
2.a Aromatic/amide H refined with riding coordinates:
 C3(H3), C4(H4), C5(H5), C9(H9), C10(H10), C11(H11), C15(H15), C16(H16),
 C17(H17)
2.b Idealised Me refined as rotating group:
 C6(H6A,H6B,H6C), C12(H12A,H12B,H12C), C18(H18A,H18B,H18C)
;
_atom_sites_solution_hydrogens   geom
_atom_sites_solution_primary     direct
_atom_sites_solution_secondary   ?
loop_
_atom_site_label
_atom_site_type_symbol
_atom_site_fract_x
_atom_site_fract_y
_atom_site_fract_z
_atom_site_U_iso_or_equiv
_atom_site_adp_type
_atom_site_occupancy
_atom_site_site_symmetry_order
_atom_site_calc_flag
_atom_site_refinement_flags_posn
_atom_site_refinement_flags_adp
_atom_site_refinement_flags_occupancy
_atom_site_disorder_assembly
_atom_site_disorder_group
Cu1 Cu 0.500000 0.500000 1.000000 0.01644(10) Uani 1 2 d S . P . .
S1 S 0.57057(4) 0.60880(5) 0.93316(3) 0.01730(13) Uani 1 1 d . . . . .
O1 O 0.52427(12) 0.39690(14) 0.92943(10) 0.0216(4) Uani 1 1 d . . . . .
O2 O 0.66448(12) 0.64366(14) 0.80550(10) 0.0228(4) Uani 1 1 d . . . . .
N1 N 0.57246(13) 0.42415(17) 0.87616(11) 0.0183(4) Uani 1 1 d . . . . .
C1 C 0.59746(15) 0.52111(19) 0.87019(13) 0.0168(5) Uani 1 1 d . . . . .
C2 C 0.64499(15) 0.5450(2) 0.80945(14) 0.0194(5) Uani 1 1 d . . . . .
C3 C 0.66767(15) 0.4715(2) 0.76159(14) 0.0213(5) Uani 1 1 d . . . . .
H3 H 0.700708 0.487371 0.721865 0.026 Uiso 1 1 calc R U . . .
C4 C 0.64063(16) 0.3720(2) 0.77299(15) 0.0237(6) Uani 1 1 d . . . . .
H4 H 0.656056 0.320093 0.740764 0.028 Uiso 1 1 calc R U . . .
C5 C 0.59270(17) 0.3494(2) 0.82956(14) 0.0220(5) Uani 1 1 d . . . . .
H5 H 0.573702 0.282544 0.836385 0.026 Uiso 1 1 calc R U . . .
C6 C 0.70283(17) 0.6765(2) 0.74067(15) 0.0266(6) Uani 1 1 d . . . . .
H6A H 0.669647 0.658693 0.699399 0.040 Uiso 1 1 calc R U . . .
H6B H 0.754738 0.643410 0.736310 0.040 Uiso 1 1 calc R U . . .
H6C H 0.710219 0.749904 0.742149 0.040 Uiso 1 1 calc R U . . .
Cu2 Cu 0.37476(2) 0.46804(2) 0.82927(2) 0.01433(7) Uani 1 1 d . . . . .
S2 S 0.33405(4) 0.57269(5) 0.91506(3) 0.01874(13) Uani 1 1 d . . . . .
S3 S 0.42784(4) 0.58315(5) 0.75535(3) 0.01801(13) Uani 1 1 d . . . . .
O3 O 0.30992(12) 0.36493(14) 0.87464(10) 0.0205(4) Uani 1 1 d . . . . .
O4 O 0.24285(11) 0.60411(14) 1.04644(10) 0.0206(4) Uani 1 1 d . . . . .
O5 O 0.41664(11) 0.36597(13) 0.76650(9) 0.0178(4) Uani 1 1 d . . . . .
O6 O 0.52413(12) 0.62604(14) 0.62942(10) 0.0230(4) Uani 1 1 d . . . . .
N2 N 0.27357(13) 0.38962(16) 0.93487(11) 0.0174(4) Uani 1 1 d . . . . .
N3 N 0.45984(12) 0.39717(15) 0.71073(11) 0.0137(4) Uani 1 1 d . . . . .
C7 C 0.27758(14) 0.48529(18) 0.96033(13) 0.0139(4) Uani 1 1 d . . . . .
C8 C 0.23607(15) 0.50669(19) 1.02471(13) 0.0164(5) Uani 1 1 d . . . . .
C9 C 0.19355(16) 0.4322(2) 1.05952(14) 0.0200(5) Uani 1 1 d . . . . .
H9 H 0.165799 0.446463 1.102693 0.024 Uiso 1 1 calc R U . . .
C10 C 0.19228(16) 0.3364(2) 1.03007(14) 0.0221(5) Uani 1 1 d . . . . .
H10 H 0.163055 0.284417 1.053241 0.026 Uiso 1 1 calc R U . . .
C11 C 0.23211(16) 0.3155(2) 0.96863(14) 0.0211(5) Uani 1 1 d . . . . .
H11 H 0.231034 0.249172 0.949259 0.025 Uiso 1 1 calc R U . . .
C12 C 0.19072(17) 0.6361(2) 1.10286(14) 0.0239(6) Uani 1 1 d . . . . .
H12A H 0.135760 0.618511 1.090508 0.036 Uiso 1 1 calc R U . . .
H12B H 0.195094 0.709318 1.109076 0.036 Uiso 1 1 calc R U . . .
H12C H 0.205671 0.602169 1.147545 0.036 Uiso 1 1 calc R U . . .
C13 C 0.47064(14) 0.49695(18) 0.69822(12) 0.0138(4) Uani 1 1 d . . . . .
C14 C 0.51676(15) 0.52474(18) 0.63788(13) 0.0161(5) Uani 1 1 d . . . . .
C15 C 0.54950(15) 0.4520(2) 0.59429(14) 0.0193(5) Uani 1 1 d . . . . .
H15 H 0.580708 0.470463 0.553932 0.023 Uiso 1 1 calc R U . . .
C16 C 0.53596(16) 0.3500(2) 0.61053(14) 0.0188(5) Uani 1 1 d . . . . .
H16 H 0.557988 0.298901 0.580840 0.023 Uiso 1 1 calc R U . . .
C17 C 0.49154(15) 0.32388(19) 0.66845(14) 0.0183(5) Uani 1 1 d . . . . .
H17 H 0.482677 0.254730 0.679363 0.022 Uiso 1 1 calc R U . . .
C18 C 0.57182(19) 0.6611(2) 0.57095(15) 0.0273(6) Uani 1 1 d . . . . .
H18A H 0.548795 0.637634 0.525683 0.041 Uiso 1 1 calc R U . . .
H18B H 0.625991 0.634595 0.575824 0.041 Uiso 1 1 calc R U . . .
H18C H 0.573334 0.735067 0.571322 0.041 Uiso 1 1 calc R U . . .

loop_
_atom_site_aniso_label
_atom_site_aniso_U_11
_atom_site_aniso_U_22
_atom_site_aniso_U_33
_atom_site_aniso_U_23
_atom_site_aniso_U_13
_atom_site_aniso_U_12
Cu1 0.0217(2) 0.01473(19) 0.01291(19) -0.00072(15) 0.00091(16) -0.00442(16)
S1 0.0224(3) 0.0149(3) 0.0146(3) 0.0007(2) 0.0018(2) -0.0008(2)
O1 0.0309(10) 0.0150(9) 0.0189(9) -0.0016(7) 0.0049(8) -0.0088(8)
O2 0.0275(10) 0.0210(9) 0.0198(9) 0.0047(7) 0.0076(8) 0.0007(8)
N1 0.0185(10) 0.0206(11) 0.0158(10) -0.0016(8) -0.0021(8) 0.0005(8)
C1 0.0151(11) 0.0197(12) 0.0156(11) 0.0015(9) -0.0040(9) 0.0018(9)
C2 0.0160(11) 0.0250(13) 0.0172(11) 0.0019(10) -0.0012(9) 0.0018(10)
C3 0.0153(12) 0.0321(14) 0.0167(12) -0.0022(10) -0.0004(9) 0.0052(10)
C4 0.0174(13) 0.0307(15) 0.0230(13) -0.0109(11) -0.0045(10) 0.0055(11)
C5 0.0249(13) 0.0189(12) 0.0222(13) -0.0064(10) -0.0069(11) 0.0021(10)
C6 0.0239(14) 0.0335(15) 0.0223(13) 0.0076(12) 0.0073(11) -0.0003(12)
Cu2 0.01492(14) 0.01486(14) 0.01320(13) -0.00123(11) 0.00239(11) 0.00008(11)
S2 0.0231(3) 0.0134(3) 0.0197(3) -0.0011(2) 0.0067(2) -0.0008(2)
S3 0.0226(3) 0.0137(3) 0.0177(3) -0.0018(2) 0.0060(2) 0.0006(2)
O3 0.0268(10) 0.0172(9) 0.0174(9) 0.0015(7) 0.0019(8) -0.0057(7)
O4 0.0216(9) 0.0206(9) 0.0194(9) -0.0048(7) 0.0066(7) -0.0004(7)
O5 0.0210(9) 0.0162(8) 0.0161(8) -0.0022(7) 0.0059(7) -0.0004(7)
O6 0.0311(11) 0.0165(9) 0.0213(9) 0.0012(7) 0.0081(8) -0.0027(8)
N2 0.0175(10) 0.0162(10) 0.0186(10) -0.0013(8) -0.0003(8) -0.0007(8)
N3 0.0138(9) 0.0155(10) 0.0119(9) -0.0013(7) -0.0014(7) -0.0002(7)
C7 0.0130(10) 0.0143(11) 0.0143(10) 0.0002(8) 0.0000(8) 0.0014(8)
C8 0.0151(11) 0.0197(12) 0.0145(10) 0.0002(9) -0.0001(9) 0.0040(9)
C9 0.0183(12) 0.0266(13) 0.0152(11) 0.0032(10) 0.0021(9) 0.0013(10)
C10 0.0206(13) 0.0237(13) 0.0219(13) 0.0053(10) 0.0017(10) -0.0032(10)
C11 0.0222(13) 0.0183(12) 0.0229(13) 0.0008(10) 0.0028(10) -0.0043(10)
C12 0.0237(13) 0.0292(14) 0.0189(12) -0.0042(11) 0.0063(10) 0.0046(11)
C13 0.0132(10) 0.0159(11) 0.0124(10) -0.0011(8) -0.0004(8) 0.0013(9)
C14 0.0161(11) 0.0153(11) 0.0169(11) -0.0003(9) 0.0018(9) -0.0013(9)
C15 0.0169(12) 0.0253(13) 0.0157(11) -0.0019(10) 0.0035(9) -0.0014(10)
C16 0.0195(12) 0.0197(12) 0.0174(11) -0.0064(9) 0.0003(10) 0.0020(10)
C17 0.0186(12) 0.0169(12) 0.0193(12) -0.0039(9) -0.0010(10) 0.0027(9)
C18 0.0363(16) 0.0253(14) 0.0204(13) 0.0027(11) 0.0085(12) -0.0061(12)

_geom_special_details            
;
 All esds (except the esd in the dihedral angle between two l.s. planes)
 are estimated using the full covariance matrix.  The cell esds are taken
 into account individually in the estimation of esds in distances, angles
 and torsion angles; correlations between esds in cell parameters are only
 used when they are defined by crystal symmetry.  An approximate (isotropic)
 treatment of cell esds is used for estimating esds involving l.s. planes.
;
loop_
_geom_bond_atom_site_label_1
_geom_bond_atom_site_label_2
_geom_bond_distance
_geom_bond_site_symmetry_2
_geom_bond_publ_flag
Cu1 S1 2.2450(6) 5_667 ?
Cu1 S1 2.2450(6) . ?
Cu1 O1 1.9407(18) 5_667 ?
Cu1 O1 1.9407(18) . ?
S1 C1 1.713(3) . ?
O1 N1 1.332(3) . ?
O2 C2 1.349(3) . ?
O2 C6 1.438(3) . ?
N1 C1 1.356(3) . ?
N1 C5 1.361(3) . ?
C1 C2 1.423(4) . ?
C2 C3 1.375(4) . ?
C3 H3 0.9500 . ?
C3 C4 1.410(4) . ?
C4 H4 0.9500 . ?
C4 C5 1.361(4) . ?
C5 H5 0.9500 . ?
C6 H6A 0.9800 . ?
C6 H6B 0.9800 . ?
C6 H6C 0.9800 . ?
Cu2 S2 2.2256(7) . ?
Cu2 S3 2.2414(7) . ?
Cu2 O3 1.9417(18) . ?
Cu2 O5 1.9224(17) . ?
S2 C7 1.719(2) . ?
S3 C13 1.720(2) . ?
O3 N2 1.321(3) . ?
O4 C8 1.357(3) . ?
O4 C12 1.434(3) . ?
O5 N3 1.335(3) . ?
O6 C14 1.357(3) . ?
O6 C18 1.432(3) . ?
N2 C7 1.355(3) . ?
N2 C11 1.359(3) . ?
N3 C13 1.354(3) . ?
N3 C17 1.360(3) . ?
C7 C8 1.418(3) . ?
C8 C9 1.380(4) . ?
C9 H9 0.9500 . ?
C9 C10 1.383(4) . ?
C10 H10 0.9500 . ?
C10 C11 1.356(4) . ?
C11 H11 0.9500 . ?
C12 H12A 0.9800 . ?
C12 H12B 0.9800 . ?
C12 H12C 0.9800 . ?
C13 C14 1.416(3) . ?
C14 C15 1.376(3) . ?
C15 H15 0.9500 . ?
C15 C16 1.403(4) . ?
C16 H16 0.9500 . ?
C16 C17 1.359(4) . ?
C17 H17 0.9500 . ?
C18 H18A 0.9800 . ?
C18 H18B 0.9800 . ?
C18 H18C 0.9800 . ?

loop_
_geom_angle_atom_site_label_1
_geom_angle_atom_site_label_2
_geom_angle_atom_site_label_3
_geom_angle
_geom_angle_site_symmetry_1
_geom_angle_site_symmetry_3
_geom_angle_publ_flag
S1 Cu1 S1 180.0 . 5_667 ?
O1 Cu1 S1 87.90(6) . . ?
O1 Cu1 S1 87.90(6) 5_667 5_667 ?
O1 Cu1 S1 92.10(6) 5_667 . ?
O1 Cu1 S1 92.10(6) . 5_667 ?
O1 Cu1 O1 180.00(8) . 5_667 ?
C1 S1 Cu1 94.91(9) . . ?
N1 O1 Cu1 116.34(14) . . ?
C2 O2 C6 116.6(2) . . ?
O1 N1 C1 120.4(2) . . ?
O1 N1 C5 115.6(2) . . ?
C1 N1 C5 124.0(2) . . ?
N1 C1 S1 120.27(19) . . ?
N1 C1 C2 116.7(2) . . ?
C2 C1 S1 123.0(2) . . ?
O2 C2 C1 113.3(2) . . ?
O2 C2 C3 125.6(2) . . ?
C3 C2 C1 121.1(3) . . ?
C2 C3 H3 120.9 . . ?
C2 C3 C4 118.3(2) . . ?
C4 C3 H3 120.9 . . ?
C3 C4 H4 119.6 . . ?
C5 C4 C3 120.9(2) . . ?
C5 C4 H4 119.6 . . ?
N1 C5 C4 118.9(3) . . ?
N1 C5 H5 120.5 . . ?
C4 C5 H5 120.5 . . ?
O2 C6 H6A 109.5 . . ?
O2 C6 H6B 109.5 . . ?
O2 C6 H6C 109.5 . . ?
H6A C6 H6B 109.5 . . ?
H6A C6 H6C 109.5 . . ?
H6B C6 H6C 109.5 . . ?
S2 Cu2 S3 98.15(3) . . ?
O3 Cu2 S2 87.23(6) . . ?
O3 Cu2 S3 166.00(6) . . ?
O5 Cu2 S2 171.49(6) . . ?
O5 Cu2 S3 87.56(6) . . ?
O5 Cu2 O3 88.67(8) . . ?
C7 S2 Cu2 95.98(8) . . ?
C13 S3 Cu2 95.55(9) . . ?
N2 O3 Cu2 117.18(15) . . ?
C8 O4 C12 116.7(2) . . ?
N3 O5 Cu2 117.18(14) . . ?
C14 O6 C18 117.4(2) . . ?
O3 N2 C7 120.5(2) . . ?
O3 N2 C11 116.9(2) . . ?
C7 N2 C11 122.6(2) . . ?
O5 N3 C13 120.64(19) . . ?
O5 N3 C17 116.4(2) . . ?
C13 N3 C17 123.0(2) . . ?
N2 C7 S2 119.00(18) . . ?
N2 C7 C8 117.4(2) . . ?
C8 C7 S2 123.62(19) . . ?
O4 C8 C7 113.7(2) . . ?
O4 C8 C9 125.6(2) . . ?
C9 C8 C7 120.7(2) . . ?
C8 C9 H9 120.8 . . ?
C8 C9 C10 118.4(2) . . ?
C10 C9 H9 120.8 . . ?
C9 C10 H10 119.5 . . ?
C11 C10 C9 121.1(2) . . ?
C11 C10 H10 119.5 . . ?
N2 C11 H11 120.1 . . ?
C10 C11 N2 119.8(2) . . ?
C10 C11 H11 120.1 . . ?
O4 C12 H12A 109.5 . . ?
O4 C12 H12B 109.5 . . ?
O4 C12 H12C 109.5 . . ?
H12A C12 H12B 109.5 . . ?
H12A C12 H12C 109.5 . . ?
H12B C12 H12C 109.5 . . ?
N3 C13 S3 118.99(18) . . ?
N3 C13 C14 117.7(2) . . ?
C14 C13 S3 123.34(19) . . ?
O6 C14 C13 113.6(2) . . ?
O6 C14 C15 126.0(2) . . ?
C15 C14 C13 120.5(2) . . ?
C14 C15 H15 120.6 . . ?
C14 C15 C16 118.8(2) . . ?
C16 C15 H15 120.6 . . ?
C15 C16 H16 119.8 . . ?
C17 C16 C15 120.4(2) . . ?
C17 C16 H16 119.8 . . ?
N3 C17 H17 120.2 . . ?
C16 C17 N3 119.7(2) . . ?
C16 C17 H17 120.2 . . ?
O6 C18 H18A 109.5 . . ?
O6 C18 H18B 109.5 . . ?
O6 C18 H18C 109.5 . . ?
H18A C18 H18B 109.5 . . ?
H18A C18 H18C 109.5 . . ?
H18B C18 H18C 109.5 . . ?

loop_
_geom_torsion_atom_site_label_1
_geom_torsion_atom_site_label_2
_geom_torsion_atom_site_label_3
_geom_torsion_atom_site_label_4
_geom_torsion
_geom_torsion_site_symmetry_1
_geom_torsion_site_symmetry_2
_geom_torsion_site_symmetry_3
_geom_torsion_site_symmetry_4
_geom_torsion_publ_flag
O1 N1 C1 S1 2.6(3) . . . . ?
N1 C1 S1 Cu1 0.4(2) . . . . ?
C1 N1 O1 Cu1 -4.6(3) . . . . ?
C1 C2 O2 C6 -171.5(2) . . . . ?
C2 C1 S1 Cu1 179.3(2) . . . . ?
C2 C1 N1 O1 -176.4(2) . . . . ?
C2 C1 N1 C5 2.7(4) . . . . ?
C3 C2 O2 C6 9.0(4) . . . . ?
C5 N1 O1 Cu1 176.21(17) . . . . ?
C5 N1 C1 S1 -178.3(2) . . . . ?
O3 N2 C7 S2 -2.7(3) . . . . ?
O5 N3 C13 S3 0.0(3) . . . . ?
N2 C7 S2 Cu2 -0.2(2) . . . . ?
N3 C13 S3 Cu2 1.8(2) . . . . ?
C7 N2 O3 Cu2 4.5(3) . . . . ?
C7 C8 O4 C12 168.4(2) . . . . ?
C8 C7 S2 Cu2 178.02(19) . . . . ?
C8 C7 N2 O3 179.0(2) . . . . ?
C8 C7 N2 C11 -0.2(4) . . . . ?
C9 C8 O4 C12 -11.4(4) . . . . ?
C11 N2 O3 Cu2 -176.21(18) . . . . ?
C11 N2 C7 S2 178.1(2) . . . . ?
C13 N3 O5 Cu2 -2.4(3) . . . . ?
C13 C14 O6 C18 178.2(2) . . . . ?
C14 C13 S3 Cu2 -178.6(2) . . . . ?
C14 C13 N3 O5 -179.7(2) . . . . ?
C14 C13 N3 C17 0.4(3) . . . . ?
C15 C14 O6 C18 -1.6(4) . . . . ?
C17 N3 O5 Cu2 177.57(16) . . . . ?
C17 N3 C13 S3 -179.90(19) . . . . ?

_shelx_res_file                  
;
TITL 21srv089 in Pbca #61
    21srv089.res
    created by SHELXL-2018/3 at 15:12:55 on 13-Aug-2024
REM reset to Pbca #61
CELL 0.71073 16.8078 13.2442 18.6661 90 90 90
ZERR 12 0.0005 0.0004 0.0005 0 0 0
LATT 1
SYMM 0.5-X,-Y,0.5+Z
SYMM 0.5+X,0.5-Y,-Z
SYMM -X,0.5+Y,0.5-Z
SFAC C H Cu N O S
UNIT 144 144 12 24 48 24

L.S. 9
PLAN  5
SIZE 0.001 0.08 0.09
TEMP -153.15
CONF O5 N3 C13 S3
CONF C14 C13 N3 O5
CONF C17 N3 C13 S3
CONF C14 C13 N3 C17
CONF C13 N3 O5 Cu2
CONF C17 N3 O5 Cu2
CONF N3 C13 S3 Cu2
CONF C14 C13 S3 Cu2
CONF C13 C14 O6 C18
CONF C15 C14 O6 C18
CONF N1 C1 S1 Cu1
CONF C2 C1 S1 Cu1
CONF C1 N1 O1 Cu1
CONF C5 N1 O1 Cu1
CONF O1 N1 C1 S1
CONF C2 C1 N1 O1
CONF C5 N1 C1 S1
CONF C2 C1 N1 C5
CONF C1 C2 O2 C6
CONF C3 C2 O2 C6
CONF C7 N2 O3 Cu2
CONF C11 N2 O3 Cu2
CONF O3 N2 C7 S2
CONF C8 C7 N2 O3
CONF C11 N2 C7 S2
CONF C8 C7 N2 C11
CONF N2 C7 S2 Cu2
CONF C8 C7 S2 Cu2
CONF C7 C8 O4 C12
CONF C9 C8 O4 C12
BOND $h
MORE -1
HTAB
List 4
fmap 2 53
acta
OMIT -2 60
REM <olex2.extras>
REM <HklSrc ".\\cis_trans_Cu3_OMe_PT">
REM </olex2.extras>

WGHT    0.024300    8.915999
FVAR       0.22146
CU1   3    0.500000    0.500000    1.000000    10.50000    0.02169    0.01473 =
         0.01291   -0.00072    0.00091   -0.00442
S1    6    0.570574    0.608803    0.933160    11.00000    0.02240    0.01486 =
         0.01464    0.00074    0.00179   -0.00080
O1    5    0.524273    0.396895    0.929429    11.00000    0.03092    0.01498 =
         0.01889   -0.00165    0.00488   -0.00879
O2    5    0.664481    0.643658    0.805495    11.00000    0.02749    0.02102 =
         0.01982    0.00466    0.00757    0.00068
N1    4    0.572460    0.424150    0.876163    11.00000    0.01850    0.02055 =
         0.01577   -0.00161   -0.00208    0.00047
C1    1    0.597461    0.521111    0.870195    11.00000    0.01508    0.01971 =
         0.01561    0.00153   -0.00403    0.00179
C2    1    0.644993    0.544976    0.809453    11.00000    0.01601    0.02497 =
         0.01723    0.00194   -0.00116    0.00176
C3    1    0.667667    0.471513    0.761595    11.00000    0.01531    0.03205 =
         0.01665   -0.00218   -0.00038    0.00524
AFIX  43
H3    2    0.700708    0.487371    0.721865    11.00000   -1.20000
AFIX   0
C4    1    0.640627    0.372040    0.772993    11.00000    0.01741    0.03072 =
         0.02299   -0.01093   -0.00446    0.00552
AFIX  43
H4    2    0.656056    0.320093    0.740764    11.00000   -1.20000
AFIX   0
C5    1    0.592703    0.349410    0.829556    11.00000    0.02489    0.01887 =
         0.02218   -0.00639   -0.00687    0.00214
AFIX  43
H5    2    0.573702    0.282544    0.836385    11.00000   -1.20000
AFIX   0
C6    1    0.702826    0.676535    0.740674    11.00000    0.02385    0.03351 =
         0.02230    0.00762    0.00729   -0.00031
AFIX 137
H6A   2    0.669647    0.658693    0.699399    11.00000   -1.50000
H6B   2    0.754738    0.643410    0.736310    11.00000   -1.50000
H6C   2    0.710219    0.749904    0.742149    11.00000   -1.50000
AFIX   0

CU2   3    0.374761    0.468045    0.829268    11.00000    0.01492    0.01486 =
         0.01320   -0.00123    0.00239    0.00008
S2    6    0.334047    0.572692    0.915056    11.00000    0.02314    0.01341 =
         0.01968   -0.00107    0.00665   -0.00084
S3    6    0.427841    0.583153    0.755351    11.00000    0.02263    0.01369 =
         0.01771   -0.00176    0.00602    0.00058
O3    5    0.309922    0.364926    0.874638    11.00000    0.02677    0.01722 =
         0.01743    0.00150    0.00186   -0.00565
O4    5    0.242849    0.604110    1.046442    11.00000    0.02157    0.02065 =
         0.01945   -0.00478    0.00663   -0.00043
O5    5    0.416643    0.365972    0.766503    11.00000    0.02102    0.01619 =
         0.01610   -0.00220    0.00591   -0.00044
O6    5    0.524125    0.626043    0.629424    11.00000    0.03115    0.01647 =
         0.02128    0.00117    0.00813   -0.00270
N2    4    0.273568    0.389625    0.934874    11.00000    0.01752    0.01622 =
         0.01856   -0.00127   -0.00030   -0.00072
N3    4    0.459841    0.397170    0.710734    11.00000    0.01381    0.01549 =
         0.01186   -0.00132   -0.00135   -0.00025
C7    1    0.277581    0.485292    0.960334    11.00000    0.01303    0.01432 =
         0.01428    0.00022   -0.00004    0.00137
C8    1    0.236067    0.506687    1.024713    11.00000    0.01509    0.01969 =
         0.01452    0.00016   -0.00006    0.00399
C9    1    0.193547    0.432228    1.059520    11.00000    0.01829    0.02657 =
         0.01521    0.00322    0.00212    0.00131
AFIX  43
H9    2    0.165799    0.446463    1.102693    11.00000   -1.20000
AFIX   0
C10   1    0.192283    0.336406    1.030071    11.00000    0.02065    0.02373 =
         0.02187    0.00526    0.00168   -0.00325
AFIX  43
H10   2    0.163055    0.284417    1.053241    11.00000   -1.20000
AFIX   0
C11   1    0.232115    0.315485    0.968635    11.00000    0.02224    0.01828 =
         0.02289    0.00081    0.00282   -0.00425
AFIX  43
H11   2    0.231034    0.249172    0.949259    11.00000   -1.20000
AFIX   0
C12   1    0.190719    0.636054    1.102856    11.00000    0.02366    0.02916 =
         0.01888   -0.00415    0.00634    0.00458
AFIX 137
H12A  2    0.135760    0.618511    1.090508    11.00000   -1.50000
H12B  2    0.195094    0.709318    1.109076    11.00000   -1.50000
H12C  2    0.205671    0.602169    1.147545    11.00000   -1.50000
AFIX   0
C13   1    0.470640    0.496948    0.698215    11.00000    0.01315    0.01594 =
         0.01237   -0.00114   -0.00038    0.00127
C14   1    0.516761    0.524743    0.637877    11.00000    0.01605    0.01530 =
         0.01689   -0.00033    0.00177   -0.00125
C15   1    0.549503    0.451976    0.594288    11.00000    0.01690    0.02533 =
         0.01575   -0.00189    0.00345   -0.00137
AFIX  43
H15   2    0.580708    0.470463    0.553932    11.00000   -1.20000
AFIX   0
C16   1    0.535962    0.350018    0.610529    11.00000    0.01948    0.01967 =
         0.01736   -0.00640    0.00032    0.00197
AFIX  43
H16   2    0.557988    0.298901    0.580840    11.00000   -1.20000
AFIX   0
C17   1    0.491543    0.323883    0.668454    11.00000    0.01864    0.01691 =
         0.01931   -0.00391   -0.00102    0.00272
AFIX  43
H17   2    0.482677    0.254730    0.679363    11.00000   -1.20000
AFIX   0
C18   1    0.571823    0.661100    0.570952    11.00000    0.03626    0.02533 =
         0.02035    0.00265    0.00846   -0.00613
AFIX 137
H18A  2    0.548795    0.637634    0.525683    11.00000   -1.50000
H18B  2    0.625991    0.634595    0.575824    11.00000   -1.50000
H18C  2    0.573334    0.735067    0.571322    11.00000   -1.50000
AFIX   0
HKLF 4


REM  21srv089 in Pbca #61
REM wR2 = 0.0882, GooF = S = 1.124, Restrained GooF = 1.124 for all data
REM R1 = 0.0438 for 5235 Fo > 4sig(Fo) and 0.0538 for all 6056 data
REM 289 parameters refined using 0 restraints

END

WGHT      0.0241      8.9410

REM Instructions for potential hydrogen bonds
EQIV $2 x+1/2, y, -z+3/2
HTAB C6 S3_$2
EQIV $3 -x+1, y+1/2, -z+3/2
HTAB C6 O5_$3
EQIV $4 -x+1/2, y-1/2, z
HTAB C11 S2_$4
EQIV $5 x-1/2, -y+3/2, -z+2
HTAB C12 O2_$5
EQIV $6 -x+1, y-1/2, -z+3/2
HTAB C17 S1_$6
HTAB C17 S3_$6

REM Highest difference peak  0.863,  deepest hole -0.409,  1-sigma level  0.091
Q1    1   0.2894  0.3917  0.8958  11.00000  0.05    0.86
Q2    1   0.3780  0.5238  0.8226  11.00000  0.05    0.53
Q3    1   0.2828  0.5665  0.9392  11.00000  0.05    0.47
Q4    1   0.3393  0.6169  0.8816  11.00000  0.05    0.45
Q5    1   0.5837  0.5710  0.8947  11.00000  0.05    0.44
;
_shelx_res_checksum              93944
_iucr_refine_instructions_details 
;
TITL 21srv089 in Pbca #61
REM reset to Pbca #61
CELL 0.71073 16.8078 13.2442 18.6661 90 90 90
ZERR 12 0.0005 0.0004 0.0005 0 0 0
LATT 1
SYMM 0.5-X,-Y,0.5+Z
SYMM 0.5+X,0.5-Y,-Z
SYMM -X,0.5+Y,0.5-Z
SFAC C H Cu N O S
UNIT 144 144 12 24 48 24

L.S. 9
PLAN  5
SIZE 0.001 0.08 0.09
TEMP -153.15
CONF O5 N3 C13 S3
CONF C14 C13 N3 O5
CONF C17 N3 C13 S3
CONF C14 C13 N3 C17
CONF C13 N3 O5 Cu2
CONF C17 N3 O5 Cu2
CONF N3 C13 S3 Cu2
CONF C14 C13 S3 Cu2
CONF C13 C14 O6 C18
CONF C15 C14 O6 C18
CONF N1 C1 S1 Cu1
CONF C2 C1 S1 Cu1
CONF C1 N1 O1 Cu1
CONF C5 N1 O1 Cu1
CONF O1 N1 C1 S1
CONF C2 C1 N1 O1
CONF C5 N1 C1 S1
CONF C2 C1 N1 C5
CONF C1 C2 O2 C6
CONF C3 C2 O2 C6
CONF C7 N2 O3 Cu2
CONF C11 N2 O3 Cu2
CONF O3 N2 C7 S2
CONF C8 C7 N2 O3
CONF C11 N2 C7 S2
CONF C8 C7 N2 C11
CONF N2 C7 S2 Cu2
CONF C8 C7 S2 Cu2
CONF C7 C8 O4 C12
CONF C9 C8 O4 C12
BOND $h
fmap 2 53
ACTA
MORE -1
HTAB
OMIT -2 60
WGHT 0.025 8.849
FVAR 0.221416
REM <olex2.extras>
REM <HklSrc "%.\\21srv089.hkl">
REM </olex2.extras>

Cu1   3     0.50000  0.50000  1.00000  10.50000  0.02170  0.01474  0.01292 =
 -0.00072  0.00091 -0.00442
S1    6     0.57057  0.60880  0.93316  11.00000  0.02239  0.01485  0.01463 =
 0.00074  0.00179 -0.00080
O1    5     0.52427  0.39690  0.92943  11.00000  0.03092  0.01496  0.01889 =
 -0.00164  0.00487 -0.00879
O2    5     0.66448  0.64366  0.80550  11.00000  0.02745  0.02105  0.01981 =
 0.00467  0.00757  0.00068
N1    4     0.57246  0.42415  0.87616  11.00000  0.01849  0.02051  0.01576 =
 -0.00161 -0.00207  0.00047
C1    1     0.59746  0.52111  0.87019  11.00000  0.01507  0.01969  0.01561 =
 0.00154 -0.00401  0.00178
C2    1     0.64499  0.54498  0.80946  11.00000  0.01601  0.02493  0.01719 =
 0.00196 -0.00116  0.00175
C3    1     0.66767  0.47152  0.76159  11.00000  0.01527  0.03193  0.01660 =
 -0.00217 -0.00038  0.00523
AFIX 43
H3    2     0.70071  0.48738  0.72187  11.00000 -1.20000
AFIX 0
C4    1     0.64062  0.37204  0.77299  11.00000  0.01735  0.03060  0.02291 =
 -0.01088 -0.00445  0.00549
AFIX 43
H4    2     0.65605  0.32009  0.74076  11.00000 -1.20000
AFIX 0
C5    1     0.59270  0.34941  0.82956  11.00000  0.02486  0.01886  0.02214 =
 -0.00639 -0.00683  0.00213
AFIX 43
H5    2     0.57370  0.28255  0.83638  11.00000 -1.20000
AFIX 0
C6    1     0.70283  0.67654  0.74067  11.00000  0.02366  0.03322  0.02212 =
 0.00754  0.00722 -0.00032
AFIX 137
H6a   2     0.66962  0.65876  0.69940  11.00000 -1.50000
H6b   2     0.71027  0.74990  0.74217  11.00000 -1.50000
H6c   2     0.75471  0.64336  0.73628  11.00000 -1.50000
AFIX 0

Cu2   3     0.37476  0.46804  0.82927  11.00000  0.01494  0.01487  0.01322 =
 -0.00124  0.00239  0.00008
S2    6     0.33405  0.57269  0.91506  11.00000  0.02312  0.01339  0.01966 =
 -0.00107  0.00666 -0.00084
S3    6     0.42784  0.58315  0.75535  11.00000  0.02262  0.01367  0.01770 =
 -0.00176  0.00602  0.00058
O3    5     0.30992  0.36492  0.87464  11.00000  0.02676  0.01720  0.01743 =
 0.00150  0.00188 -0.00566
O4    5     0.24285  0.60411  1.04644  11.00000  0.02154  0.02065  0.01944 =
 -0.00477  0.00665 -0.00043
O5    5     0.41665  0.36597  0.76650  11.00000  0.02100  0.01617  0.01610 =
 -0.00220  0.00591 -0.00045
O6    5     0.52413  0.62604  0.62942  11.00000  0.03113  0.01647  0.02126 =
 0.00117  0.00812 -0.00270
N2    4     0.27357  0.38963  0.93488  11.00000  0.01752  0.01620  0.01853 =
 -0.00128 -0.00031 -0.00073
N3    4     0.45984  0.39717  0.71073  11.00000  0.01382  0.01547  0.01183 =
 -0.00132 -0.00134 -0.00024
C7    1     0.27758  0.48529  0.96034  11.00000  0.01301  0.01431  0.01426 =
 0.00022 -0.00004  0.00137
C8    1     0.23607  0.50669  1.02471  11.00000  0.01508  0.01968  0.01451 =
 0.00015 -0.00006  0.00399
C9    1     0.19355  0.43223  1.05952  11.00000  0.01827  0.02651  0.01520 =
 0.00322  0.00212  0.00130
AFIX 43
H9    2     0.16580  0.44646  1.10269  11.00000 -1.20000
AFIX 0
C10   1     0.19228  0.33640  1.03007  11.00000  0.02063  0.02368  0.02181 =
 0.00524  0.00169 -0.00325
AFIX 43
H10   2     0.16306  0.28441  1.05324  11.00000 -1.20000
AFIX 0
C11   1     0.23211  0.31548  0.96864  11.00000  0.02229  0.01832  0.02293 =
 0.00081  0.00284 -0.00426
AFIX 43
H11   2     0.23103  0.24917  0.94926  11.00000 -1.20000
AFIX 0
C12   1     0.19072  0.63605  1.10286  11.00000  0.02348  0.02894  0.01875 =
 -0.00412  0.00629  0.00455
AFIX 137
H12a  2     0.13576  0.61849  1.09051  11.00000 -1.50000
H12b  2     0.20568  0.60218  1.14755  11.00000 -1.50000
H12c  2     0.19509  0.70932  1.10907  11.00000 -1.50000
AFIX 0
C13   1     0.47064  0.49694  0.69821  11.00000  0.01314  0.01592  0.01235 =
 -0.00113 -0.00038  0.00126
C14   1     0.51676  0.52474  0.63788  11.00000  0.01604  0.01527  0.01688 =
 -0.00033  0.00178 -0.00125
C15   1     0.54951  0.45198  0.59429  11.00000  0.01690  0.02530  0.01575 =
 -0.00188  0.00346 -0.00137
AFIX 43
H15   2     0.58071  0.47047  0.55393  11.00000 -1.20000
AFIX 0
C16   1     0.53597  0.35001  0.61053  11.00000  0.01942  0.01962  0.01731 =
 -0.00640  0.00032  0.00197
AFIX 43
H16   2     0.55799  0.29890  0.58084  11.00000 -1.20000
AFIX 0
C17   1     0.49154  0.32388  0.66846  11.00000  0.01864  0.01693  0.01930 =
 -0.00391 -0.00100  0.00272
AFIX 43
H17   2     0.48267  0.25473  0.67936  11.00000 -1.20000
AFIX 0
C18   1     0.57182  0.66110  0.57095  11.00000  0.03624  0.02530  0.02032 =
 0.00264  0.00845 -0.00612
AFIX 137
H18a  2     0.54879  0.63763  0.52568  11.00000 -1.50000
H18b  2     0.57333  0.73507  0.57132  11.00000 -1.50000
H18c  2     0.62599  0.63460  0.57582  11.00000 -1.50000
AFIX 0
HKLF 4

END
Q1 1 0.283333 0.388889 0.890625 11 0.05 0.93
Q2 1 0.283333 0.566667 0.953125 11 0.05 0.76
Q3 1 0.216667 0.555556 1.0625 11 0.05 0.71
Q4 1 0.483333 0.633333 0.6875 11 0.05 0.6
Q5 1 0.433333 0.388889 0.734375 11 0.05 0.6

  REM The information below was added by Olex2.
  REM
  REM R1 = 0.0438 for 5235 Fo > 4sig(Fo) and 0.0538 for all 6056 data
  REM 289 parameters refined using 0 restraints
  REM Highest difference peak 0.9261, deepest hole -0.6813
  REM Mean Shift 0.0002, Max Shift -0.0010.

  REM +++ Tabular Listing of Refinement Information +++
  REM R1_all = 0.0538
  REM R1_gt = 0.0438
  REM wR_ref = 0.0888
  REM GOOF = 1.1242
  REM Shift_max = -0.0010
  REM Shift_mean = 0.0002
  REM Reflections_all = 6056
  REM Reflections_gt = 5235
  REM Parameters = 289
  REM Hole = -0.6813
  REM Peak = 0.9261
  REM Flack = n/a
;
_olex2_submission_special_instructions 'No special instructions were received'
####################################################################### 
# 
# This file contains crystal structure data downloaded from the 
# Cambridge Structural Database (CSD) hosted by the Cambridge 
# Crystallographic Data Centre (CCDC).
# 
# Full information about CCDC data access policies and citation 
# guidelines are available at http://www.ccdc.cam.ac.uk/access/V1 
# 
# Audit and citation data items may have been added by the CCDC. 
# Please retain this information to preserve the provenance of 
# this file and to allow appropriate attribution of the data. 
# 
#######################################################################

data_Cu6_Me_PT
_database_code_depnum_ccdc_archive 'CCDC 2377356'
loop_
_audit_author_name
_audit_author_address
'Dmitry S. Yufit'
;University of Durham
United Kingdom
;
_audit_update_record             
;
2024-08-13 deposited with the CCDC.	2025-10-02 downloaded from the CCDC.
;
_audit_creation_date             2024-08-13
_audit_creation_method           
;
Olex2 1.5-beta
(compiled 2024.02.16 svn.r378c4104 for OlexSys, GUI svn.r6928)
;
_shelx_SHELXL_version_number     2018/3
_chemical_name_common            ?
_chemical_name_systematic        ?
_chemical_formula_moiety         'C12 H12 Cu N2 O2 S2'
_chemical_formula_sum            'C12 H12 Cu N2 O2 S2'
_chemical_formula_weight         343.90
_chemical_melting_point          ?
loop_
_atom_type_symbol
_atom_type_description
_atom_type_scat_dispersion_real
_atom_type_scat_dispersion_imag
_atom_type_scat_source
C C 0.0033 0.0016 'International Tables Vol C Tables 4.2.6.8 and 6.1.1.4'
H H 0.0000 0.0000 'International Tables Vol C Tables 4.2.6.8 and 6.1.1.4'
Cu Cu 0.3201 1.2651 'International Tables Vol C Tables 4.2.6.8 and 6.1.1.4'
N N 0.0061 0.0033 'International Tables Vol C Tables 4.2.6.8 and 6.1.1.4'
O O 0.0106 0.0060 'International Tables Vol C Tables 4.2.6.8 and 6.1.1.4'
S S 0.1246 0.1234 'International Tables Vol C Tables 4.2.6.8 and 6.1.1.4'

_shelx_space_group_comment       
;
The symmetry employed for this shelxl refinement is uniquely defined
by the following loop, which should always be used as a source of
symmetry information in preference to the above space-group names.
They are only intended as comments.
;
_space_group_crystal_system      monoclinic
_space_group_IT_number           14
_space_group_name_H-M_alt        'P 1 21/c 1'
_space_group_name_Hall           '-P 2ybc'
loop_
_space_group_symop_operation_xyz
'x, y, z'
'-x, y+1/2, -z+1/2'
'-x, -y, -z'
'x, -y-1/2, z-1/2'

_cell_length_a                   7.478(3)
_cell_length_b                   13.630(5)
_cell_length_c                   6.982(2)
_cell_angle_alpha                90
_cell_angle_beta                 106.895(9)
_cell_angle_gamma                90
_cell_volume                     680.9(4)
_cell_formula_units_Z            2
_cell_measurement_reflns_used    1489
_cell_measurement_temperature    120.00
_cell_measurement_theta_max      23.319
_cell_measurement_theta_min      2.85
_shelx_estimated_absorpt_T_max   0.991
_shelx_estimated_absorpt_T_min   0.776
_exptl_absorpt_coefficient_mu    1.907
_exptl_absorpt_correction_T_max  1.0000
_exptl_absorpt_correction_T_min  0.7055
_exptl_absorpt_correction_type   multi-scan
_exptl_absorpt_process_details   
;
SADABS-2016/2 (Bruker,2016/2) was used for absorption correction. 
wR2(int) was 0.1044 before and 0.0802 after correction. 
The Ratio of minimum to maximum transmission is 0.7055. 
The \l/2 correction factor is Not present.
;
_exptl_absorpt_special_details   ?
_exptl_crystal_colour            colourless
_exptl_crystal_colour_lustre     clear
_exptl_crystal_colour_primary    colourless
_exptl_crystal_density_diffrn    1.677
_exptl_crystal_density_meas      ?
_exptl_crystal_density_method    ?
_exptl_crystal_description       plate
_exptl_crystal_F_000             350
_exptl_crystal_size_max          0.14
_exptl_crystal_size_mid          0.08
_exptl_crystal_size_min          0.005
_exptl_transmission_factor_max   ?
_exptl_transmission_factor_min   ?
_diffrn_reflns_av_R_equivalents  ?
_diffrn_reflns_av_unetI/netI     0.1211
_diffrn_reflns_Laue_measured_fraction_full 0.999
_diffrn_reflns_Laue_measured_fraction_max 0.999
_diffrn_reflns_limit_h_max       8
_diffrn_reflns_limit_h_min       -9
_diffrn_reflns_limit_k_max       17
_diffrn_reflns_limit_k_min       -17
_diffrn_reflns_limit_l_max       8
_diffrn_reflns_limit_l_min       -8
_diffrn_reflns_number            1416
_diffrn_reflns_point_group_measured_fraction_full 0.999
_diffrn_reflns_point_group_measured_fraction_max 0.999
_diffrn_reflns_theta_full        25.242
_diffrn_reflns_theta_max         26.488
_diffrn_reflns_theta_min         2.847
_diffrn_ambient_temperature      120.00
_diffrn_detector_area_resol_mean 10.4
_diffrn_detector_type            'CMOS sensor'
_diffrn_measured_fraction_theta_full 0.999
_diffrn_measured_fraction_theta_max 0.999
_diffrn_measurement_device       '3-circle diffractometer'
_diffrn_measurement_device_type  'Bruker D8 Venture'
_diffrn_measurement_method       '\f and \w scans'
_diffrn_radiation_probe          X-ray
_diffrn_radiation_type           MoK\a
_diffrn_radiation_wavelength     0.71073
_diffrn_source                   'microfocus sealed X-ray tube'
_diffrn_source_current           1.0
_diffrn_source_power             0.05
_diffrn_source_type              'Incoatec I\mS microsource'
_diffrn_source_voltage           50.0
_diffrn_standards_number         0
_reflns_Friedel_coverage         0.000
_reflns_Friedel_fraction_full    .
_reflns_Friedel_fraction_max     .
_reflns_number_gt                744
_reflns_number_total             1416
_reflns_special_details          
;
 _reflns_Friedel_fraction is defined as the number of unique
 Friedel pairs measured divided by the number that would be
 possible theoretically, ignoring centric projections and
 systematic absences. Completness statistics refer to single and
 composite reflections containing twin component 1 only.
;
_reflns_threshold_expression     'I > 2\s(I)'
_computing_bruker_data_scaling   'SADABS V2012/1 (Bruker AXS Inc.)'
_computing_cell_refinement       'SAINT v8.38A (Bruker AXS, 2016)'
_computing_data_collection       'APEX3 v.2017.3_0 (Bruker AXS, 2017)'
_computing_data_reduction        'SAINT v8.38A (Bruker AXS, 2016)'
_computing_molecular_graphics    'Olex2 1.5-beta (Dolomanov et al., 2009)'
_computing_publication_material  'Olex2 1.5-beta (Dolomanov et al., 2009)'
_computing_structure_refinement  'SHELXL 2018/3 (Sheldrick, 2015)'
_computing_structure_solution    
;
Superflip (Palatinus & Chapuis, 2007;Palatinus & van der Lee, 2008;
Palatinus et al., 2012)
;
_refine_diff_density_max         1.528
_refine_diff_density_min         -1.665
_refine_diff_density_rms         0.202
_refine_ls_extinction_coef       .
_refine_ls_extinction_method     none
_refine_ls_goodness_of_fit_ref   1.109
_refine_ls_hydrogen_treatment    constr
_refine_ls_matrix_type           full
_refine_ls_number_parameters     90
_refine_ls_number_reflns         1416
_refine_ls_number_restraints     0
_refine_ls_R_factor_all          0.1656
_refine_ls_R_factor_gt           0.0795
_refine_ls_restrained_S_all      1.109
_refine_ls_shift/su_max          0.000
_refine_ls_shift/su_mean         0.000
_refine_ls_structure_factor_coef Fsqd
_refine_ls_weighting_details     
'w=1/[\s^2^(Fo^2^)+8.3547P] where P=(Fo^2^+2Fc^2^)/3'
_refine_ls_weighting_scheme      calc
_refine_ls_wR_factor_gt          0.1536
_refine_ls_wR_factor_ref         0.1768
_refine_special_details          'Refined as a 2-component twin.'
_olex2_refinement_description    
;
1. Twinned data refinement
 Scales: 0.761(10)
 0.239(10)
2. Fixed Uiso
 At 1.2 times of:
  All C(H) groups
 At 1.5 times of:
  All C(H,H,H) groups
3.a Aromatic/amide H refined with riding coordinates:
 C2(H2), C3(H3), C4(H4)
3.b Idealised Me refined as rotating group:
 C6(H6A,H6B,H6C)
;
_atom_sites_solution_hydrogens   geom
_atom_sites_solution_primary     iterative
_atom_sites_solution_secondary   ?
loop_
_atom_site_label
_atom_site_type_symbol
_atom_site_fract_x
_atom_site_fract_y
_atom_site_fract_z
_atom_site_U_iso_or_equiv
_atom_site_adp_type
_atom_site_occupancy
_atom_site_site_symmetry_order
_atom_site_calc_flag
_atom_site_refinement_flags_posn
_atom_site_refinement_flags_adp
_atom_site_refinement_flags_occupancy
_atom_site_disorder_assembly
_atom_site_disorder_group
Cu1 Cu 0.000000 0.500000 0.000000 0.0147(4) Uani 1 2 d S . P . .
S1 S 0.2916(3) 0.4979(3) 0.2035(4) 0.0271(7) Uani 1 1 d . . . . .
O1 O 0.0042(12) 0.6407(4) 0.0297(10) 0.0167(17) Uani 1 1 d . . . . .
N1 N 0.1681(12) 0.6825(5) 0.1335(12) 0.0162(19) Uani 1 1 d . . . . .
C1 C 0.3151(14) 0.6219(8) 0.2214(15) 0.018(2) Uani 1 1 d . . . . .
C2 C 0.4834(14) 0.6694(7) 0.3320(15) 0.018(2) Uani 1 1 d . . . . .
H2 H 0.589423 0.631297 0.399358 0.022 Uiso 1 1 calc R U . . .
C3 C 0.4928(14) 0.7697(7) 0.3414(15) 0.020(2) Uani 1 1 d . . . . .
H3 H 0.606811 0.800874 0.410939 0.024 Uiso 1 1 calc R U . . .
C4 C 0.3385(15) 0.8254(8) 0.2511(15) 0.022(2) Uani 1 1 d . . . . .
H4 H 0.346024 0.894836 0.262525 0.026 Uiso 1 1 calc R U . . .
C5 C 0.1744(14) 0.7829(7) 0.1452(14) 0.018(2) Uani 1 1 d . . . . .
C6 C 0.0000(16) 0.8353(7) 0.0420(14) 0.021(3) Uani 1 1 d . . . . .
H6A H -0.041118 0.815836 -0.099188 0.032 Uiso 1 1 calc R U . . .
H6B H 0.022573 0.906224 0.051562 0.032 Uiso 1 1 calc R U . . .
H6C H -0.097201 0.818681 0.105187 0.032 Uiso 1 1 calc R U . . .

loop_
_atom_site_aniso_label
_atom_site_aniso_U_11
_atom_site_aniso_U_22
_atom_site_aniso_U_33
_atom_site_aniso_U_23
_atom_site_aniso_U_13
_atom_site_aniso_U_12
Cu1 0.0202(10) 0.0113(8) 0.0117(8) -0.0006(10) 0.0032(7) 0.0009(11)
S1 0.0234(15) 0.0193(13) 0.0319(15) 0.0018(18) -0.0023(12) -0.0011(18)
O1 0.022(4) 0.011(3) 0.015(4) 0.001(3) 0.002(3) -0.001(4)
N1 0.020(5) 0.009(4) 0.018(5) -0.003(4) 0.003(4) 0.001(4)
C1 0.012(5) 0.028(6) 0.015(5) -0.004(4) 0.005(4) 0.004(4)
C2 0.017(5) 0.017(5) 0.019(5) 0.000(4) 0.005(5) 0.000(4)
C3 0.025(6) 0.022(6) 0.013(5) -0.002(4) 0.006(5) -0.007(5)
C4 0.031(6) 0.018(5) 0.016(5) -0.008(5) 0.007(5) -0.011(5)
C5 0.025(6) 0.015(5) 0.015(6) -0.007(4) 0.004(5) 0.003(4)
C6 0.030(6) 0.011(4) 0.021(7) 0.005(4) 0.005(6) 0.008(5)

_geom_special_details            
;
 All esds (except the esd in the dihedral angle between two l.s. planes)
 are estimated using the full covariance matrix.  The cell esds are taken
 into account individually in the estimation of esds in distances, angles
 and torsion angles; correlations between esds in cell parameters are only
 used when they are defined by crystal symmetry.  An approximate (isotropic)
 treatment of cell esds is used for estimating esds involving l.s. planes.
;
loop_
_geom_bond_atom_site_label_1
_geom_bond_atom_site_label_2
_geom_bond_distance
_geom_bond_site_symmetry_2
_geom_bond_publ_flag
Cu1 S1 2.230(2) 3_565 ?
Cu1 S1 2.230(2) . ?
Cu1 O1 1.929(6) 3_565 ?
Cu1 O1 1.929(6) . ?
S1 C1 1.700(11) . ?
O1 N1 1.355(10) . ?
N1 C1 1.369(12) . ?
N1 C5 1.371(11) . ?
C1 C2 1.426(14) . ?
C2 H2 0.9500 . ?
C2 C3 1.369(13) . ?
C3 H3 0.9500 . ?
C3 C4 1.372(14) . ?
C4 H4 0.9500 . ?
C4 C5 1.364(14) . ?
C5 C6 1.478(14) . ?
C6 H6A 0.9800 . ?
C6 H6B 0.9800 . ?
C6 H6C 0.9800 . ?

loop_
_geom_angle_atom_site_label_1
_geom_angle_atom_site_label_2
_geom_angle_atom_site_label_3
_geom_angle
_geom_angle_site_symmetry_1
_geom_angle_site_symmetry_3
_geom_angle_publ_flag
S1 Cu1 S1 180.0 3_565 . ?
O1 Cu1 S1 87.8(2) . . ?
O1 Cu1 S1 87.8(2) 3_565 3_565 ?
O1 Cu1 S1 92.2(2) . 3_565 ?
O1 Cu1 S1 92.2(2) 3_565 . ?
O1 Cu1 O1 180.0 3_565 . ?
C1 S1 Cu1 95.5(4) . . ?
N1 O1 Cu1 117.3(6) . . ?
O1 N1 C1 118.1(7) . . ?
O1 N1 C5 117.5(8) . . ?
C1 N1 C5 124.5(9) . . ?
N1 C1 S1 120.9(8) . . ?
N1 C1 C2 115.9(9) . . ?
C2 C1 S1 123.2(8) . . ?
C1 C2 H2 119.9 . . ?
C3 C2 C1 120.2(10) . . ?
C3 C2 H2 119.9 . . ?
C2 C3 H3 119.8 . . ?
C2 C3 C4 120.4(10) . . ?
C4 C3 H3 119.8 . . ?
C3 C4 H4 119.4 . . ?
C5 C4 C3 121.2(10) . . ?
C5 C4 H4 119.4 . . ?
N1 C5 C6 116.3(9) . . ?
C4 C5 N1 117.8(9) . . ?
C4 C5 C6 125.9(9) . . ?
C5 C6 H6A 109.5 . . ?
C5 C6 H6B 109.5 . . ?
C5 C6 H6C 109.5 . . ?
H6A C6 H6B 109.5 . . ?
H6A C6 H6C 109.5 . . ?
H6B C6 H6C 109.5 . . ?

loop_
_geom_torsion_atom_site_label_1
_geom_torsion_atom_site_label_2
_geom_torsion_atom_site_label_3
_geom_torsion_atom_site_label_4
_geom_torsion
_geom_torsion_site_symmetry_1
_geom_torsion_site_symmetry_2
_geom_torsion_site_symmetry_3
_geom_torsion_site_symmetry_4
_geom_torsion_publ_flag
O1 N1 C1 S1 -0.9(12) . . . . ?
C2 C1 N1 O1 -178.9(9) . . . . ?
C2 C1 N1 C5 0.3(15) . . . . ?
C5 N1 C1 S1 178.3(8) . . . . ?

_shelx_res_file                  
;
TITL 19srv265 in P21/c
 19srv265_tw.res
 created by SHELXL-2018/3 at 10:50:45 on 13-Aug-2024
CELL 0.71073 7.4777 13.6305 6.9815 90 106.8953 90
ZERR 2 0.0025 0.0046 0.0024 0 0.0089 0
LATT 1
SYMM -X,0.5+Y,0.5-Z
SFAC C H Cu N O S
UNIT 24 24 2 4 4 4

L.S. 10 0 0
PLAN 1
SIZE 0.005 0.08 0.14
TEMP -153.15
CONF O1 N1 C1 S1
CONF C2 C1 N1 O1
CONF C5 N1 C1 S1
CONF C2 C1 N1 C5
BOND $h
MORE -1
HTAB
LIST 4
fmap 2 53
acta
MERG 0
OMIT -2 53
REM <olex2.extras>
REM <HklSrc ".\\Cu6_Me_PT">
REM </olex2.extras>

WGHT 0.000000 8.354700
BASF 0.23945
FVAR 10.63088
CU1 3 0.000000 0.500000 0.000000 10.50000 0.02020 0.01135 =
 0.01174 -0.00061 0.00324 0.00094
S1 6 0.291635 0.497948 0.203489 11.00000 0.02344 0.01932 =
 0.03195 0.00178 -0.00229 -0.00111
O1 5 0.004159 0.640735 0.029658 11.00000 0.02220 0.01093 =
 0.01471 0.00096 0.00174 -0.00116
N1 4 0.168110 0.682474 0.133548 11.00000 0.02000 0.00903 =
 0.01806 -0.00250 0.00336 0.00070
C1 1 0.315143 0.621949 0.221418 11.00000 0.01228 0.02785 =
 0.01515 -0.00420 0.00472 0.00378
C2 1 0.483421 0.669397 0.331992 11.00000 0.01716 0.01741 =
 0.01933 0.00038 0.00526 -0.00006
AFIX 43
H2 2 0.589423 0.631297 0.399358 11.00000 -1.20000
AFIX 0
C3 1 0.492801 0.769687 0.341438 11.00000 0.02461 0.02165 =
 0.01315 -0.00211 0.00561 -0.00742
AFIX 43
H3 2 0.606810 0.800874 0.410939 11.00000 -1.20000
AFIX 0
C4 1 0.338464 0.825408 0.251092 11.00000 0.03124 0.01830 =
 0.01613 -0.00845 0.00660 -0.01059
AFIX 43
H4 2 0.346024 0.894836 0.262525 11.00000 -1.20000
AFIX 0
C5 1 0.174412 0.782878 0.145175 11.00000 0.02454 0.01470 =
 0.01490 -0.00682 0.00392 0.00313
C6 1 -0.000034 0.835324 0.041988 11.00000 0.03035 0.01108 =
 0.02068 0.00452 0.00544 0.00789
AFIX 137
H6A 2 -0.041118 0.815836 -0.099188 11.00000 -1.50000
H6B 2 0.022573 0.906224 0.051562 11.00000 -1.50000
H6C 2 -0.097201 0.818681 0.105187 11.00000 -1.50000
AFIX 0
HKLF 5


REM 19srv265 in P21/c
REM wR2 = 0.1768, GooF = S = 1.109, Restrained GooF = 1.109 for all data
REM R1 = 0.0795 for 744 Fo > 4sig(Fo) and 0.1656 for all 1416 data
REM 90 parameters refined using 0 restraints

END

WGHT 0.0000 8.3544

REM Instructions for potential hydrogen bonds
EQIV $2 -x+1, y+1/2, -z+1/2
HTAB C4 S1_$2

REM Highest difference peak 1.528, deepest hole -1.665, 1-sigma level 0.202
Q1 1 0.0000 1.0002 0.1193 11.00000 0.05 1.53
;
_shelx_res_checksum              47995
_olex2_submission_special_instructions 'No special instructions were received'
loop_
_twin_individual_id
_twin_individual_mass_fraction_refined
1 0.761(10)
2 0.239(10)

####################################################################### 
# 
# This file contains crystal structure data downloaded from the 
# Cambridge Structural Database (CSD) hosted by the Cambridge 
# Crystallographic Data Centre (CCDC).
# 
# Full information about CCDC data access policies and citation 
# guidelines are available at http://www.ccdc.cam.ac.uk/access/V1 
# 
# Audit and citation data items may have been added by the CCDC. 
# Please retain this information to preserve the provenance of 
# this file and to allow appropriate attribution of the data. 
# 
#######################################################################

data_Cu_3Me_PT
_database_code_depnum_ccdc_archive 'CCDC 2377353'
loop_
_audit_author_name
_audit_author_address
'Dmitry S. Yufit'
;University of Durham
United Kingdom
;
_audit_update_record             
;
2024-08-13 deposited with the CCDC.	2025-10-02 downloaded from the CCDC.
;
_audit_creation_date             2024-08-13
_audit_creation_method           
;
Olex2 1.5-beta
(compiled 2024.02.16 svn.r378c4104 for OlexSys, GUI svn.r6928)
;
_shelx_SHELXL_version_number     2017/1
_chemical_name_common            ?
_chemical_name_systematic        ?
_chemical_formula_moiety         'C12 H12 Cu N2 O2 S2'
_chemical_formula_sum            'C12 H12 Cu N2 O2 S2'
_chemical_formula_weight         343.90
_chemical_melting_point          ?
loop_
_atom_type_symbol
_atom_type_description
_atom_type_scat_dispersion_real
_atom_type_scat_dispersion_imag
_atom_type_scat_source
C C 0.0033 0.0016 'International Tables Vol C Tables 4.2.6.8 and 6.1.1.4'
H H 0.0000 0.0000 'International Tables Vol C Tables 4.2.6.8 and 6.1.1.4'
N N 0.0061 0.0033 'International Tables Vol C Tables 4.2.6.8 and 6.1.1.4'
O O 0.0106 0.0060 'International Tables Vol C Tables 4.2.6.8 and 6.1.1.4'
S S 0.1246 0.1234 'International Tables Vol C Tables 4.2.6.8 and 6.1.1.4'
Cu Cu 0.3201 1.2651 'International Tables Vol C Tables 4.2.6.8 and 6.1.1.4'

_shelx_space_group_comment       
;
The symmetry employed for this shelxl refinement is uniquely defined
by the following loop, which should always be used as a source of
symmetry information in preference to the above space-group names.
They are only intended as comments.
;
_space_group_crystal_system      triclinic
_space_group_IT_number           2
_space_group_name_H-M_alt        'P -1'
_space_group_name_Hall           '-P 1'
loop_
_space_group_symop_operation_xyz
'x, y, z'
'-x, -y, -z'

_cell_length_a                   3.9634(2)
_cell_length_b                   7.5851(4)
_cell_length_c                   10.8927(6)
_cell_angle_alpha                82.893(2)
_cell_angle_beta                 86.756(2)
_cell_angle_gamma                80.578(2)
_cell_volume                     320.34(3)
_cell_formula_units_Z            1
_cell_measurement_reflns_used    5262
_cell_measurement_temperature    120.0
_cell_measurement_theta_max      31.63
_cell_measurement_theta_min      3.50
_shelx_estimated_absorpt_T_max   0.961
_shelx_estimated_absorpt_T_min   0.764
_exptl_absorpt_coefficient_mu    2.027
_exptl_absorpt_correction_T_max  1.0000
_exptl_absorpt_correction_T_min  0.7727
_exptl_absorpt_correction_type   multi-scan
_exptl_absorpt_process_details   
;
SADABS-2016/2 (Bruker,2016/2) was used for absorption correction.
wR2(int) was 0.0663 before and 0.0452 after correction.
The Ratio of minimum to maximum transmission is 0.7727.
The \l/2 correction factor is Not present.
;
_exptl_absorpt_special_details   ?
_exptl_crystal_colour            'clear dark brown'
_exptl_crystal_colour_lustre     clear
_exptl_crystal_colour_modifier   dark
_exptl_crystal_colour_primary    brown
_exptl_crystal_density_diffrn    1.783
_exptl_crystal_density_meas      ?
_exptl_crystal_density_method    ?
_exptl_crystal_description       plate
_exptl_crystal_F_000             175
_exptl_crystal_size_max          0.14
_exptl_crystal_size_mid          0.13
_exptl_crystal_size_min          0.02
_exptl_transmission_factor_max   ?
_exptl_transmission_factor_min   ?
_diffrn_reflns_av_R_equivalents  0.0255
_diffrn_reflns_av_unetI/netI     0.0288
_diffrn_reflns_Laue_measured_fraction_full 0.986
_diffrn_reflns_Laue_measured_fraction_max 0.990
_diffrn_reflns_limit_h_max       5
_diffrn_reflns_limit_h_min       -5
_diffrn_reflns_limit_k_max       10
_diffrn_reflns_limit_k_min       -10
_diffrn_reflns_limit_l_max       15
_diffrn_reflns_limit_l_min       -15
_diffrn_reflns_number            5538
_diffrn_reflns_point_group_measured_fraction_full 0.986
_diffrn_reflns_point_group_measured_fraction_max 0.990
_diffrn_reflns_theta_full        25.242
_diffrn_reflns_theta_max         29.994
_diffrn_reflns_theta_min         3.503
_diffrn_ambient_temperature      120.00
_diffrn_detector                 'Bruker PHOTON III MM CPAD'
_diffrn_detector_area_resol_mean 7.4
_diffrn_detector_type            'CPA sensor'
_diffrn_measured_fraction_theta_full 0.986
_diffrn_measured_fraction_theta_max 0.990
_diffrn_measurement_device       '3-circle diffractometer'
_diffrn_measurement_device_type  'Bruker D8 Venture'
_diffrn_measurement_method       '\f and \w scans'
_diffrn_radiation_monochromator  'focusing mirrors'
_diffrn_radiation_probe          X-ray
_diffrn_radiation_type           'Mo K\a'
_diffrn_radiation_wavelength     0.71073
_diffrn_source                   'microfocus sealed X-ray tube'
_diffrn_source_current           1.4
_diffrn_source_power             0.07
_diffrn_source_type              'Incoatec I\mS 3.0 microsource'
_diffrn_source_voltage           50.0
_diffrn_standards_number         0
_reflns_Friedel_coverage         0.000
_reflns_Friedel_fraction_full    .
_reflns_Friedel_fraction_max     .
_reflns_number_gt                1670
_reflns_number_total             1859
_reflns_special_details          
;
 Reflections were merged by SHELXL according to the crystal
 class for the calculation of statistics and refinement.
 
 _reflns_Friedel_fraction is defined as the number of unique
 Friedel pairs measured divided by the number that would be
 possible theoretically, ignoring centric projections and
 systematic absences.
;
_reflns_threshold_expression     'I > 2\s(I)'
_computing_bruker_data_scaling   'SADABS V2012/1 (Bruker AXS Inc.)'
_computing_cell_refinement       'SAINT v8.40A (Bruker AXS, 2019)'
_computing_data_collection       'APEX3 v.2017.3_0 (Bruker AXS, 2017)'
_computing_data_reduction        'SAINT v8.40A (Bruker AXS, 2019)'
_computing_molecular_graphics    'Olex2 1.5-beta (Dolomanov et al., 2009)'
_computing_publication_material  'Olex2 1.5-beta (Dolomanov et al., 2009)'
_computing_structure_refinement  'SHELXL 2018/3 (Sheldrick, 2015)'
_computing_structure_solution    'SHELXT 2014/5 (Sheldrick, 2014)'
_refine_diff_density_max         0.943
_refine_diff_density_min         -0.439
_refine_diff_density_rms         0.077
_refine_ls_extinction_coef       .
_refine_ls_extinction_method     none
_refine_ls_goodness_of_fit_ref   1.076
_refine_ls_hydrogen_treatment    refall
_refine_ls_matrix_type           full
_refine_ls_number_parameters     112
_refine_ls_number_reflns         1859
_refine_ls_number_restraints     0
_refine_ls_R_factor_all          0.0332
_refine_ls_R_factor_gt           0.0295
_refine_ls_restrained_S_all      1.076
_refine_ls_shift/su_max          0.000
_refine_ls_shift/su_mean         0.000
_refine_ls_structure_factor_coef Fsqd
_refine_ls_weighting_details     
'w=1/[\s^2^(Fo^2^)+(0.0210P)^2^+0.4200P] where P=(Fo^2^+2Fc^2^)/3'
_refine_ls_weighting_scheme      calc
_refine_ls_wR_factor_gt          0.0697
_refine_ls_wR_factor_ref         0.0712
_refine_special_details          ?
_olex2_refinement_description    
;
;
_atom_sites_solution_hydrogens   difmap
_atom_sites_solution_primary     dual
_atom_sites_solution_secondary   ?
loop_
_atom_site_label
_atom_site_type_symbol
_atom_site_fract_x
_atom_site_fract_y
_atom_site_fract_z
_atom_site_U_iso_or_equiv
_atom_site_adp_type
_atom_site_occupancy
_atom_site_site_symmetry_order
_atom_site_calc_flag
_atom_site_refinement_flags_posn
_atom_site_refinement_flags_adp
_atom_site_refinement_flags_occupancy
_atom_site_disorder_assembly
_atom_site_disorder_group
Cu1 Cu 0.000000 1.000000 0.500000 0.01291(10) Uani 1 2 d S . P . .
S1 S 0.24744(12) 1.00856(6) 0.67852(4) 0.01613(11) Uani 1 1 d . . . . .
O1 O 0.0912(4) 0.73982(18) 0.53330(12) 0.0167(3) Uani 1 1 d . . . . .
N1 N 0.2684(4) 0.6703(2) 0.63218(14) 0.0141(3) Uani 1 1 d . . . . .
C1 C 0.3565(4) 0.7789(2) 0.71111(16) 0.0136(3) Uani 1 1 d . . . . .
C2 C 0.5354(5) 0.6971(3) 0.81778(17) 0.0150(3) Uani 1 1 d . . . . .
C3 C 0.6264(5) 0.5128(3) 0.83359(18) 0.0175(4) Uani 1 1 d . . . . .
C4 C 0.5382(5) 0.4066(3) 0.74759(18) 0.0169(3) Uani 1 1 d . . . . .
C5 C 0.3541(5) 0.4888(2) 0.64832(17) 0.0155(3) Uani 1 1 d . . . . .
C6 C 0.6172(5) 0.8123(3) 0.91040(18) 0.0184(4) Uani 1 1 d . . . . .
H3 H 0.748(7) 0.461(4) 0.905(3) 0.028(7) Uiso 1 1 d . . . . .
H4 H 0.593(6) 0.290(3) 0.756(2) 0.018(6) Uiso 1 1 d . . . . .
H5 H 0.276(6) 0.429(3) 0.590(2) 0.020(6) Uiso 1 1 d . . . . .
H6A H 0.740(7) 0.909(4) 0.871(3) 0.032(7) Uiso 1 1 d . . . . .
H6B H 0.415(8) 0.877(4) 0.945(3) 0.033(8) Uiso 1 1 d . . . . .
H6C H 0.732(7) 0.749(4) 0.975(3) 0.032(7) Uiso 1 1 d . . . . .

loop_
_atom_site_aniso_label
_atom_site_aniso_U_11
_atom_site_aniso_U_22
_atom_site_aniso_U_33
_atom_site_aniso_U_23
_atom_site_aniso_U_13
_atom_site_aniso_U_12
Cu1 0.01572(16) 0.00945(15) 0.01324(15) 0.00063(11) -0.00328(11) -0.00157(11)
S1 0.0205(2) 0.0109(2) 0.0174(2) -0.00177(16) -0.00432(18) -0.00261(17)
O1 0.0234(7) 0.0106(6) 0.0170(6) -0.0035(5) -0.0018(5) -0.0037(5)
N1 0.0159(7) 0.0121(7) 0.0140(7) -0.0009(5) -0.0001(6) -0.0019(5)
C1 0.0128(7) 0.0149(8) 0.0127(7) -0.0010(6) 0.0000(6) -0.0019(6)
C2 0.0140(8) 0.0173(9) 0.0139(8) -0.0012(6) -0.0013(6) -0.0036(6)
C3 0.0165(8) 0.0173(9) 0.0176(9) 0.0012(7) -0.0020(7) -0.0012(7)
C4 0.0192(8) 0.0106(8) 0.0195(9) 0.0004(6) -0.0007(7) 0.0000(6)
C5 0.0192(8) 0.0113(8) 0.0163(8) -0.0025(6) -0.0001(7) -0.0023(6)
C6 0.0209(9) 0.0208(9) 0.0153(8) -0.0041(7) -0.0040(7) -0.0054(7)

_geom_special_details            
;
 All esds (except the esd in the dihedral angle between two l.s. planes)
 are estimated using the full covariance matrix.  The cell esds are taken
 into account individually in the estimation of esds in distances, angles
 and torsion angles; correlations between esds in cell parameters are only
 used when they are defined by crystal symmetry.  An approximate (isotropic)
 treatment of cell esds is used for estimating esds involving l.s. planes.
;
loop_
_geom_bond_atom_site_label_1
_geom_bond_atom_site_label_2
_geom_bond_distance
_geom_bond_site_symmetry_2
_geom_bond_publ_flag
Cu1 S1 2.2395(5) 2_576 ?
Cu1 S1 2.2395(5) . ?
Cu1 O1 1.9393(13) 2_576 ?
Cu1 O1 1.9394(13) . ?
S1 C1 1.7217(19) . ?
O1 N1 1.325(2) . ?
N1 C1 1.358(2) . ?
N1 C5 1.355(2) . ?
C1 C2 1.417(2) . ?
C2 C3 1.377(3) . ?
C2 C6 1.495(3) . ?
C3 C4 1.402(3) . ?
C3 H3 0.95(3) . ?
C4 C5 1.365(3) . ?
C4 H4 0.87(3) . ?
C5 H5 0.92(3) . ?
C6 H6A 0.98(3) . ?
C6 H6B 0.95(3) . ?
C6 H6C 0.90(3) . ?

loop_
_geom_angle_atom_site_label_1
_geom_angle_atom_site_label_2
_geom_angle_atom_site_label_3
_geom_angle
_geom_angle_site_symmetry_1
_geom_angle_site_symmetry_3
_geom_angle_publ_flag
S1 Cu1 S1 180.0 2_576 . ?
O1 Cu1 S1 87.27(4) 2_576 2_576 ?
O1 Cu1 S1 92.73(4) 2_576 . ?
O1 Cu1 S1 87.27(4) . . ?
O1 Cu1 S1 92.73(4) . 2_576 ?
O1 Cu1 O1 180.00(8) 2_576 . ?
C1 S1 Cu1 95.62(6) . . ?
N1 O1 Cu1 117.26(11) . . ?
O1 N1 C1 120.42(15) . . ?
O1 N1 C5 116.44(15) . . ?
C5 N1 C1 123.15(16) . . ?
N1 C1 S1 119.22(13) . . ?
N1 C1 C2 118.07(17) . . ?
C2 C1 S1 122.71(14) . . ?
C1 C2 C6 119.35(17) . . ?
C3 C2 C1 118.82(17) . . ?
C3 C2 C6 121.83(17) . . ?
C2 C3 C4 120.98(17) . . ?
C2 C3 H3 117.2(17) . . ?
C4 C3 H3 121.8(17) . . ?
C3 C4 H4 122.3(17) . . ?
C5 C4 C3 118.79(18) . . ?
C5 C4 H4 118.9(17) . . ?
N1 C5 C4 120.11(17) . . ?
N1 C5 H5 115.5(16) . . ?
C4 C5 H5 124.4(16) . . ?
C2 C6 H6A 111.5(17) . . ?
C2 C6 H6B 111.4(18) . . ?
C2 C6 H6C 113.5(19) . . ?
H6A C6 H6B 103(2) . . ?
H6A C6 H6C 111(2) . . ?
H6B C6 H6C 106(2) . . ?

loop_
_geom_torsion_atom_site_label_1
_geom_torsion_atom_site_label_2
_geom_torsion_atom_site_label_3
_geom_torsion_atom_site_label_4
_geom_torsion
_geom_torsion_site_symmetry_1
_geom_torsion_site_symmetry_2
_geom_torsion_site_symmetry_3
_geom_torsion_site_symmetry_4
_geom_torsion_publ_flag
Cu1 S1 C1 N1 -1.28(15) . . . . ?
Cu1 S1 C1 C2 178.83(15) . . . . ?
Cu1 O1 N1 C1 5.1(2) . . . . ?
Cu1 O1 N1 C5 -174.69(12) . . . . ?
S1 C1 C2 C3 -176.97(14) . . . . ?
S1 C1 C2 C6 3.6(2) . . . . ?
O1 N1 C1 S1 -2.1(2) . . . . ?
O1 N1 C1 C2 177.79(16) . . . . ?
O1 N1 C5 C4 179.66(17) . . . . ?
N1 C1 C2 C3 3.1(3) . . . . ?
N1 C1 C2 C6 -176.29(16) . . . . ?
C1 N1 C5 C4 -0.1(3) . . . . ?
C1 C2 C3 C4 -1.4(3) . . . . ?
C2 C3 C4 C5 -1.2(3) . . . . ?
C3 C4 C5 N1 1.9(3) . . . . ?
C5 N1 C1 S1 177.62(14) . . . . ?
C5 N1 C1 C2 -2.5(3) . . . . ?
C6 C2 C3 C4 178.03(18) . . . . ?

_shelx_res_file                  
;
TITL 20srv172_a.res in P-1
    20srv172.res
    created by SHELXL-2018/3 at 13:27:52 on 13-Aug-2024
REM Old TITL 20srv172 in P-1 #2
REM SHELXT solution in P-1
REM R1 0.060, Rweak 0.004, Alpha 0.050, Orientation as input
REM Formula found by SHELXT: C12 N2 O2 S2 Cu
CELL 0.71073 3.9634 7.5851 10.8927 82.893 86.756 80.578
ZERR 1 0.0002 0.0004 0.0006 0.002 0.002 0.002
LATT 1
SFAC C H N O S Cu
UNIT 12 12 2 2 2 1

L.S. 9
PLAN  5
SIZE 0.02 0.13 0.14
TEMP -153.15
CONF
BOND $H
fmap 2 53
acta
MORE -1
HTAB
LIST 4
OMIT -2 60
REM <olex2.extras>
REM <HklSrc ".\\Cu_3Me_PT">
REM </olex2.extras>

WGHT    0.021100    0.421000
FVAR       1.82430
CU1   6    0.000000    1.000000    0.500000    10.50000    0.01572    0.00945 =
         0.01324    0.00063   -0.00328   -0.00157
S1    5    0.247436    1.008556    0.678521    11.00000    0.02052    0.01091 =
         0.01744   -0.00177   -0.00432   -0.00261
O1    4    0.091197    0.739817    0.533298    11.00000    0.02343    0.01055 =
         0.01697   -0.00350   -0.00176   -0.00370
N1    3    0.268365    0.670307    0.632180    11.00000    0.01592    0.01205 =
         0.01397   -0.00094   -0.00007   -0.00192
C1    1    0.356489    0.778933    0.711115    11.00000    0.01280    0.01488 =
         0.01269   -0.00104    0.00004   -0.00188
C2    1    0.535404    0.697120    0.817779    11.00000    0.01401    0.01731 =
         0.01393   -0.00120   -0.00125   -0.00362
C3    1    0.626436    0.512801    0.833591    11.00000    0.01650    0.01731 =
         0.01759    0.00123   -0.00195   -0.00116
C4    1    0.538233    0.406578    0.747586    11.00000    0.01918    0.01062 =
         0.01951    0.00042   -0.00074    0.00001
C5    1    0.354137    0.488811    0.648317    11.00000    0.01921    0.01126 =
         0.01632   -0.00245   -0.00013   -0.00234
C6    1    0.617224    0.812334    0.910404    11.00000    0.02090    0.02079 =
         0.01526   -0.00412   -0.00402   -0.00540
H3    2    0.748083    0.461360    0.905292    11.00000    0.02782
H4    2    0.593406    0.289909    0.756032    11.00000    0.01765
H5    2    0.276022    0.428563    0.589572    11.00000    0.01978
H6A   2    0.739595    0.908805    0.871152    11.00000    0.03160
H6B   2    0.415119    0.877171    0.944502    11.00000    0.03310
H6C   2    0.731895    0.749433    0.975096    11.00000    0.03222
HKLF 4


REM  20srv172_a.res in P-1
REM wR2 = 0.0712, GooF = S = 1.076, Restrained GooF = 1.076 for all data
REM R1 = 0.0295 for 1670 Fo > 4sig(Fo) and 0.0332 for all 1859 data
REM 112 parameters refined using 0 restraints

END

WGHT      0.0211      0.4210

REM Instructions for potential hydrogen bonds
EQIV $2 x, y-1, z
HTAB C4 S1_$2
EQIV $3 -x, -y+1, -z+1
HTAB C5 O1_$3

REM Highest difference peak  0.943,  deepest hole -0.439,  1-sigma level  0.077
Q1    1   0.1808  0.7056  0.5777  11.00000  0.05    0.94
Q2    1   0.3484  0.8984  0.7339  11.00000  0.05    0.60
Q3    1   0.4673  0.9188  0.8385  11.00000  0.05    0.51
Q4    1   0.3180  0.7186  0.6779  11.00000  0.05    0.48
Q5    1   0.4385  0.7324  0.7571  11.00000  0.05    0.44
;
_shelx_res_checksum              14954
_iucr_refine_instructions_details 
;
[truncated: 28,181 more chars]
